# Supplementary material for: Wearable rehabilitation wristband for distal radius fractures
Source: Front Neurosci. 2023 Sep 14;17:1238176. doi: 10.3389/fnins.2023.1238176 (PMC10536142; doi:10.3389/fnins.2023.1238176)
Supplement: Supplementary file 1 [file Table_1.XLS]

## Sheet: raw data
3380.0	3593.0	3505.0	3387.0	3575.0	3510.0	3387.0	3575.0	3510.0	3379.0	3549.0	3538.0	3361.0	3549.0	3569.0	3361.0	3549.0	3569.0	3338.0	3544.0	3599.0	3339.0	3546.0	3565.0	3339.0	3546.0	3565.0	3347.0	3517.0	3498.0	3365.0	3534.0	3459.0	3365.0	3534.0	3459.0	3362.0	3572.0	3419.0	3359.0	3571.0	3412.0	3359.0	3571.0	3412.0	3370.0	3583.0	3403.0	3372.0	3577.0
3288.0	3675.0	3246.0	3308.0	3675.0	3234.0	3283.0	3654.0	3203.0	3283.0	3654.0	3203.0	3278.0	3655.0	3208.0	3182.0	3685.0	3223.0	3182.0	3685.0	3223.0	3175.0	3751.0	3070.0	2927.0	3601.0	2855.0	2927.0	3601.0	2855.0	2721.0	3239.0	2557.0	2412.0	2747.0	2334.0	2412.0	2747.0	2334.0	2526.0	2490.0	2225.0	2681.0	2712.0	2295.0	2681.0	2712.0	2295.0	3098.0	3163.0
3156.0	3783.0	3132.0	3156.0	3783.0	3132.0	3065.0	3698.0	3123.0	2980.0	3564.0	3034.0	2980.0	3564.0	3034.0	2981.0	3379.0	2876.0	2916.0	3096.0	2649.0	2916.0	3096.0	2649.0	2795.0	2854.0	2390.0	2617.0	2602.0	2228.0	2617.0	2602.0	2228.0	2643.0	2634.0	2264.0	2803.0	2890.0	2488.0	2803.0	2890.0	2488.0	3153.0	3295.0	2753.0	3417.0	3450.0	2896.0	3417.0	3450.0
3408.0	3470.0	2959.0	3380.0	3450.0	2942.0	3380.0	3450.0	2942.0	3370.0	3458.0	2999.0	3262.0	3327.0	2902.0	3262.0	3327.0	2902.0	3133.0	3127.0	2729.0	2855.0	2815.0	2497.0	2855.0	2815.0	2497.0	2621.0	2540.0	2355.0	2500.0	2325.0	2271.0	2500.0	2325.0	2271.0	2562.0	2386.0	2411.0	2746.0	2676.0	2539.0	2746.0	2676.0	2539.0	3164.0	3115.0	2769.0	3465.0	3228.0
3365.0	3452.0	2644.0	3365.0	3452.0	2644.0	3353.0	3408.0	2617.0	3239.0	3329.0	2583.0	3239.0	3329.0	2583.0	3138.0	3097.0	2493.0	2818.0	2769.0	2378.0	2818.0	2769.0	2378.0	2559.0	2352.0	2245.0	2466.0	2174.0	2157.0	2466.0	2174.0	2157.0	2590.0	2327.0	2226.0	3179.0	2738.0	2408.0	3179.0	2738.0	2408.0	3486.0	3137.0	2712.0	3715.0	3253.0	2848.0	3715.0	3253.0
3408.0	3378.0	2738.0	3408.0	3378.0	2738.0	3397.0	3461.0	2647.0	3322.0	3333.0	2543.0	3322.0	3333.0	2543.0	3181.0	3072.0	2504.0	2882.0	2713.0	2361.0	2882.0	2713.0	2361.0	2634.0	2386.0	2163.0	2346.0	2120.0	1980.0	2346.0	2120.0	1980.0	2267.0	1987.0	1920.0	2353.0	2144.0	1987.0	2353.0	2144.0	1987.0	2539.0	2477.0	2194.0	2798.0	2935.0	2544.0	2798.0	2935.0
3498.0	3408.0	3211.0	3395.0	3397.0	3212.0	3171.0	3344.0	3063.0	3171.0	3344.0	3063.0	2999.0	3081.0	2822.0	2896.0	2886.0	2648.0	2896.0	2886.0	2648.0	2785.0	2644.0	2510.0	2595.0	2459.0	2340.0	2437.0	2249.0	2095.0	2437.0	2249.0	2095.0	2398.0	2192.0	1980.0	2398.0	2192.0	1980.0	2515.0	2411.0	2099.0	2750.0	2777.0	2336.0	2978.0	3149.0	2528.0	2978.0	3149.0
2846.0	3634.0	3088.0	2846.0	3634.0	3088.0	2889.0	3524.0	2968.0	2942.0	3303.0	2829.0	2942.0	3303.0	2829.0	3030.0	2962.0	2612.0	2809.0	2711.0	2349.0	2809.0	2711.0	2349.0	2440.0	2391.0	2114.0	2077.0	2170.0	1948.0	2077.0	2170.0	1948.0	2101.0	2198.0	2117.0	2396.0	2437.0	2406.0	2396.0	2437.0	2406.0	2950.0	2844.0	2701.0	3380.0	3003.0	2746.0	3380.0	3003.0
3053.0	3350.0	3099.0	2926.0	3278.0	3012.0	2926.0	3278.0	3012.0	2867.0	3132.0	2864.0	2878.0	2915.0	2667.0	2878.0	2915.0	2667.0	2780.0	2704.0	2411.0	2566.0	2402.0	2154.0	2566.0	2402.0	2154.0	2390.0	2131.0	1953.0	2427.0	2142.0	1996.0	2427.0	2142.0	1996.0	2570.0	2362.0	2201.0	2795.0	2725.0	2525.0	2795.0	2725.0	2525.0	3074.0	2871.0	2703.0	3412.0	2982.0
3517.0	3262.0	3027.0	3450.0	3311.0	3040.0	3299.0	3259.0	2934.0	3299.0	3259.0	2934.0	3166.0	3138.0	2745.0	2977.0	2761.0	2553.0	2977.0	2761.0	2553.0	2802.0	2462.0	2287.0	2627.0	2174.0	2122.0	2627.0	2174.0	2122.0	2426.0	2189.0	2006.0	2483.0	2424.0	2246.0	2483.0	2424.0	2246.0	2771.0	2784.0	2450.0	3172.0	3139.0	2727.0	3172.0	3139.0	2727.0	3486.0	3326.0
3352.0	3182.0	3093.0	3352.0	3182.0	3093.0	3306.0	3115.0	3105.0	3151.0	3015.0	2959.0	3151.0	3015.0	2959.0	3008.0	2816.0	2766.0	2725.0	2606.0	2521.0	2725.0	2606.0	2521.0	2511.0	2376.0	2302.0	2327.0	2168.0	2182.0	2337.0	2008.0	2090.0	2337.0	2008.0	2090.0	2458.0	2154.0	2189.0	2753.0	2513.0	2431.0	2753.0	2513.0	2431.0	3199.0	2926.0	2643.0	3536.0	3086.0
3441.0	3236.0	3215.0	3506.0	3258.0	3189.0	3506.0	3258.0	3189.0	3284.0	3233.0	3069.0	3075.0	3123.0	2925.0	3075.0	3123.0	2925.0	2697.0	2941.0	2706.0	2504.0	2701.0	2398.0	2504.0	2701.0	2398.0	2371.0	2429.0	2148.0	2327.0	2150.0	1940.0	2327.0	2150.0	1940.0	2432.0	2196.0	1990.0	2578.0	2587.0	2137.0	2578.0	2587.0	2137.0	2972.0	3065.0	2404.0	3383.0	3344.0
3348.0	3553.0	2939.0	3348.0	3553.0	2939.0	3206.0	3475.0	2941.0	3100.0	3416.0	2800.0	3100.0	3416.0	2800.0	2896.0	3188.0	2664.0	2677.0	2935.0	2403.0	2677.0	2935.0	2403.0	2415.0	2545.0	2211.0	2266.0	2309.0	2086.0	2266.0	2309.0	2086.0	2354.0	2316.0	2251.0	2563.0	2556.0	2461.0	2563.0	2556.0	2461.0	3057.0	2882.0	2615.0	3429.0	3204.0	2674.0	3429.0	3204.0
3438.0	3445.0	3030.0	3438.0	3445.0	3030.0	3251.0	3397.0	3022.0	3069.0	3354.0	2857.0	3069.0	3354.0	2857.0	2989.0	3242.0	2673.0	2786.0	2907.0	2438.0	2786.0	2907.0	2438.0	2520.0	2471.0	2189.0	2349.0	2053.0	1987.0	2349.0	2053.0	1987.0	2358.0	1875.0	1918.0	2597.0	2053.0	2199.0	2853.0	2482.0	2440.0	2853.0	2482.0	2440.0	3277.0	3064.0	2639.0	3452.0	3285.0
3138.0	3122.0	2767.0	3098.0	2930.0	2647.0	2938.0	2747.0	2418.0	2938.0	2747.0	2418.0	2787.0	2428.0	2188.0	2491.0	2246.0	1959.0	2491.0	2246.0	1959.0	2331.0	2021.0	1911.0	2458.0	2042.0	2100.0	2458.0	2042.0	2100.0	2645.0	2367.0	2337.0	3026.0	2803.0	2529.0	3026.0	2803.0	2529.0	3399.0	3021.0	2620.0	3697.0	3001.0	2617.0	3697.0	3001.0	2617.0	3884.0	2805.0
3534.0	3171.0	2903.0	3534.0	3171.0	2903.0	3482.0	3195.0	2946.0	3335.0	3131.0	2786.0	3335.0	3131.0	2786.0	3125.0	3027.0	2648.0	2799.0	2761.0	2397.0	2799.0	2761.0	2397.0	2503.0	2335.0	2198.0	2323.0	1889.0	1923.0	2323.0	1889.0	1923.0	2234.0	1672.0	1836.0	2349.0	1824.0	2000.0	2349.0	1824.0	2000.0	2712.0	2247.0	2350.0	3233.0	2694.0	2631.0	3233.0	2694.0
3439.0	3447.0	2929.0	3439.0	3447.0	2929.0	3398.0	3568.0	2929.0	3199.0	3400.0	2715.0	3199.0	3400.0	2715.0	3091.0	3112.0	2607.0	2721.0	2589.0	2315.0	2721.0	2589.0	2315.0	2488.0	2194.0	2102.0	2183.0	1851.0	1986.0	2183.0	1851.0	1986.0	2218.0	1816.0	2038.0	2425.0	2033.0	2285.0	2425.0	2033.0	2285.0	2940.0	2443.0	2446.0	3366.0	2859.0	2618.0	3366.0	2859.0
3636.0	3239.0	3241.0	3646.0	3252.0	3218.0	3646.0	3252.0	3218.0	3425.0	3210.0	3029.0	3278.0	3043.0	2882.0	3278.0	3043.0	2882.0	3014.0	2731.0	2640.0	2767.0	2439.0	2364.0	2767.0	2439.0	2364.0	2473.0	2158.0	2017.0	2317.0	1953.0	1843.0	2317.0	1953.0	1843.0	2373.0	1935.0	1838.0	2578.0	2106.0	1967.0	2578.0	2106.0	1967.0	2726.0	2438.0	2193.0	2995.0	2696.0
3218.0	3128.0	2744.0	3218.0	3128.0	2744.0	3190.0	3097.0	2751.0	3077.0	3016.0	2689.0	3077.0	3016.0	2689.0	2955.0	2879.0	2594.0	2769.0	2572.0	2440.0	2769.0	2572.0	2440.0	2571.0	2185.0	2173.0	2377.0	1806.0	1862.0	2377.0	1806.0	1862.0	2300.0	1664.0	1727.0	2481.0	1845.0	1873.0	2481.0	1845.0	1873.0	2700.0	2063.0	2182.0	3047.0	2476.0	2381.0	3047.0	2476.0
3343.0	3363.0	3098.0	3326.0	3390.0	3127.0	3183.0	3284.0	3070.0	3183.0	3284.0	3070.0	3045.0	3043.0	2826.0	2922.0	2703.0	2502.0	2922.0	2703.0	2502.0	2750.0	2450.0	2184.0	2516.0	2172.0	1981.0	2516.0	2172.0	1981.0	2294.0	2052.0	1868.0	2476.0	2232.0	2092.0	2476.0	2232.0	2092.0	2966.0	2659.0	2326.0	3411.0	3094.0	2678.0	3411.0	3094.0	2678.0	3571.0	3319.0
3446.0	3353.0	3208.0	3411.0	3318.0	3186.0	3362.0	3225.0	3022.0	3362.0	3225.0	3022.0	3050.0	3131.0	2740.0	2665.0	2923.0	2419.0	2665.0	2923.0	2419.0	2257.0	2720.0	2215.0	2106.0	2411.0	2058.0	2106.0	2411.0	2058.0	2117.0	2201.0	1987.0	2336.0	2239.0	2071.0	2336.0	2239.0	2071.0	2785.0	2714.0	2248.0	3268.0	3090.0	2499.0	3268.0	3090.0	2499.0	3518.0	3313.0
3297.0	3505.0	3189.0	3189.0	3479.0	3203.0	3204.0	3331.0	3008.0	3204.0	3331.0	3008.0	3171.0	3210.0	2756.0	2884.0	2946.0	2466.0	2884.0	2946.0	2466.0	2524.0	2649.0	2231.0	2334.0	2251.0	2075.0	2334.0	2251.0	2075.0	2412.0	2022.0	1948.0	2752.0	2097.0	2060.0	2752.0	2097.0	2060.0	3004.0	2434.0	2272.0	3459.0	2817.0	2461.0	3459.0	2817.0	2461.0	3650.0	3001.0
3524.0	3402.0	3040.0	3529.0	3360.0	3096.0	3389.0	3304.0	3096.0	3389.0	3304.0	3096.0	3240.0	3147.0	2904.0	3034.0	2962.0	2648.0	2762.0	2675.0	2381.0	2762.0	2675.0	2381.0	2528.0	2442.0	2190.0	2528.0	2442.0	2190.0	2306.0	2242.0	2038.0	2370.0	2340.0	2001.0	2370.0	2340.0	2001.0	2551.0	2633.0	2131.0	2914.0	3025.0	2380.0	3204.0	3251.0	2681.0	3204.0	3251.0
3550.0	3286.0	2916.0	3524.0	3383.0	2861.0	3524.0	3383.0	2861.0	3283.0	3270.0	2763.0	3128.0	3163.0	2594.0	3128.0	3163.0	2594.0	2832.0	2861.0	2381.0	2721.0	2537.0	2138.0	2721.0	2537.0	2138.0	2546.0	2201.0	1892.0	2584.0	2105.0	1854.0	2584.0	2105.0	1854.0	2749.0	2298.0	2030.0	3060.0	2716.0	2332.0	3060.0	2716.0	2332.0	3318.0	2974.0	2638.0	3534.0	3223.0
3637.0	3289.0	3104.0	3553.0	3273.0	3077.0	3570.0	3194.0	3044.0	3570.0	3194.0	3044.0	3344.0	3130.0	2818.0	3144.0	2893.0	2567.0	3144.0	2893.0	2567.0	2811.0	2565.0	2282.0	2603.0	2132.0	2103.0	2603.0	2132.0	2103.0	2359.0	1893.0	1942.0	2314.0	1981.0	1926.0	2314.0	1981.0	1926.0	2434.0	2421.0	2090.0	2823.0	2894.0	2405.0	2823.0	2894.0	2405.0	3247.0	3156.0
3816.0	3272.0	3078.0	3816.0	3272.0	3078.0	3749.0	3219.0	3003.0	3418.0	3075.0	2834.0	3418.0	3075.0	2834.0	3048.0	2784.0	2618.0	2665.0	2516.0	2286.0	2472.0	2222.0	2083.0	2472.0	2222.0	2083.0	2326.0	2019.0	1899.0	2326.0	2019.0	1899.0	2415.0	2007.0	1916.0	2590.0	2332.0	2000.0	2590.0	2332.0	2000.0	2799.0	2732.0	2251.0	3074.0	3098.0	2505.0	3074.0	3098.0
3392.0	3445.0	2996.0	3345.0	3424.0	3005.0	3345.0	3424.0	3005.0	3221.0	3264.0	2914.0	3017.0	3141.0	2698.0	3017.0	3141.0	2698.0	2616.0	2771.0	2381.0	2370.0	2419.0	2126.0	2370.0	2419.0	2126.0	2271.0	1988.0	1894.0	2505.0	1862.0	1822.0	2505.0	1862.0	1822.0	2705.0	2036.0	2037.0	2978.0	2456.0	2248.0	2978.0	2456.0	2248.0	3169.0	2781.0	2535.0	3339.0	3060.0
3373.0	3540.0	3075.0	3344.0	3466.0	3055.0	3344.0	3466.0	3055.0	3257.0	3342.0	2913.0	2974.0	3122.0	2713.0	2974.0	3122.0	2713.0	2614.0	2825.0	2393.0	2318.0	2386.0	2083.0	2318.0	2386.0	2083.0	2320.0	2025.0	1870.0	2458.0	1857.0	1803.0	2458.0	1857.0	1803.0	2686.0	2024.0	1979.0	2955.0	2350.0	2184.0	2955.0	2350.0	2184.0	3299.0	2782.0	2492.0	3616.0	3054.0
3589.0	3435.0	3096.0	3495.0	3388.0	3111.0	3495.0	3388.0	3111.0	3308.0	3285.0	2913.0	3223.0	3098.0	2628.0	3223.0	3098.0	2628.0	2907.0	2812.0	2348.0	2674.0	2472.0	2078.0	2674.0	2472.0	2078.0	2405.0	2049.0	1961.0	2405.0	1897.0	1876.0	2405.0	1897.0	1876.0	2595.0	2035.0	2109.0	2803.0	2389.0	2241.0	2803.0	2389.0	2241.0	3159.0	2852.0	2457.0	3330.0	3033.0
3437.0	3424.0	3080.0	3407.0	3316.0	2982.0	3407.0	3316.0	2982.0	3135.0	3185.0	2676.0	2739.0	2941.0	2325.0	2739.0	2941.0	2325.0	2329.0	2666.0	2029.0	2232.0	2350.0	1868.0	2232.0	2350.0	1868.0	2349.0	2154.0	1841.0	2641.0	2307.0	1998.0	2641.0	2307.0	1998.0	2942.0	2675.0	2293.0	3157.0	3077.0	2506.0	3157.0	3077.0	2506.0	3473.0	3243.0	2611.0	3602.0	3188.0
3481.0	3381.0	3228.0	3481.0	3381.0	3228.0	3459.0	3303.0	3154.0	3366.0	3139.0	3088.0	3366.0	3139.0	3088.0	3152.0	2964.0	2813.0	2797.0	2772.0	2475.0	2797.0	2772.0	2475.0	2541.0	2455.0	2153.0	2472.0	2115.0	1985.0	2472.0	2115.0	1985.0	2512.0	1891.0	1917.0	2747.0	2044.0	2104.0	3145.0	2386.0	2334.0	3145.0	2386.0	2334.0	3556.0	2855.0	2710.0	3718.0	3032.0
3329.0	3340.0	3119.0	3329.0	3340.0	3119.0	3328.0	3362.0	3082.0	3252.0	3296.0	2883.0	3252.0	3296.0	2883.0	3109.0	3104.0	2670.0	2800.0	2702.0	2298.0	2800.0	2702.0	2298.0	2592.0	2294.0	2039.0	2446.0	1903.0	1842.0	2446.0	1903.0	1842.0	2485.0	1780.0	1834.0	2632.0	1962.0	2018.0	2632.0	1962.0	2018.0	2927.0	2340.0	2207.0	3293.0	2790.0	2560.0	3293.0	2790.0
3550.0	3441.0	3137.0	3550.0	3441.0	3137.0	3528.0	3376.0	3132.0	3413.0	3262.0	3030.0	3413.0	3262.0	3030.0	3147.0	3127.0	2810.0	2763.0	2789.0	2508.0	2763.0	2789.0	2508.0	2491.0	2426.0	2238.0	2362.0	2022.0	1992.0	2362.0	2022.0	1992.0	2402.0	1807.0	1850.0	2526.0	1976.0	1941.0	2526.0	1976.0	1941.0	2628.0	2298.0	2157.0	2950.0	2867.0	2521.0	2950.0	2867.0
3596.0	3299.0	3202.0	3596.0	3299.0	3202.0	3549.0	3164.0	3187.0	3378.0	3031.0	2916.0	3378.0	3031.0	2916.0	3101.0	2894.0	2604.0	2728.0	2593.0	2196.0	2728.0	2593.0	2196.0	2533.0	2233.0	1982.0	2405.0	1963.0	1824.0	2405.0	1963.0	1824.0	2441.0	1992.0	1826.0	2536.0	2189.0	1990.0	2536.0	2189.0	1990.0	2703.0	2428.0	2218.0	3062.0	2795.0	2481.0	3062.0	2795.0
3503.0	3379.0	3177.0	3503.0	3379.0	3177.0	3373.0	3315.0	3112.0	3237.0	3162.0	2869.0	3237.0	3162.0	2869.0	3009.0	2795.0	2560.0	2829.0	2385.0	2202.0	2829.0	2385.0	2202.0	2561.0	1932.0	1994.0	2458.0	1703.0	1898.0	2458.0	1703.0	1898.0	2561.0	1792.0	1876.0	2816.0	2102.0	2092.0	2816.0	2102.0	2092.0	3180.0	2561.0	2332.0	3432.0	2968.0	2749.0	3432.0	2968.0
3424.0	3441.0	3154.0	3424.0	3441.0	3154.0	3434.0	3352.0	3167.0	3239.0	3166.0	2944.0	3239.0	3166.0	2944.0	3024.0	2899.0	2641.0	2677.0	2525.0	2310.0	2677.0	2525.0	2310.0	2483.0	2082.0	2082.0	2366.0	1787.0	1948.0	2366.0	1787.0	1948.0	2541.0	1813.0	1959.0	2801.0	2099.0	2134.0	2801.0	2099.0	2134.0	3211.0	2576.0	2416.0	3375.0	2931.0	2604.0	3375.0	2931.0
3281.0	3464.0	2922.0	3262.0	3426.0	2910.0	3233.0	3401.0	2811.0	3233.0	3401.0	2811.0	3182.0	3252.0	2623.0	2936.0	2915.0	2351.0	2936.0	2915.0	2351.0	2652.0	2395.0	2051.0	2461.0	1916.0	1831.0	2461.0	1916.0	1831.0	2449.0	1826.0	1800.0	2625.0	2103.0	2025.0	2625.0	2103.0	2025.0	2942.0	2550.0	2352.0	3221.0	2971.0	2706.0	3221.0	2971.0	2706.0	3450.0	3171.0
3554.0	3354.0	3015.0	3563.0	3301.0	3057.0	3563.0	3301.0	3057.0	3431.0	3195.0	2950.0	3232.0	2980.0	2690.0	3232.0	2980.0	2690.0	2886.0	2587.0	2328.0	2625.0	2196.0	2061.0	2625.0	2196.0	2061.0	2394.0	1892.0	1903.0	2398.0	1872.0	1899.0	2398.0	1872.0	1899.0	2640.0	2176.0	2067.0	3051.0	2658.0	2289.0	3051.0	2658.0	2289.0	3400.0	3026.0	2586.0	3619.0	3133.0
3492.0	3493.0	3143.0	3492.0	3493.0	3143.0	3267.0	3425.0	2942.0	2898.0	3241.0	2671.0	2898.0	3241.0	2671.0	2530.0	2855.0	2316.0	2303.0	2311.0	2072.0	2303.0	2311.0	2072.0	2223.0	1937.0	1885.0	2342.0	1790.0	1872.0	2342.0	1790.0	1872.0	2643.0	1997.0	2061.0	2935.0	2270.0	2227.0	2935.0	2270.0	2227.0	3216.0	2676.0	2463.0	3483.0	2941.0	2718.0	3483.0	2941.0
3242.0	3395.0	3039.0	3242.0	3395.0	3039.0	3294.0	3337.0	2951.0	3341.0	3225.0	2722.0	3341.0	3225.0	2722.0	2967.0	2880.0	2479.0	2571.0	2476.0	2179.0	2571.0	2476.0	2179.0	2113.0	2045.0	1998.0	2241.0	1807.0	1836.0	2241.0	1807.0	1836.0	2486.0	1893.0	1983.0	2979.0	2252.0	2168.0	2979.0	2252.0	2168.0	3373.0	2771.0	2435.0	3658.0	3168.0	2625.0	3658.0	3168.0
3367.0	3444.0	3227.0	3389.0	3455.0	3240.0	3389.0	3455.0	3240.0	3346.0	3413.0	3179.0	3034.0	3301.0	2896.0	3034.0	3301.0	2896.0	2622.0	2930.0	2488.0	2243.0	2464.0	2120.0	2243.0	2464.0	2120.0	2248.0	2001.0	1901.0	2366.0	1803.0	1852.0	2366.0	1803.0	1852.0	2692.0	1931.0	1993.0	3007.0	2503.0	2273.0	3007.0	2503.0	2273.0	3346.0	2991.0	2620.0	3506.0	3267.0
3341.0	3464.0	3182.0	3306.0	3518.0	3151.0	3306.0	3518.0	3151.0	3379.0	3439.0	3166.0	3271.0	3281.0	2948.0	3271.0	3281.0	2948.0	3017.0	3000.0	2613.0	2679.0	2645.0	2248.0	2679.0	2645.0	2248.0	2501.0	2168.0	2036.0	2505.0	1797.0	1935.0	2505.0	1797.0	1935.0	2484.0	1766.0	1981.0	2683.0	2105.0	2158.0	2683.0	2105.0	2158.0	2934.0	2558.0	2458.0	3278.0	2969.0
3434.0	3591.0	3110.0	3402.0	3542.0	3028.0	3402.0	3542.0	3028.0	3255.0	3372.0	2903.0	3131.0	3026.0	2613.0	3131.0	3026.0	2613.0	2840.0	2625.0	2287.0	2647.0	2214.0	2074.0	2647.0	2214.0	2074.0	2470.0	1893.0	1989.0	2483.0	1791.0	1915.0	2483.0	1791.0	1915.0	2661.0	1999.0	2018.0	2752.0	2299.0	2140.0	2752.0	2299.0	2140.0	3106.0	2771.0	2362.0	3300.0	3064.0
3518.0	3438.0	3145.0	3540.0	3495.0	3185.0	3540.0	3495.0	3185.0	3422.0	3416.0	3116.0	3219.0	3236.0	2871.0	3219.0	3236.0	2871.0	2993.0	2719.0	2570.0	2753.0	2304.0	2239.0	2753.0	2304.0	2239.0	2563.0	1925.0	2049.0	2424.0	1825.0	1969.0	2424.0	1825.0	1969.0	2552.0	1949.0	2081.0	2829.0	2147.0	2249.0	2829.0	2147.0	2249.0	3129.0	2370.0	2446.0	3326.0	2469.0
3418.0	3048.0	3174.0	3375.0	3045.0	3121.0	3406.0	3045.0	3063.0	3406.0	3045.0	3063.0	3162.0	2993.0	2837.0	2983.0	2751.0	2545.0	2983.0	2751.0	2545.0	2542.0	2376.0	2199.0	2342.0	1913.0	1938.0	2342.0	1913.0	1938.0	2229.0	1649.0	1862.0	2361.0	1628.0	1807.0	2361.0	1628.0	1807.0	2702.0	1895.0	1973.0	3015.0	2327.0	2269.0	3015.0	2327.0	2269.0	3339.0	2787.0
3385.0	3381.0	3260.0	3404.0	3362.0	3233.0	3404.0	3362.0	3233.0	3313.0	3197.0	3183.0	3352.0	3079.0	2931.0	3352.0	3079.0	2931.0	3027.0	2759.0	2573.0	2864.0	2415.0	2139.0	2864.0	2415.0	2139.0	2532.0	1999.0	1898.0	2475.0	1784.0	1834.0	2475.0	1784.0	1834.0	2615.0	1913.0	1964.0	2862.0	2295.0	2274.0	2862.0	2295.0	2274.0	3224.0	2813.0	2548.0	3418.0	3078.0
3443.0	3364.0	3272.0	3458.0	3383.0	3238.0	3395.0	3212.0	3184.0	3395.0	3212.0	3184.0	3123.0	3071.0	2943.0	2777.0	2799.0	2656.0	2777.0	2799.0	2656.0	2419.0	2503.0	2255.0	2210.0	2173.0	1968.0	2210.0	2173.0	1968.0	2314.0	1968.0	1824.0	2624.0	2113.0	1989.0	2624.0	2113.0	1989.0	3108.0	2471.0	2305.0	3436.0	2834.0	2670.0	3436.0	2834.0	2670.0	3627.0	2991.0
3412.0	3294.0	3311.0	3402.0	3306.0	3295.0	3390.0	3210.0	3279.0	3390.0	3210.0	3279.0	3111.0	3038.0	2959.0	2726.0	2722.0	2631.0	2726.0	2722.0	2631.0	2294.0	2341.0	2111.0	2126.0	1963.0	1914.0	2126.0	1963.0	1914.0	2223.0	1750.0	1784.0	2527.0	1870.0	1984.0	2527.0	1870.0	1984.0	2935.0	2285.0	2218.0	3300.0	2713.0	2487.0	3300.0	2713.0	2487.0	3471.0	3031.0
3450.0	3301.0	3365.0	3383.0	3407.0	3361.0	3367.0	3354.0	3298.0	3367.0	3354.0	3298.0	3262.0	3162.0	2987.0	3262.0	3162.0	2987.0	2964.0	2727.0	2532.0	2559.0	2246.0	2055.0	2324.0	1844.0	1843.0	2324.0	1844.0	1843.0	2375.0	1643.0	1807.0	2375.0	1643.0	1807.0	2539.0	1774.0	1888.0	2712.0	2123.0	2064.0	2990.0	2565.0	2266.0	2990.0	2565.0	2266.0	3366.0	2846.0
3559.0	3111.0	3291.0	3531.0	3179.0	3295.0	3531.0	3179.0	3295.0	3355.0	3086.0	3204.0	3355.0	3086.0	3204.0	3016.0	2986.0	2857.0	2557.0	2663.0	2421.0	2182.0	2243.0	1978.0	2182.0	2243.0	1978.0	2145.0	1890.0	1754.0	2289.0	1701.0	1734.0	2289.0	1701.0	1734.0	2583.0	1956.0	1891.0	2874.0	2306.0	2147.0	2874.0	2306.0	2147.0	3247.0	2696.0	2366.0	3495.0	2832.0
3452.0	3314.0	3203.0	3427.0	3394.0	3189.0	3427.0	3394.0	3189.0	3380.0	3250.0	3139.0	3274.0	3093.0	2926.0	3274.0	3093.0	2926.0	3137.0	2752.0	2615.0	2822.0	2399.0	2222.0	2822.0	2399.0	2222.0	2563.0	1979.0	1933.0	2352.0	1664.0	1737.0	2352.0	1664.0	1737.0	2426.0	1667.0	1791.0	2707.0	1994.0	2073.0	2707.0	1994.0	2073.0	3132.0	2533.0	2467.0	3437.0	2913.0
2147.0	2658.0	1958.0	2134.0	2659.0	1955.0	2134.0	2659.0	1955.0	2119.0	2637.0	1933.0	2147.0	2576.0	1932.0	2147.0	2576.0	1932.0	2138.0	2562.0	1972.0	2047.0	2327.0	2018.0	2047.0	2327.0	2018.0	1883.0	1975.0	2009.0	1757.0	1495.0	1857.0	1757.0	1495.0	1857.0	1699.0	1242.0	1701.0	1726.0	1408.0	1612.0	1726.0	1408.0	1612.0	1732.0	1723.0	1686.0	1811.0	2159.0
1827.0	2217.0	2201.0	1827.0	2217.0	2201.0	1863.0	2169.0	2229.0	1872.0	2150.0	2218.0	1872.0	2150.0	2218.0	1911.0	2112.0	2206.0	1977.0	2040.0	2146.0	1977.0	2040.0	2146.0	2044.0	2052.0	2066.0	2013.0	1948.0	1983.0	2013.0	1948.0	1983.0	1939.0	1826.0	1873.0	1850.0	1589.0	1750.0	1850.0	1589.0	1750.0	1857.0	1446.0	1624.0	1836.0	1438.0	1589.0	1836.0	1438.0
2003.0	2370.0	2306.0	2003.0	2370.0	2306.0	1947.0	2371.0	2281.0	1926.0	2368.0	2274.0	1926.0	2368.0	2274.0	1925.0	2380.0	2270.0	1893.0	2352.0	2257.0	1893.0	2352.0	2257.0	1833.0	2314.0	2168.0	1773.0	2066.0	2051.0	1773.0	2066.0	2051.0	1792.0	1741.0	1912.0	1801.0	1365.0	1777.0	1801.0	1365.0	1777.0	1810.0	1230.0	1655.0	1792.0	1402.0	1703.0	1792.0	1402.0
2104.0	2144.0	2237.0	2062.0	2113.0	2203.0	2062.0	2113.0	2203.0	2023.0	2070.0	2179.0	2018.0	1990.0	2161.0	2018.0	1990.0	2161.0	1996.0	1977.0	2183.0	1923.0	2048.0	2055.0	1923.0	2048.0	2055.0	1870.0	1951.0	1974.0	2006.0	1742.0	1916.0	2006.0	1742.0	1916.0	2204.0	1465.0	1932.0	2338.0	1452.0	1888.0	2338.0	1452.0	1888.0	2308.0	1676.0	1929.0	2239.0	1997.0
2704.0	2282.0	2256.0	2568.0	2224.0	2194.0	2441.0	2156.0	2176.0	2441.0	2156.0	2176.0	2292.0	2099.0	2168.0	2274.0	2037.0	2160.0	2274.0	2037.0	2160.0	2233.0	2030.0	2079.0	2222.0	1901.0	2036.0	2222.0	1901.0	2036.0	2234.0	1668.0	1914.0	2228.0	1332.0	1861.0	2228.0	1332.0	1861.0	2205.0	1181.0	1779.0	2248.0	1294.0	1762.0	2248.0	1294.0	1762.0	2331.0	1635.0
2216.0	2144.0	2231.0	2242.0	2153.0	2202.0	2242.0	2153.0	2202.0	2248.0	2158.0	2193.0	2268.0	2113.0	2182.0	2268.0	2113.0	2182.0	2223.0	2106.0	2110.0	2127.0	1970.0	1974.0	2127.0	1970.0	1974.0	2021.0	1783.0	1824.0	1994.0	1483.0	1710.0	1994.0	1483.0	1710.0	2047.0	1274.0	1649.0	2050.0	1203.0	1552.0	2050.0	1203.0	1552.0	2101.0	1400.0	1537.0	2188.0	1678.0
2302.0	2129.0	2149.0	2302.0	2129.0	2149.0	2297.0	2112.0	2159.0	2288.0	2085.0	2219.0	2288.0	2085.0	2219.0	2293.0	2083.0	2241.0	2363.0	2160.0	2206.0	2363.0	2160.0	2206.0	2361.0	2184.0	2027.0	2257.0	1999.0	1938.0	2257.0	1999.0	1938.0	2062.0	1640.0	1846.0	1973.0	1345.0	1774.0	1973.0	1345.0	1774.0	2014.0	1314.0	1672.0	2107.0	1538.0	1710.0	2107.0	1538.0
2290.0	2109.0	2261.0	2290.0	2109.0	2261.0	2285.0	2124.0	2240.0	2259.0	2084.0	2202.0	2259.0	2084.0	2202.0	2230.0	2003.0	2186.0	2229.0	1964.0	2066.0	2229.0	1964.0	2066.0	2148.0	1790.0	1952.0	2148.0	1790.0	1952.0	2066.0	1534.0	1804.0	1965.0	1177.0	1745.0	1965.0	1177.0	1745.0	1984.0	1029.0	1659.0	1994.0	1158.0	1603.0	1992.0	1549.0	1685.0	1992.0	1549.0
2520.0	2303.0	2275.0	2627.0	2325.0	2255.0	2588.0	2326.0	2254.0	2588.0	2326.0	2254.0	2455.0	2320.0	2248.0	2328.0	2251.0	2210.0	2274.0	2114.0	2146.0	2274.0	2114.0	2146.0	2293.0	2071.0	2114.0	2368.0	2011.0	2051.0	2368.0	2011.0	2051.0	2426.0	1878.0	1993.0	2388.0	1555.0	1951.0	2388.0	1555.0	1951.0	2265.0	1266.0	1973.0	2253.0	1096.0	1926.0	2253.0	1096.0
2427.0	2392.0	2184.0	2420.0	2424.0	2153.0	2420.0	2424.0	2153.0	2416.0	2392.0	2148.0	2400.0	2370.0	2174.0	2400.0	2370.0	2174.0	2422.0	2301.0	2194.0	2345.0	2222.0	2164.0	2345.0	2222.0	2164.0	2247.0	2165.0	2109.0	2094.0	2026.0	2014.0	2094.0	2026.0	2014.0	2054.0	1743.0	1965.0	2015.0	1367.0	1821.0	2015.0	1367.0	1821.0	2001.0	1121.0	1766.0	2017.0	1060.0
2523.0	2469.0	2278.0	2515.0	2480.0	2320.0	2505.0	2465.0	2314.0	2505.0	2465.0	2314.0	2496.0	2423.0	2283.0	2545.0	2367.0	2270.0	2545.0	2367.0	2270.0	2506.0	2278.0	2214.0	2397.0	2174.0	2162.0	2397.0	2174.0	2162.0	2225.0	2006.0	2031.0	2078.0	1727.0	1902.0	2078.0	1727.0	1902.0	2020.0	1397.0	1752.0	1977.0	1219.0	1637.0	1977.0	1219.0	1637.0	2009.0	1118.0
2555.0	2406.0	2101.0	2571.0	2461.0	2097.0	2571.0	2461.0	2097.0	2552.0	2464.0	2092.0	2532.0	2411.0	2071.0	2513.0	2389.0	2101.0	2513.0	2389.0	2101.0	2504.0	2349.0	2100.0	2487.0	2307.0	2057.0	2487.0	2307.0	2057.0	2371.0	2185.0	1968.0	2246.0	2011.0	1892.0	2246.0	2011.0	1892.0	2161.0	1671.0	1808.0	2161.0	1336.0	1691.0	2161.0	1336.0	1691.0	2197.0	1050.0
2502.0	2277.0	2351.0	2477.0	2275.0	2349.0	2574.0	2293.0	2353.0	2574.0	2293.0	2353.0	2591.0	2332.0	2368.0	2575.0	2327.0	2304.0	2575.0	2327.0	2304.0	2424.0	2269.0	2255.0	2381.0	2176.0	2211.0	2381.0	2176.0	2211.0	2315.0	2178.0	2195.0	2252.0	2048.0	2040.0	2252.0	2048.0	2040.0	2162.0	1805.0	1824.0	2140.0	1389.0	1586.0	2140.0	1389.0	1586.0	2140.0	1135.0
2450.0	2377.0	2284.0	2480.0	2389.0	2298.0	2471.0	2391.0	2306.0	2471.0	2391.0	2306.0	2480.0	2370.0	2304.0	2488.0	2317.0	2322.0	2488.0	2317.0	2322.0	2463.0	2262.0	2279.0	2379.0	2216.0	2223.0	2379.0	2216.0	2223.0	2246.0	2059.0	2062.0	2079.0	1729.0	1892.0	2079.0	1729.0	1892.0	1994.0	1347.0	1805.0	1923.0	1109.0	1722.0	1923.0	1109.0	1722.0	1947.0	1140.0
2515.0	2478.0	2428.0	2540.0	2458.0	2406.0	2534.0	2458.0	2412.0	2534.0	2458.0	2412.0	2558.0	2425.0	2407.0	2528.0	2376.0	2410.0	2528.0	2376.0	2410.0	2444.0	2291.0	2341.0	2285.0	2168.0	2256.0	2285.0	2168.0	2256.0	2122.0	1912.0	2025.0	1982.0	1539.0	1856.0	1982.0	1539.0	1856.0	1886.0	1204.0	1659.0	1871.0	1050.0	1603.0	1871.0	1050.0	1603.0	1922.0	1238.0
2464.0	2359.0	2431.0	2464.0	2359.0	2431.0	2462.0	2355.0	2426.0	2455.0	2337.0	2441.0	2455.0	2337.0	2441.0	2445.0	2298.0	2422.0	2393.0	2199.0	2345.0	2393.0	2199.0	2345.0	2255.0	2193.0	2217.0	2112.0	2061.0	2017.0	2112.0	2061.0	2017.0	1970.0	1804.0	1876.0	1963.0	1462.0	1763.0	1963.0	1462.0	1763.0	2021.0	1254.0	1787.0	2068.0	1274.0	1790.0	2068.0	1274.0
2342.0	2405.0	2418.0	2385.0	2392.0	2391.0	2412.0	2416.0	2367.0	2412.0	2416.0	2367.0	2397.0	2377.0	2335.0	2359.0	2332.0	2320.0	2359.0	2332.0	2320.0	2306.0	2268.0	2261.0	2206.0	2250.0	2120.0	2206.0	2250.0	2120.0	2074.0	2107.0	1954.0	1940.0	1764.0	1830.0	1940.0	1764.0	1830.0	1835.0	1384.0	1735.0	1782.0	1132.0	1665.0	1782.0	1132.0	1665.0	1812.0	1139.0
2291.0	2270.0	2114.0	2328.0	2268.0	2104.0	2328.0	2268.0	2104.0	2344.0	2260.0	2058.0	2337.0	2230.0	2079.0	2337.0	2230.0	2079.0	2348.0	2184.0	2114.0	2289.0	2082.0	2087.0	2289.0	2082.0	2087.0	2211.0	1770.0	1990.0	2194.0	1440.0	1952.0	2194.0	1440.0	1952.0	2245.0	1178.0	1951.0	2303.0	1194.0	1905.0	2303.0	1194.0	1905.0	2284.0	1429.0	1944.0	2303.0	1883.0
2770.0	2640.0	2619.0	2770.0	2640.0	2619.0	2826.0	2595.0	2573.0	2809.0	2557.0	2570.0	2809.0	2557.0	2570.0	2824.0	2524.0	2487.0	2783.0	2470.0	2469.0	2783.0	2470.0	2469.0	2684.0	2451.0	2445.0	2572.0	2387.0	2394.0	2572.0	2387.0	2394.0	2397.0	2137.0	2257.0	2262.0	1736.0	2188.0	2262.0	1736.0	2188.0	2098.0	1338.0	2083.0	2017.0	1185.0	1953.0	2017.0	1185.0
2622.0	2398.0	2243.0	2622.0	2398.0	2243.0	2605.0	2356.0	2233.0	2599.0	2287.0	2217.0	2599.0	2287.0	2217.0	2588.0	2241.0	2172.0	2454.0	2146.0	2110.0	2454.0	2146.0	2110.0	2295.0	2043.0	2000.0	2101.0	1835.0	2008.0	2101.0	1835.0	2008.0	2048.0	1532.0	1961.0	2089.0	1277.0	1991.0	2089.0	1277.0	1991.0	2187.0	1237.0	1850.0	2276.0	1537.0	1876.0	2276.0	1537.0
2500.0	2185.0	2530.0	2511.0	2204.0	2549.0	2511.0	2204.0	2549.0	2459.0	2203.0	2594.0	2452.0	2201.0	2614.0	2452.0	2201.0	2614.0	2462.0	2130.0	2555.0	2432.0	2189.0	2432.0	2432.0	2189.0	2432.0	2378.0	2144.0	2157.0	2286.0	1893.0	2071.0	2286.0	1893.0	2071.0	2233.0	1455.0	1990.0	2165.0	1162.0	2023.0	2165.0	1162.0	2023.0	2150.0	1269.0	1919.0	2135.0	1628.0
2387.0	2384.0	2502.0	2425.0	2398.0	2460.0	2425.0	2398.0	2460.0	2492.0	2440.0	2427.0	2497.0	2433.0	2366.0	2497.0	2433.0	2366.0	2435.0	2356.0	2350.0	2306.0	2258.0	2236.0	2306.0	2258.0	2236.0	2170.0	2004.0	2104.0	2082.0	1645.0	1981.0	2082.0	1645.0	1981.0	2014.0	1295.0	1888.0	1987.0	1133.0	1788.0	1987.0	1133.0	1788.0	2003.0	1346.0	1715.0	2094.0	1810.0
2251.0	2456.0	2391.0	2241.0	2461.0	2493.0	2249.0	2471.0	2574.0	2249.0	2471.0	2574.0	2299.0	2461.0	2592.0	2362.0	2434.0	2530.0	2362.0	2434.0	2530.0	2381.0	2352.0	2444.0	2269.0	2255.0	2336.0	2269.0	2255.0	2336.0	2129.0	2013.0	2115.0	2025.0	1759.0	1957.0	2025.0	1759.0	1957.0	1992.0	1457.0	1822.0	1975.0	1294.0	1801.0	1975.0	1294.0	1801.0	1994.0	1357.0
2412.0	2336.0	2309.0	2383.0	2322.0	2314.0	2383.0	2322.0	2314.0	2344.0	2305.0	2352.0	2363.0	2268.0	2387.0	2363.0	2268.0	2387.0	2354.0	2199.0	2332.0	2316.0	2143.0	2271.0	2316.0	2143.0	2271.0	2244.0	2090.0	2131.0	2165.0	1910.0	1959.0	2165.0	1910.0	1959.0	2060.0	1634.0	1835.0	1952.0	1363.0	1759.0	1952.0	1363.0	1759.0	1898.0	1270.0	1774.0	1960.0	1440.0
2450.0	2480.0	2396.0	2430.0	2503.0	2424.0	2411.0	2509.0	2392.0	2411.0	2509.0	2392.0	2398.0	2495.0	2374.0	2424.0	2413.0	2357.0	2424.0	2413.0	2357.0	2417.0	2335.0	2335.0	2365.0	2230.0	2191.0	2365.0	2230.0	2191.0	2210.0	1981.0	1986.0	2043.0	1657.0	1862.0	2043.0	1657.0	1862.0	1919.0	1318.0	1825.0	1916.0	1293.0	1824.0	1916.0	1293.0	1824.0	1964.0	1518.0
2437.0	2350.0	2374.0	2392.0	2369.0	2388.0	2379.0	2391.0	2373.0	2379.0	2391.0	2373.0	2356.0	2415.0	2355.0	2348.0	2359.0	2327.0	2348.0	2359.0	2327.0	2364.0	2263.0	2286.0	2350.0	2170.0	2158.0	2350.0	2170.0	2158.0	2309.0	1888.0	1969.0	2148.0	1529.0	1875.0	2148.0	1529.0	1875.0	2044.0	1188.0	1857.0	1971.0	1169.0	1864.0	1971.0	1169.0	1864.0	2052.0	1434.0
2352.0	2513.0	2452.0	2352.0	2513.0	2452.0	2362.0	2518.0	2467.0	2344.0	2509.0	2467.0	2344.0	2509.0	2467.0	2341.0	2428.0	2443.0	2339.0	2308.0	2336.0	2339.0	2308.0	2336.0	2286.0	2085.0	2142.0	2136.0	1759.0	2010.0	2136.0	1759.0	2010.0	1969.0	1441.0	1955.0	1913.0	1220.0	1935.0	1913.0	1220.0	1935.0	1962.0	1314.0	1897.0	2122.0	1672.0	1921.0	2122.0	1672.0
2249.0	2528.0	2436.0	2263.0	2505.0	2503.0	2266.0	2510.0	2557.0	2266.0	2510.0	2557.0	2271.0	2486.0	2576.0	2245.0	2392.0	2529.0	2245.0	2392.0	2529.0	2221.0	2359.0	2434.0	2187.0	2225.0	2203.0	2187.0	2225.0	2203.0	2134.0	2027.0	1987.0	2072.0	1654.0	1817.0	2072.0	1654.0	1817.0	2064.0	1370.0	1769.0	2075.0	1322.0	1712.0	2075.0	1322.0	1712.0	2197.0	1638.0
2456.0	2338.0	2355.0	2465.0	2279.0	2384.0	2465.0	2279.0	2384.0	2434.0	2207.0	2430.0	2390.0	2168.0	2436.0	2390.0	2168.0	2436.0	2326.0	2128.0	2367.0	2261.0	2134.0	2279.0	2261.0	2134.0	2279.0	2216.0	2007.0	2097.0	2152.0	1740.0	1940.0	2152.0	1740.0	1940.0	2099.0	1377.0	1736.0	2028.0	1230.0	1637.0	2028.0	1230.0	1637.0	2061.0	1354.0	1606.0	2087.0	1787.0
2326.0	2396.0	2538.0	2337.0	2402.0	2556.0	2337.0	2402.0	2556.0	2366.0	2375.0	2518.0	2399.0	2343.0	2470.0	2399.0	2343.0	2470.0	2378.0	2295.0	2393.0	2355.0	2234.0	2318.0	2355.0	2234.0	2318.0	2256.0	2131.0	2152.0	2081.0	1810.0	2110.0	2081.0	1810.0	2110.0	1958.0	1448.0	2040.0	1895.0	1154.0	2040.0	1895.0	1154.0	2040.0	1966.0	1115.0	1917.0	2087.0	1434.0
2311.0	2454.0	2625.0	2305.0	2452.0	2572.0	2292.0	2454.0	2502.0	2292.0	2454.0	2502.0	2353.0	2460.0	2455.0	2393.0	2393.0	2400.0	2393.0	2393.0	2400.0	2409.0	2336.0	2353.0	2318.0	2386.0	2246.0	2318.0	2386.0	2246.0	2207.0	2221.0	2146.0	2067.0	1840.0	2010.0	2067.0	1840.0	2010.0	1948.0	1374.0	2011.0	1911.0	1226.0	1980.0	1911.0	1226.0	1980.0	1947.0	1459.0
2366.0	2427.0	2557.0	2350.0	2414.0	2517.0	2350.0	2414.0	2517.0	2344.0	2415.0	2474.0	2326.0	2364.0	2473.0	2326.0	2364.0	2473.0	2385.0	2280.0	2508.0	2438.0	2231.0	2469.0	2438.0	2231.0	2469.0	2471.0	2254.0	2404.0	2375.0	2290.0	2178.0	2375.0	2290.0	2178.0	2260.0	2085.0	1993.0	2144.0	1683.0	1927.0	2144.0	1683.0	1927.0	2101.0	1280.0	1933.0	2068.0	1199.0
2414.0	2342.0	2609.0	2396.0	2334.0	2589.0	2396.0	2334.0	2589.0	2397.0	2335.0	2522.0	2394.0	2329.0	2497.0	2394.0	2329.0	2497.0	2412.0	2286.0	2442.0	2409.0	2240.0	2433.0	2409.0	2240.0	2433.0	2363.0	2188.0	2284.0	2221.0	2058.0	2118.0	2221.0	2058.0	2118.0	2229.0	1709.0	1995.0	2289.0	1343.0	1979.0	2289.0	1343.0	1979.0	2400.0	1171.0	1978.0	2384.0	1402.0
2300.0	2419.0	2360.0	2308.0	2412.0	2382.0	2335.0	2359.0	2430.0	2335.0	2359.0	2430.0	2349.0	2338.0	2439.0	2390.0	2298.0	2467.0	2390.0	2298.0	2467.0	2352.0	2253.0	2393.0	2305.0	2267.0	2323.0	2305.0	2267.0	2323.0	2178.0	2081.0	2145.0	2094.0	1794.0	1931.0	2094.0	1794.0	1931.0	2019.0	1408.0	1725.0	2003.0	1250.0	1581.0	2003.0	1250.0	1581.0	2043.0	1394.0
2567.0	2532.0	2386.0	2566.0	2514.0	2353.0	2566.0	2514.0	2353.0	2551.0	2492.0	2344.0	2545.0	2427.0	2338.0	2545.0	2427.0	2338.0	2525.0	2364.0	2317.0	2517.0	2319.0	2323.0	2517.0	2319.0	2323.0	2381.0	2260.0	2319.0	2205.0	2084.0	2192.0	2205.0	2084.0	2192.0	1967.0	1758.0	1957.0	1887.0	1361.0	1808.0	1887.0	1361.0	1808.0	1847.0	1110.0	1733.0	1917.0	1131.0
2518.0	2550.0	2405.0	2518.0	2550.0	2405.0	2486.0	2541.0	2429.0	2478.0	2503.0	2430.0	2478.0	2503.0	2430.0	2516.0	2447.0	2462.0	2525.0	2334.0	2397.0	2525.0	2334.0	2397.0	2448.0	2314.0	2327.0	2286.0	2098.0	2194.0	2286.0	2098.0	2194.0	2072.0	1790.0	2019.0	1925.0	1364.0	1852.0	1925.0	1364.0	1852.0	1864.0	1166.0	1675.0	1895.0	1255.0	1590.0	1895.0	1255.0
2353.0	2122.0	2437.0	2353.0	2122.0	2437.0	2334.0	2044.0	2469.0	2331.0	1981.0	2443.0	2331.0	1981.0	2443.0	2346.0	1931.0	2438.0	2315.0	1977.0	2337.0	2315.0	1977.0	2337.0	2161.0	1946.0	2138.0	1987.0	1828.0	1947.0	1987.0	1828.0	1947.0	1904.0	1583.0	1840.0	1938.0	1451.0	1899.0	1938.0	1451.0	1899.0	1986.0	1466.0	1932.0	2035.0	1726.0	1922.0	2035.0	1726.0
2418.0	2406.0	2316.0	2417.0	2366.0	2331.0	2430.0	2318.0	2333.0	2476.0	2253.0	2326.0	2476.0	2253.0	2326.0	2507.0	2185.0	2315.0	2505.0	2212.0	2288.0	2505.0	2212.0	2288.0	2370.0	2240.0	2236.0	2168.0	2066.0	2120.0	2168.0	2066.0	2120.0	1986.0	1630.0	1938.0	1861.0	1248.0	1780.0	1861.0	1248.0	1780.0	1882.0	1231.0	1661.0	1910.0	1615.0	1706.0	1910.0	1615.0
2517.0	2463.0	2409.0	2517.0	2474.0	2411.0	2517.0	2474.0	2411.0	2491.0	2464.0	2401.0	2453.0	2387.0	2366.0	2453.0	2387.0	2366.0	2405.0	2401.0	2296.0	2332.0	2316.0	2189.0	2332.0	2316.0	2189.0	2224.0	2094.0	2041.0	2153.0	1672.0	1878.0	2153.0	1672.0	1878.0	2083.0	1350.0	1789.0	2101.0	1269.0	1712.0	2101.0	1269.0	1712.0	2180.0	1437.0	1707.0	2307.0	1749.0
2570.0	2535.0	2489.0	2513.0	2549.0	2470.0	2513.0	2549.0	2470.0	2462.0	2501.0	2434.0	2447.0	2442.0	2358.0	2447.0	2442.0	2358.0	2503.0	2366.0	2274.0	2422.0	2265.0	2170.0	2422.0	2265.0	2170.0	2264.0	2089.0	2028.0	2030.0	1838.0	1899.0	2030.0	1838.0	1899.0	2046.0	1529.0	1778.0	2196.0	1346.0	1673.0	2196.0	1346.0	1673.0	2338.0	1341.0	1665.0	2383.0	1634.0
2669.0	2464.0	2457.0	2669.0	2464.0	2457.0	2628.0	2443.0	2377.0	2587.0	2418.0	2364.0	2587.0	2418.0	2364.0	2526.0	2366.0	2373.0	2465.0	2298.0	2333.0	2465.0	2298.0	2333.0	2323.0	2203.0	2205.0	2236.0	2083.0	2040.0	2236.0	2083.0	2040.0	2135.0	1846.0	1904.0	2114.0	1590.0	1811.0	2114.0	1590.0	1811.0	2125.0	1395.0	1709.0	2173.0	1391.0	1623.0	2173.0	1391.0
2170.0	2568.0	2251.0	2170.0	2560.0	2239.0	2170.0	2560.0	2239.0	2187.0	2521.0	2224.0	2251.0	2460.0	2192.0	2251.0	2460.0	2192.0	2284.0	2367.0	2164.0	2256.0	2310.0	2199.0	2256.0	2310.0	2199.0	2128.0	2191.0	2128.0	2000.0	1946.0	2050.0	2000.0	1946.0	2050.0	1925.0	1577.0	1874.0	1958.0	1326.0	1837.0	1958.0	1326.0	1837.0	2023.0	1367.0	1791.0	2107.0	1770.0
2537.0	2587.0	2451.0	2537.0	2587.0	2451.0	2527.0	2567.0	2383.0	2524.0	2571.0	2382.0	2524.0	2571.0	2382.0	2512.0	2504.0	2369.0	2485.0	2430.0	2351.0	2485.0	2430.0	2351.0	2445.0	2368.0	2350.0	2375.0	2220.0	2215.0	2375.0	2220.0	2215.0	2213.0	1943.0	2119.0	2006.0	1549.0	1995.0	2006.0	1549.0	1995.0	1900.0	1386.0	2030.0	1927.0	1525.0	2018.0	1927.0	1525.0
2211.0	2492.0	2340.0	2293.0	2495.0	2326.0	2337.0	2478.0	2317.0	2337.0	2478.0	2317.0	2387.0	2438.0	2293.0	2430.0	2374.0	2263.0	2430.0	2374.0	2263.0	2446.0	2308.0	2266.0	2388.0	2250.0	2220.0	2388.0	2250.0	2220.0	2212.0	2017.0	2165.0	2024.0	1662.0	2055.0	2024.0	1662.0	2055.0	1923.0	1322.0	1980.0	1909.0	1209.0	1929.0	1909.0	1209.0	1929.0	1954.0	1326.0
2541.0	2585.0	2436.0	2541.0	2585.0	2436.0	2543.0	2575.0	2433.0	2555.0	2562.0	2464.0	2555.0	2562.0	2464.0	2537.0	2492.0	2448.0	2526.0	2400.0	2409.0	2526.0	2400.0	2409.0	2468.0	2312.0	2372.0	2362.0	2225.0	2215.0	2362.0	2225.0	2215.0	2198.0	1991.0	2065.0	2034.0	1710.0	1910.0	2034.0	1710.0	1910.0	1960.0	1405.0	1870.0	1902.0	1367.0	1819.0	1902.0	1367.0
2191.0	2547.0	2300.0	2204.0	2572.0	2335.0	2222.0	2579.0	2361.0	2222.0	2579.0	2361.0	2260.0	2589.0	2406.0	2287.0	2547.0	2385.0	2287.0	2547.0	2385.0	2259.0	2455.0	2344.0	2210.0	2325.0	2330.0	2210.0	2325.0	2330.0	2079.0	2159.0	2216.0	1951.0	1832.0	2097.0	1951.0	1832.0	2097.0	1807.0	1486.0	1908.0	1783.0	1263.0	1820.0	1783.0	1263.0	1820.0	1805.0	1466.0
2130.0	2488.0	2303.0	2143.0	2480.0	2323.0	2143.0	2480.0	2323.0	2157.0	2501.0	2364.0	2188.0	2493.0	2373.0	2188.0	2493.0	2373.0	2192.0	2441.0	2362.0	2144.0	2390.0	2356.0	2144.0	2390.0	2356.0	2014.0	2209.0	2234.0	1857.0	1917.0	2101.0	1857.0	1917.0	2101.0	1759.0	1500.0	1889.0	1754.0	1263.0	1761.0	1754.0	1263.0	1761.0	1823.0	1328.0	1705.0	1910.0	1661.0
2485.0	2624.0	2406.0	2504.0	2581.0	2406.0	2540.0	2517.0	2435.0	2540.0	2517.0	2435.0	2519.0	2512.0	2446.0	2515.0	2424.0	2449.0	2515.0	2424.0	2449.0	2467.0	2376.0	2394.0	2340.0	2177.0	2240.0	2340.0	2177.0	2240.0	2201.0	1842.0	2072.0	2043.0	1451.0	1927.0	2043.0	1451.0	1927.0	2009.0	1234.0	1918.0	2026.0	1291.0	1909.0	2026.0	1291.0	1909.0	2124.0	1590.0
2614.0	2390.0	2255.0	2599.0	2410.0	2312.0	2555.0	2393.0	2349.0	2555.0	2393.0	2349.0	2518.0	2342.0	2324.0	2476.0	2364.0	2268.0	2476.0	2364.0	2268.0	2427.0	2327.0	2231.0	2328.0	2287.0	2148.0	2328.0	2287.0	2148.0	2218.0	1968.0	2044.0	2071.0	1600.0	1898.0	2071.0	1600.0	1898.0	1990.0	1235.0	1748.0	1956.0	1170.0	1641.0	1956.0	1170.0	1641.0	2026.0	1394.0
2350.0	2650.0	2298.0	2350.0	2650.0	2298.0	2318.0	2674.0	2292.0	2324.0	2674.0	2303.0	2324.0	2674.0	2303.0	2284.0	2629.0	2311.0	2248.0	2495.0	2290.0	2248.0	2495.0	2290.0	2186.0	2258.0	2192.0	2160.0	1818.0	2057.0	2160.0	1818.0	2057.0	2099.0	1444.0	1877.0	2105.0	1150.0	1850.0	2105.0	1150.0	1850.0	2104.0	1266.0	1835.0	2181.0	1689.0	1905.0	2181.0	1689.0
3402.0	3473.0	3294.0	3278.0	3483.0	3317.0	3230.0	3551.0	3365.0	3230.0	3551.0	3365.0	3124.0	3613.0	3386.0	3035.0	3659.0	3280.0	3035.0	3659.0	3280.0	2944.0	3600.0	3206.0	2826.0	3399.0	3169.0	2680.0	3161.0	3254.0	2680.0	3161.0	3254.0	2384.0	2800.0	3440.0	2384.0	2800.0	3440.0	2304.0	2668.0	3584.0	2667.0	2766.0	3694.0	3232.0	3196.0	3601.0	3232.0	3196.0
3142.0	3594.0	3175.0	3142.0	3594.0	3175.0	3295.0	3703.0	3126.0	3349.0	3800.0	3077.0	3349.0	3800.0	3077.0	3397.0	3856.0	3211.0	3314.0	3799.0	3445.0	3314.0	3799.0	3445.0	3143.0	3635.0	3573.0	2739.0	3286.0	3570.0	2739.0	3286.0	3570.0	2338.0	2899.0	3551.0	2224.0	2657.0	3604.0	2224.0	2657.0	3604.0	2702.0	2811.0	3687.0	3162.0	3281.0	3615.0	3162.0	3281.0
3289.0	3549.0	2922.0	3270.0	3566.0	2908.0	3326.0	3673.0	2895.0	3326.0	3673.0	2895.0	3321.0	3684.0	2994.0	3384.0	3745.0	3196.0	3384.0	3745.0	3196.0	3288.0	3617.0	3418.0	3010.0	3394.0	3491.0	3010.0	3394.0	3491.0	2693.0	3042.0	3531.0	2617.0	2893.0	3512.0	2617.0	2893.0	3512.0	3004.0	2970.0	3677.0	3433.0	3240.0	3584.0	3433.0	3240.0	3584.0	3583.0	3507.0
3252.0	3589.0	2923.0	3252.0	3589.0	2923.0	3235.0	3684.0	2939.0	3270.0	3812.0	2995.0	3270.0	3812.0	2995.0	3351.0	3798.0	3166.0	3457.0	3619.0	3353.0	3457.0	3619.0	3353.0	3330.0	3318.0	3425.0	3082.0	3110.0	3422.0	3082.0	3110.0	3422.0	2832.0	2993.0	3406.0	3046.0	2980.0	3438.0	3046.0	2980.0	3438.0	3180.0	3190.0	3393.0	3352.0	3451.0	3413.0	3352.0	3451.0
3395.0	3721.0	2973.0	3284.0	3769.0	3040.0	3378.0	3818.0	3069.0	3378.0	3818.0	3069.0	3360.0	3842.0	3026.0	3358.0	3724.0	3204.0	3358.0	3724.0	3204.0	3254.0	3564.0	3369.0	2997.0	3335.0	3550.0	2997.0	3335.0	3550.0	2743.0	3111.0	3564.0	2728.0	2974.0	3521.0	2728.0	2974.0	3521.0	3011.0	3187.0	3449.0	3402.0	3497.0	3479.0	3402.0	3497.0	3479.0	3479.0	3713.0
3339.0	3919.0	3158.0	3307.0	3776.0	3176.0	3317.0	3686.0	3183.0	3317.0	3686.0	3183.0	3520.0	3687.0	3213.0	3551.0	3681.0	3274.0	3551.0	3681.0	3274.0	3605.0	3690.0	3285.0	3042.0	3486.0	3396.0	3042.0	3486.0	3396.0	2612.0	3277.0	3433.0	2232.0	2972.0	3518.0	2232.0	2972.0	3518.0	2572.0	2987.0	3479.0	3076.0	3201.0	3476.0	3076.0	3201.0	3476.0	3341.0	3656.0
3336.0	3698.0	3144.0	3350.0	3703.0	3052.0	3314.0	3754.0	3008.0	3314.0	3754.0	3008.0	3289.0	3743.0	3005.0	3206.0	3710.0	3172.0	3206.0	3710.0	3172.0	3280.0	3570.0	3323.0	3084.0	3326.0	3416.0	3084.0	3326.0	3416.0	2707.0	3146.0	3413.0	2281.0	2978.0	3387.0	2281.0	2978.0	3387.0	2469.0	3098.0	3445.0	2921.0	3281.0	3511.0	2921.0	3281.0	3511.0	3301.0	3527.0
3311.0	3707.0	2965.0	3311.0	3707.0	2965.0	3402.0	3789.0	2974.0	3523.0	3789.0	3018.0	3523.0	3789.0	3018.0	3604.0	3796.0	3071.0	3548.0	3665.0	3280.0	3548.0	3665.0	3280.0	3322.0	3480.0	3460.0	2969.0	3150.0	3556.0	2969.0	3150.0	3556.0	2692.0	2862.0	3490.0	2786.0	2772.0	3418.0	2786.0	2772.0	3418.0	3131.0	3126.0	3458.0	3576.0	3558.0	3432.0	3576.0	3558.0
3291.0	3835.0	3066.0	3278.0	3820.0	3051.0	3263.0	3818.0	2978.0	3263.0	3818.0	2978.0	3394.0	3809.0	2921.0	3431.0	3735.0	3065.0	3431.0	3735.0	3065.0	3457.0	3588.0	3266.0	3184.0	3227.0	3488.0	3184.0	3227.0	3488.0	2913.0	2900.0	3433.0	2774.0	2660.0	3320.0	2774.0	2660.0	3320.0	3096.0	2962.0	3313.0	3564.0	3370.0	3362.0	3564.0	3370.0	3362.0	3820.0	3765.0
3276.0	4035.0	2964.0	3274.0	4070.0	2945.0	3274.0	4070.0	2945.0	3290.0	4070.0	2935.0	3391.0	4044.0	2923.0	3391.0	4044.0	2923.0	3525.0	3980.0	3012.0	3522.0	3890.0	3143.0	3376.0	3689.0	3328.0	3376.0	3689.0	3328.0	3137.0	3403.0	3379.0	2879.0	3000.0	3400.0	2879.0	3000.0	3400.0	2899.0	2769.0	3270.0	3226.0	2998.0	3306.0	3226.0	2998.0	3306.0	3701.0	3449.0
3350.0	3986.0	3075.0	3352.0	3922.0	3038.0	3343.0	3869.0	2975.0	3343.0	3869.0	2975.0	3399.0	3861.0	2974.0	3460.0	3805.0	3130.0	3460.0	3805.0	3130.0	3450.0	3660.0	3224.0	3280.0	3260.0	3301.0	3280.0	3260.0	3301.0	3053.0	2854.0	3192.0	3047.0	2577.0	3223.0	3047.0	2577.0	3223.0	3334.0	2847.0	3208.0	3599.0	3295.0	3323.0	3599.0	3295.0	3323.0	3699.0	3632.0
3333.0	3842.0	3103.0	3371.0	3792.0	3105.0	3320.0	3698.0	3059.0	3320.0	3698.0	3059.0	3331.0	3709.0	3040.0	3344.0	3696.0	3116.0	3410.0	3682.0	3283.0	3410.0	3682.0	3283.0	3309.0	3437.0	3385.0	3031.0	3107.0	3374.0	3031.0	3107.0	3374.0	2893.0	2846.0	3338.0	3037.0	2899.0	3297.0	3037.0	2899.0	3297.0	3451.0	3248.0	3298.0	3700.0	3646.0	3266.0	3700.0	3646.0
3378.0	3825.0	3194.0	3388.0	3808.0	3058.0	3388.0	3808.0	3058.0	3404.0	3760.0	2965.0	3372.0	3742.0	2937.0	3372.0	3742.0	2937.0	3404.0	3834.0	3007.0	3433.0	3900.0	3103.0	3433.0	3900.0	3103.0	3388.0	3644.0	3282.0	3110.0	3243.0	3340.0	3110.0	3243.0	3340.0	2908.0	2898.0	3311.0	3015.0	3002.0	3222.0	3015.0	3002.0	3222.0	3407.0	3435.0	3209.0	3646.0	3740.0
3351.0	3842.0	2921.0	3362.0	3819.0	2910.0	3362.0	3819.0	2910.0	3358.0	3899.0	2917.0	3365.0	3838.0	3038.0	3365.0	3838.0	3038.0	3349.0	3759.0	3227.0	3387.0	3564.0	3373.0	3387.0	3564.0	3373.0	3261.0	3361.0	3449.0	3069.0	3109.0	3435.0	3069.0	3109.0	3435.0	2901.0	2864.0	3366.0	3142.0	3018.0	3223.0	3142.0	3018.0	3223.0	3528.0	3351.0	3213.0	3777.0	3683.0
3258.0	3892.0	2925.0	3279.0	3793.0	2834.0	3291.0	3795.0	2764.0	3346.0	3794.0	2750.0	3346.0	3794.0	2750.0	3427.0	3776.0	2908.0	3427.0	3776.0	2908.0	3526.0	3622.0	3159.0	3444.0	3440.0	3255.0	3049.0	3241.0	3287.0	3049.0	3241.0	3287.0	2780.0	3092.0	3166.0	2851.0	3134.0	3140.0	2851.0	3134.0	3140.0	3274.0	3290.0	3102.0	3633.0	3543.0	2976.0	3633.0	3543.0
3328.0	3803.0	2919.0	3312.0	3810.0	2890.0	3312.0	3810.0	2890.0	3321.0	3787.0	2909.0	3370.0	3781.0	3058.0	3370.0	3781.0	3058.0	3504.0	3710.0	3189.0	3425.0	3662.0	3294.0	3425.0	3662.0	3294.0	3296.0	3386.0	3257.0	2984.0	3000.0	3264.0	2984.0	3000.0	3264.0	2984.0	2842.0	3199.0	3283.0	3173.0	3247.0	3283.0	3173.0	3247.0	3680.0	3655.0	3246.0	3933.0	3830.0
3343.0	3861.0	2947.0	3338.0	3775.0	2880.0	3338.0	3775.0	2880.0	3390.0	3850.0	2795.0	3475.0	3882.0	2901.0	3475.0	3882.0	2901.0	3469.0	3869.0	3098.0	3369.0	3576.0	3280.0	3369.0	3576.0	3280.0	3124.0	3204.0	3376.0	2934.0	2816.0	3346.0	2934.0	2816.0	3346.0	2897.0	2800.0	3270.0	3323.0	3138.0	3233.0	3323.0	3138.0	3233.0	3649.0	3573.0	3295.0	3871.0	3717.0
3366.0	3773.0	3063.0	3348.0	3701.0	3082.0	3348.0	3701.0	3082.0	3369.0	3783.0	3060.0	3380.0	3832.0	3102.0	3503.0	3826.0	3210.0	3503.0	3826.0	3210.0	3402.0	3701.0	3279.0	3226.0	3456.0	3280.0	3226.0	3456.0	3280.0	2887.0	3103.0	3211.0	2946.0	2866.0	3198.0	2946.0	2866.0	3198.0	3240.0	3013.0	3233.0	3572.0	3425.0	3052.0	3572.0	3425.0	3052.0	3676.0	3708.0
3408.0	3799.0	3014.0	3408.0	3799.0	3014.0	3381.0	3815.0	2977.0	3421.0	3858.0	2951.0	3421.0	3858.0	2951.0	3443.0	3815.0	3057.0	3443.0	3815.0	3057.0	3407.0	3827.0	3181.0	3224.0	3649.0	3292.0	3088.0	3343.0	3283.0	3088.0	3343.0	3283.0	2953.0	3028.0	3230.0	2963.0	2974.0	3130.0	2963.0	2974.0	3130.0	3187.0	3282.0	3101.0	3558.0	3554.0	3082.0	3558.0	3554.0
3422.0	3560.0	2928.0	3434.0	3608.0	2907.0	3400.0	3618.0	2909.0	3474.0	3677.0	2890.0	3474.0	3677.0	2890.0	3571.0	3655.0	3057.0	3648.0	3600.0	3212.0	3648.0	3600.0	3212.0	3546.0	3379.0	3414.0	3212.0	3081.0	3434.0	3212.0	3081.0	3434.0	2990.0	2801.0	3458.0	2907.0	2753.0	3338.0	2907.0	2753.0	3338.0	3312.0	3072.0	3343.0	3639.0	3488.0	3326.0	3639.0	3488.0
3238.0	3792.0	2991.0	3232.0	3730.0	2999.0	3226.0	3766.0	2963.0	3226.0	3766.0	2963.0	3359.0	3835.0	2979.0	3420.0	3828.0	3095.0	3420.0	3828.0	3095.0	3500.0	3727.0	3209.0	3374.0	3450.0	3308.0	3374.0	3450.0	3308.0	3102.0	3143.0	3288.0	2930.0	2834.0	3243.0	2930.0	2834.0	3243.0	2999.0	2789.0	3125.0	3426.0	3083.0	3104.0	3426.0	3083.0	3104.0	3729.0	3495.0
3361.0	3835.0	2970.0	3354.0	3868.0	2912.0	3354.0	3868.0	2912.0	3343.0	3921.0	2809.0	3420.0	3929.0	2908.0	3420.0	3929.0	2908.0	3470.0	3865.0	3088.0	3535.0	3643.0	3286.0	3535.0	3643.0	3286.0	3423.0	3379.0	3351.0	3214.0	3086.0	3320.0	3214.0	3086.0	3320.0	3095.0	2796.0	3337.0	3350.0	2963.0	3219.0	3350.0	2963.0	3219.0	3618.0	3285.0	3225.0	3815.0	3718.0
3214.0	3982.0	2586.0	3214.0	3982.0	2586.0	3238.0	3987.0	2559.0	3284.0	4004.0	2568.0	3284.0	4004.0	2568.0	3399.0	3992.0	2788.0	3472.0	3901.0	2995.0	3472.0	3901.0	2995.0	3441.0	3519.0	3254.0	3245.0	3159.0	3224.0	3245.0	3159.0	3224.0	3009.0	2714.0	3211.0	2933.0	2708.0	3073.0	2933.0	2708.0	3073.0	3236.0	3004.0	3121.0	3554.0	3450.0	2984.0	3554.0	3450.0
3230.0	3759.0	2678.0	3202.0	3706.0	2660.0	3202.0	3706.0	2660.0	3232.0	3644.0	2668.0	3424.0	3644.0	2652.0	3424.0	3644.0	2652.0	3558.0	3586.0	2827.0	3555.0	3524.0	3061.0	3555.0	3524.0	3061.0	3366.0	3321.0	3265.0	3081.0	3006.0	3258.0	3081.0	3006.0	3258.0	2917.0	2676.0	3130.0	3014.0	2792.0	3085.0	3014.0	2792.0	3085.0	3283.0	3212.0	3210.0	3526.0	3673.0
3416.0	3870.0	2797.0	3416.0	3870.0	2797.0	3422.0	3831.0	2741.0	3393.0	3798.0	2638.0	3393.0	3798.0	2638.0	3417.0	3779.0	2754.0	3473.0	3696.0	2928.0	3414.0	3557.0	3218.0	3414.0	3557.0	3218.0	3202.0	3371.0	3357.0	2954.0	3092.0	3353.0	2954.0	3092.0	3353.0	2942.0	3102.0	3210.0	3149.0	3338.0	3193.0	3149.0	3338.0	3193.0	3482.0	3689.0	3099.0	3709.0	3850.0
3347.0	3814.0	2724.0	3330.0	3911.0	2698.0	3330.0	3911.0	2698.0	3312.0	3954.0	2672.0	3312.0	3954.0	2756.0	3312.0	3954.0	2756.0	3314.0	3768.0	2979.0	3208.0	3396.0	3195.0	3208.0	3396.0	3195.0	3025.0	2958.0	3318.0	2977.0	2720.0	3184.0	2977.0	2720.0	3184.0	3188.0	3000.0	3159.0	3450.0	3408.0	3068.0	3450.0	3408.0	3068.0	3546.0	3757.0	3038.0	3604.0	3509.0
3383.0	4053.0	2673.0	3373.0	4063.0	2664.0	3373.0	4063.0	2664.0	3352.0	4013.0	2640.0	3410.0	3892.0	2756.0	3410.0	3892.0	2756.0	3468.0	3711.0	2942.0	3375.0	3438.0	3232.0	3375.0	3438.0	3232.0	3103.0	3023.0	3340.0	2950.0	2767.0	3304.0	2950.0	2767.0	3304.0	3207.0	2883.0	3263.0	3532.0	3376.0	3102.0	3532.0	3376.0	3102.0	3715.0	3682.0	3217.0	3602.0	3764.0
3263.0	3740.0	2584.0	3175.0	3715.0	2568.0	3175.0	3715.0	2568.0	3197.0	3763.0	2543.0	3232.0	3804.0	2552.0	3232.0	3804.0	2552.0	3341.0	3776.0	2733.0	3484.0	3729.0	2961.0	3443.0	3459.0	3264.0	3443.0	3459.0	3264.0	3336.0	3241.0	3365.0	3319.0	3060.0	3259.0	3319.0	3060.0	3259.0	3455.0	3337.0	3154.0	3691.0	3697.0	3036.0	3691.0	3697.0	3036.0	3715.0	3954.0
3177.0	3720.0	2512.0	3261.0	3785.0	2506.0	3261.0	3785.0	2506.0	3313.0	3859.0	2502.0	3413.0	3823.0	2649.0	3413.0	3823.0	2649.0	3467.0	3687.0	2924.0	3395.0	3469.0	3281.0	3395.0	3469.0	3281.0	3100.0	3233.0	3394.0	2898.0	2980.0	3405.0	2898.0	2980.0	3405.0	2991.0	2927.0	3293.0	3386.0	3183.0	3174.0	3386.0	3183.0	3174.0	3754.0	3537.0	3107.0	3827.0	3699.0
3220.0	3763.0	2680.0	3284.0	3721.0	2665.0	3321.0	3729.0	2686.0	3321.0	3729.0	2686.0	3346.0	3717.0	2751.0	3416.0	3738.0	2935.0	3416.0	3738.0	2935.0	3396.0	3628.0	3111.0	3330.0	3456.0	3231.0	3330.0	3456.0	3231.0	3205.0	3272.0	3151.0	3370.0	3320.0	3013.0	3370.0	3320.0	3013.0	3507.0	3586.0	3079.0	3643.0	3802.0	3186.0	3643.0	3802.0	3186.0	3590.0	3970.0
3333.0	3973.0	2840.0	3330.0	3875.0	2739.0	3330.0	3875.0	2739.0	3372.0	3903.0	2631.0	3432.0	3894.0	2660.0	3432.0	3894.0	2660.0	3395.0	3902.0	2760.0	3341.0	3687.0	3060.0	3124.0	3360.0	3296.0	3124.0	3360.0	3296.0	2985.0	3014.0	3440.0	3151.0	2999.0	3415.0	3151.0	2999.0	3415.0	3581.0	3411.0	3303.0	3892.0	3769.0	3195.0	3892.0	3769.0	3195.0	3855.0	3898.0
3373.0	4058.0	2868.0	3373.0	4058.0	2868.0	3454.0	4079.0	2783.0	3516.0	4022.0	2799.0	3516.0	4022.0	2799.0	3537.0	3951.0	2832.0	3476.0	3799.0	3067.0	3476.0	3799.0	3067.0	3215.0	3466.0	3287.0	2965.0	3051.0	3452.0	2965.0	3051.0	3452.0	2755.0	2728.0	3320.0	3015.0	2938.0	3168.0	3015.0	2938.0	3168.0	3428.0	3357.0	3102.0	3744.0	3706.0	3228.0	3744.0	3706.0
3352.0	3887.0	2528.0	3388.0	3887.0	2508.0	3388.0	3887.0	2508.0	3428.0	3904.0	2511.0	3463.0	3953.0	2604.0	3463.0	3953.0	2604.0	3516.0	3958.0	2681.0	3556.0	4004.0	2909.0	3556.0	4004.0	2909.0	3442.0	3795.0	3136.0	3096.0	3405.0	3355.0	3096.0	3405.0	3355.0	2775.0	2990.0	3439.0	2706.0	2818.0	3310.0	3033.0	3165.0	3198.0	3033.0	3165.0	3198.0	3448.0	3512.0
3408.0	4056.0	2750.0	3408.0	4027.0	2719.0	3450.0	4032.0	2677.0	3450.0	4032.0	2677.0	3490.0	3974.0	2736.0	3581.0	3859.0	2936.0	3581.0	3859.0	2936.0	3551.0	3616.0	3178.0	3386.0	3263.0	3445.0	3386.0	3263.0	3445.0	3055.0	2964.0	3565.0	3003.0	2826.0	3453.0	3003.0	2826.0	3453.0	3196.0	3188.0	3312.0	3493.0	3577.0	3203.0	3493.0	3577.0	3203.0	3742.0	3820.0
3396.0	3838.0	2791.0	3396.0	3838.0	2791.0	3417.0	3795.0	2774.0	3370.0	3762.0	2750.0	3370.0	3762.0	2750.0	3373.0	3745.0	2889.0	3311.0	3745.0	3102.0	3311.0	3745.0	3102.0	3141.0	3448.0	3330.0	2776.0	3053.0	3327.0	2776.0	3053.0	3327.0	2619.0	2667.0	3295.0	2800.0	2942.0	3242.0	2800.0	2942.0	3242.0	3314.0	3376.0	3222.0	3594.0	3799.0	3185.0	3594.0	3799.0
3385.0	3857.0	2707.0	3385.0	3857.0	2707.0	3417.0	3774.0	2738.0	3390.0	3747.0	2746.0	3390.0	3747.0	2746.0	3412.0	3723.0	2831.0	3375.0	3614.0	2984.0	3375.0	3614.0	2984.0	3297.0	3320.0	3325.0	3077.0	2995.0	3367.0	3077.0	2995.0	3367.0	2992.0	2799.0	3295.0	3257.0	3123.0	3045.0	3257.0	3123.0	3045.0	3549.0	3447.0	3064.0	3733.0	3762.0	3092.0	3733.0	3762.0
3343.0	3741.0	2763.0	3343.0	3741.0	2763.0	3368.0	3792.0	2727.0	3391.0	3846.0	2732.0	3391.0	3846.0	2732.0	3498.0	3875.0	2766.0	3473.0	3733.0	2940.0	3473.0	3733.0	2940.0	3356.0	3440.0	3221.0	3119.0	3026.0	3429.0	2986.0	2695.0	3462.0	2986.0	2695.0	3462.0	3260.0	2754.0	3364.0	3260.0	2754.0	3364.0	3524.0	3154.0	3327.0	3797.0	3594.0	3228.0	3797.0	3594.0
3393.0	3824.0	2753.0	3389.0	3827.0	2708.0	3393.0	3787.0	2717.0	3393.0	3787.0	2717.0	3446.0	3788.0	2755.0	3441.0	3679.0	2977.0	3441.0	3679.0	2977.0	3229.0	3397.0	3187.0	2959.0	3074.0	3375.0	2959.0	3074.0	3375.0	2845.0	2758.0	3323.0	3102.0	2827.0	3202.0	3102.0	2827.0	3202.0	3441.0	3143.0	3180.0	3656.0	3569.0	3274.0	3656.0	3569.0	3274.0	3682.0	3763.0
3365.0	3719.0	2796.0	3365.0	3719.0	2796.0	3386.0	3720.0	2757.0	3427.0	3731.0	2778.0	3427.0	3731.0	2778.0	3494.0	3735.0	2905.0	3515.0	3703.0	3140.0	3515.0	3703.0	3140.0	3398.0	3586.0	3279.0	3129.0	3314.0	3324.0	3129.0	3314.0	3324.0	2978.0	3038.0	3205.0	3229.0	3121.0	3174.0	3229.0	3121.0	3174.0	3588.0	3508.0	3151.0	3868.0	3881.0	3116.0	3868.0	3881.0
3431.0	3936.0	2829.0	3282.0	3899.0	2734.0	3282.0	3899.0	2734.0	3321.0	3898.0	2694.0	3395.0	3836.0	2668.0	3395.0	3836.0	2668.0	3573.0	3862.0	2824.0	3570.0	3666.0	3017.0	3570.0	3666.0	3017.0	3273.0	3353.0	3299.0	2924.0	2929.0	3349.0	2924.0	2929.0	3349.0	2834.0	2688.0	3273.0	3215.0	2938.0	3096.0	3215.0	2938.0	3096.0	3490.0	3411.0	3192.0	3618.0	3787.0
3337.0	3610.0	2559.0	3337.0	3610.0	2559.0	3326.0	3607.0	2550.0	3316.0	3620.0	2518.0	3316.0	3620.0	2518.0	3363.0	3576.0	2648.0	3322.0	3522.0	2759.0	3322.0	3522.0	2759.0	3223.0	3309.0	3025.0	2940.0	3049.0	3146.0	2940.0	3049.0	3146.0	2873.0	2717.0	3226.0	3142.0	2868.0	3166.0	3142.0	2868.0	3166.0	3448.0	3189.0	3087.0	3634.0	3618.0	3063.0	3634.0	3618.0
3379.0	3770.0	2748.0	3405.0	3727.0	2686.0	3405.0	3727.0	2686.0	3373.0	3739.0	2650.0	3436.0	3794.0	2679.0	3436.0	3794.0	2679.0	3469.0	3783.0	2850.0	3470.0	3665.0	3103.0	3470.0	3665.0	3103.0	3205.0	3322.0	3341.0	2917.0	2978.0	3409.0	2917.0	2978.0	3409.0	2821.0	2758.0	3335.0	3018.0	2945.0	3106.0	3018.0	2945.0	3106.0	3343.0	3319.0	3033.0	3515.0	3670.0
3379.0	3732.0	2520.0	3366.0	3744.0	2481.0	3366.0	3744.0	2481.0	3372.0	3812.0	2431.0	3387.0	3820.0	2566.0	3387.0	3820.0	2566.0	3421.0	3732.0	2756.0	3317.0	3377.0	3134.0	3317.0	3377.0	3134.0	3105.0	2952.0	3224.0	2877.0	2651.0	3289.0	2877.0	2651.0	3289.0	2921.0	2744.0	3079.0	3326.0	3152.0	3075.0	3326.0	3152.0	3075.0	3622.0	3608.0	3141.0	3871.0	3817.0
3284.0	3795.0	2663.0	3287.0	3747.0	2618.0	3263.0	3761.0	2593.0	3263.0	3761.0	2593.0	3300.0	3771.0	2588.0	3362.0	3792.0	2706.0	3362.0	3792.0	2706.0	3351.0	3696.0	2876.0	3228.0	3368.0	3149.0	3228.0	3368.0	3149.0	3033.0	2957.0	3396.0	2915.0	2698.0	3405.0	2915.0	2698.0	3405.0	3180.0	2887.0	3243.0	3461.0	3341.0	3065.0	3461.0	3341.0	3065.0	3723.0	3686.0
3423.0	3840.0	2830.0	3423.0	3840.0	2830.0	3391.0	3813.0	2756.0	3395.0	3821.0	2678.0	3395.0	3821.0	2678.0	3378.0	3863.0	2855.0	3336.0	3728.0	3143.0	3336.0	3728.0	3143.0	3141.0	3471.0	3410.0	2926.0	3038.0	3498.0	2926.0	3038.0	3498.0	2764.0	2744.0	3471.0	2891.0	2690.0	3421.0	2891.0	2690.0	3421.0	3214.0	3088.0	3178.0	3471.0	3537.0	3108.0	3471.0	3537.0
3374.0	3871.0	2842.0	3400.0	3812.0	2798.0	3387.0	3883.0	2742.0	3387.0	3883.0	2742.0	3395.0	3910.0	2719.0	3444.0	3872.0	2864.0	3444.0	3872.0	2864.0	3373.0	3538.0	3082.0	3150.0	3142.0	3286.0	3150.0	3142.0	3286.0	2838.0	2756.0	3367.0	2630.0	2520.0	3335.0	2630.0	2520.0	3335.0	2957.0	2809.0	3124.0	3324.0	3225.0	3088.0	3324.0	3225.0	3088.0	3695.0	3746.0
3298.0	3758.0	2695.0	3298.0	3758.0	2695.0	3316.0	3758.0	2644.0	3375.0	3822.0	2603.0	3375.0	3822.0	2603.0	3455.0	3919.0	2700.0	3511.0	3893.0	2934.0	3511.0	3893.0	2934.0	3355.0	3637.0	3214.0	3079.0	3197.0	3420.0	3079.0	3197.0	3420.0	2843.0	2816.0	3450.0	2978.0	2817.0	3280.0	2978.0	2817.0	3280.0	3269.0	3168.0	3081.0	3556.0	3632.0	3060.0	3556.0	3632.0
3385.0	3718.0	2747.0	3367.0	3701.0	2758.0	3322.0	3702.0	2750.0	3322.0	3702.0	2750.0	3336.0	3799.0	2761.0	3309.0	3760.0	2935.0	3309.0	3760.0	2935.0	3249.0	3643.0	3191.0	3008.0	3198.0	3359.0	3008.0	3198.0	3359.0	2656.0	2803.0	3311.0	2670.0	2697.0	3139.0	2670.0	2697.0	3139.0	3031.0	3043.0	3019.0	3490.0	3491.0	2998.0	3490.0	3491.0	2998.0	3676.0	3635.0
3199.0	3650.0	2772.0	3185.0	3611.0	2722.0	3185.0	3611.0	2722.0	3220.0	3672.0	2669.0	3300.0	3741.0	2708.0	3300.0	3741.0	2708.0	3333.0	3718.0	2927.0	3195.0	3437.0	3162.0	3195.0	3437.0	3162.0	2965.0	3090.0	3328.0	2800.0	2754.0	3312.0	2800.0	2754.0	3312.0	2933.0	2797.0	3202.0	3248.0	3109.0	3132.0	3248.0	3109.0	3132.0	3521.0	3557.0	3071.0	3642.0	3797.0
3248.0	3704.0	2682.0	3281.0	3688.0	2646.0	3317.0	3744.0	2638.0	3317.0	3744.0	2638.0	3326.0	3788.0	2607.0	3358.0	3723.0	2784.0	3358.0	3723.0	2784.0	3237.0	3505.0	3069.0	3030.0	3160.0	3374.0	2844.0	2932.0	3385.0	2844.0	2932.0	3385.0	2836.0	2928.0	3181.0	3123.0	3199.0	3063.0	3123.0	3199.0	3063.0	3337.0	3576.0	2967.0	3579.0	3757.0	3007.0	3579.0	3757.0
2689.0	3066.0	2426.0	2694.0	3121.0	2418.0	2669.0	3125.0	2402.0	2669.0	3125.0	2402.0	2720.0	3089.0	2391.0	2757.0	2990.0	2435.0	2757.0	2990.0	2435.0	2758.0	2850.0	2571.0	2667.0	2619.0	2710.0	2667.0	2619.0	2710.0	2502.0	2192.0	2639.0	2357.0	1729.0	2413.0	2357.0	1729.0	2413.0	2262.0	1398.0	2215.0	2253.0	1348.0	2174.0	2253.0	1348.0	2174.0	2367.0	1733.0
2571.0	3130.0	2369.0	2571.0	3130.0	2369.0	2537.0	3074.0	2396.0	2570.0	3042.0	2384.0	2570.0	3042.0	2384.0	2680.0	3033.0	2397.0	2745.0	2919.0	2415.0	2745.0	2919.0	2415.0	2792.0	2752.0	2490.0	2618.0	2265.0	2540.0	2618.0	2265.0	2540.0	2479.0	1809.0	2419.0	2343.0	1352.0	2284.0	2343.0	1352.0	2284.0	2365.0	1244.0	2183.0	2583.0	1540.0	2344.0	2583.0	1540.0
2747.0	3325.0	2553.0	2746.0	3282.0	2538.0	2734.0	3250.0	2540.0	2734.0	3250.0	2540.0	2736.0	3204.0	2534.0	2794.0	3226.0	2585.0	2794.0	3226.0	2585.0	2889.0	3094.0	2554.0	2869.0	2961.0	2539.0	2869.0	2961.0	2539.0	2760.0	2646.0	2424.0	2529.0	2298.0	2351.0	2529.0	2298.0	2351.0	2340.0	1830.0	2250.0	2240.0	1461.0	2153.0	2240.0	1461.0	2153.0	2233.0	1325.0
2887.0	3256.0	2654.0	2849.0	3278.0	2705.0	2831.0	3240.0	2720.0	2831.0	3240.0	2720.0	2873.0	3238.0	2696.0	2889.0	3239.0	2683.0	2889.0	3239.0	2683.0	2939.0	3103.0	2661.0	2896.0	2896.0	2675.0	2896.0	2896.0	2675.0	2744.0	2563.0	2587.0	2509.0	2263.0	2563.0	2509.0	2263.0	2563.0	2327.0	1962.0	2466.0	2351.0	1661.0	2431.0	2351.0	1661.0	2431.0	2426.0	1512.0
2739.0	3295.0	2697.0	2752.0	3314.0	2672.0	2786.0	3320.0	2632.0	2786.0	3320.0	2632.0	2790.0	3280.0	2569.0	2818.0	3257.0	2596.0	2818.0	3257.0	2596.0	2874.0	3242.0	2588.0	2916.0	3155.0	2613.0	2916.0	3155.0	2613.0	2876.0	3016.0	2498.0	2722.0	2777.0	2467.0	2722.0	2777.0	2467.0	2615.0	2385.0	2424.0	2493.0	1900.0	2406.0	2421.0	1469.0	2314.0	2421.0	1469.0
3071.0	3280.0	2781.0	3071.0	3280.0	2781.0	3075.0	3271.0	2813.0	3045.0	3246.0	2794.0	3045.0	3246.0	2794.0	2972.0	3213.0	2722.0	2908.0	3107.0	2660.0	2908.0	3107.0	2660.0	2874.0	3063.0	2595.0	2780.0	2842.0	2478.0	2780.0	2842.0	2478.0	2610.0	2479.0	2377.0	2481.0	1879.0	2246.0	2481.0	1879.0	2246.0	2460.0	1536.0	2279.0	2613.0	1712.0	2407.0	2613.0	1712.0
2950.0	3221.0	2634.0	2950.0	3221.0	2634.0	2954.0	3211.0	2619.0	3006.0	3240.0	2609.0	3006.0	3240.0	2609.0	3057.0	3274.0	2630.0	3058.0	3258.0	2635.0	3058.0	3258.0	2635.0	2990.0	3204.0	2637.0	2937.0	3107.0	2563.0	2937.0	3107.0	2563.0	2881.0	2896.0	2500.0	2736.0	2415.0	2365.0	2736.0	2415.0	2365.0	2575.0	1954.0	2278.0	2440.0	1631.0	2213.0	2440.0	1631.0
2967.0	3333.0	2669.0	2967.0	3333.0	2669.0	2989.0	3283.0	2627.0	3000.0	3234.0	2577.0	2963.0	3200.0	2566.0	2963.0	3200.0	2566.0	2875.0	3152.0	2528.0	2819.0	3013.0	2447.0	2819.0	3013.0	2447.0	2784.0	2679.0	2372.0	2675.0	2200.0	2315.0	2675.0	2200.0	2315.0	2493.0	1813.0	2264.0	2376.0	1634.0	2223.0	2376.0	1634.0	2223.0	2396.0	1783.0	2269.0	2649.0	2329.0
3253.0	3317.0	2648.0	3260.0	3301.0	2616.0	3237.0	3256.0	2594.0	3237.0	3256.0	2594.0	3194.0	3200.0	2583.0	3054.0	3158.0	2567.0	3054.0	3158.0	2567.0	2925.0	3129.0	2568.0	2793.0	2999.0	2513.0	2793.0	2999.0	2513.0	2666.0	2619.0	2492.0	2609.0	2163.0	2327.0	2609.0	2163.0	2327.0	2539.0	1748.0	2257.0	2570.0	1659.0	2241.0	2570.0	1659.0	2241.0	2690.0	1981.0
3041.0	3354.0	2735.0	3038.0	3360.0	2709.0	3038.0	3360.0	2709.0	3080.0	3292.0	2697.0	3102.0	3276.0	2716.0	3102.0	3276.0	2716.0	3148.0	3227.0	2703.0	3002.0	3181.0	2631.0	3002.0	3181.0	2631.0	2891.0	2950.0	2547.0	2643.0	2450.0	2485.0	2643.0	2450.0	2485.0	2524.0	1879.0	2367.0	2412.0	1469.0	2265.0	2412.0	1469.0	2265.0	2514.0	1528.0	2298.0	2681.0	2204.0
2662.0	3266.0	2692.0	2699.0	3218.0	2626.0	2699.0	3218.0	2626.0	2696.0	3093.0	2600.0	2698.0	2972.0	2515.0	2698.0	2972.0	2515.0	2741.0	2805.0	2483.0	2747.0	2799.0	2421.0	2747.0	2799.0	2421.0	2693.0	2687.0	2317.0	2536.0	2363.0	2284.0	2536.0	2363.0	2284.0	2418.0	1774.0	2295.0	2372.0	1289.0	2291.0	2372.0	1289.0	2291.0	2424.0	1170.0	2313.0	2578.0	1699.0
2789.0	3071.0	2464.0	2773.0	3093.0	2433.0	2741.0	3061.0	2379.0	2741.0	3061.0	2379.0	2727.0	3074.0	2387.0	2717.0	3004.0	2414.0	2717.0	3004.0	2414.0	2773.0	2790.0	2443.0	2717.0	2413.0	2469.0	2717.0	2413.0	2469.0	2593.0	1939.0	2471.0	2410.0	1554.0	2402.0	2410.0	1554.0	2402.0	2357.0	1299.0	2312.0	2358.0	1239.0	2231.0	2358.0	1239.0	2231.0	2493.0	1492.0
3099.0	3231.0	2437.0	3090.0	3231.0	2442.0	3090.0	3231.0	2442.0	3030.0	3179.0	2460.0	3015.0	3158.0	2514.0	3015.0	3158.0	2514.0	2971.0	3075.0	2501.0	2969.0	2864.0	2475.0	2969.0	2864.0	2475.0	2765.0	2486.0	2428.0	2560.0	2011.0	2304.0	2560.0	2011.0	2304.0	2330.0	1610.0	2211.0	2299.0	1377.0	2135.0	2299.0	1377.0	2135.0	2334.0	1410.0	2186.0	2580.0	1873.0
2818.0	3266.0	2549.0	2818.0	3266.0	2549.0	2779.0	3229.0	2567.0	2755.0	3180.0	2546.0	2770.0	3154.0	2554.0	2770.0	3154.0	2554.0	2824.0	2991.0	2522.0	2794.0	2829.0	2508.0	2794.0	2829.0	2508.0	2608.0	2347.0	2432.0	2456.0	1868.0	2349.0	2456.0	1868.0	2349.0	2383.0	1322.0	2215.0	2417.0	1121.0	2148.0	2417.0	1121.0	2148.0	2600.0	1503.0	2289.0	2754.0	2155.0
2931.0	3367.0	2554.0	2905.0	3314.0	2544.0	2905.0	3314.0	2544.0	2888.0	3237.0	2533.0	2912.0	3212.0	2528.0	2912.0	3212.0	2528.0	2884.0	3134.0	2544.0	2867.0	2972.0	2496.0	2867.0	2972.0	2496.0	2668.0	2535.0	2482.0	2504.0	2018.0	2449.0	2504.0	2018.0	2449.0	2331.0	1629.0	2411.0	2333.0	1466.0	2352.0	2333.0	1466.0	2352.0	2429.0	1579.0	2371.0	2600.0	2076.0
2954.0	3356.0	2661.0	2930.0	3283.0	2641.0	2930.0	3283.0	2641.0	2896.0	3240.0	2608.0	2848.0	3222.0	2645.0	2822.0	3211.0	2571.0	2822.0	3211.0	2571.0	2762.0	2934.0	2501.0	2762.0	2934.0	2501.0	2625.0	2413.0	2352.0	2494.0	1793.0	2416.0	2441.0	1350.0	2384.0	2441.0	1350.0	2384.0	2499.0	1169.0	2355.0	2622.0	1572.0	2514.0	2622.0	1572.0	2514.0	2745.0	2340.0
2977.0	3364.0	2662.0	2961.0	3321.0	2642.0	2951.0	3278.0	2618.0	2968.0	3253.0	2644.0	2968.0	3253.0	2644.0	2907.0	3271.0	2633.0	2907.0	3271.0	2633.0	2835.0	3200.0	2605.0	2669.0	2764.0	2541.0	2669.0	2764.0	2541.0	2556.0	2081.0	2479.0	2473.0	1448.0	2393.0	2473.0	1448.0	2393.0	2459.0	1231.0	2299.0	2558.0	1338.0	2278.0	2619.0	1959.0	2545.0	2619.0	1959.0
3128.0	3308.0	2678.0	3132.0	3276.0	2660.0	3133.0	3235.0	2692.0	3133.0	3235.0	2692.0	3126.0	3255.0	2710.0	3078.0	3239.0	2681.0	3078.0	3239.0	2681.0	2985.0	3133.0	2600.0	2769.0	2825.0	2516.0	2769.0	2825.0	2516.0	2584.0	2294.0	2541.0	2496.0	1771.0	2468.0	2496.0	1771.0	2468.0	2457.0	1428.0	2437.0	2465.0	1341.0	2304.0	2465.0	1341.0	2304.0	2537.0	1708.0
3092.0	3240.0	2640.0	3084.0	3240.0	2618.0	3084.0	3240.0	2618.0	3125.0	3269.0	2653.0	3088.0	3254.0	2668.0	3088.0	3254.0	2668.0	3012.0	3290.0	2658.0	2878.0	3153.0	2586.0	2878.0	3153.0	2586.0	2695.0	2747.0	2552.0	2544.0	2081.0	2456.0	2544.0	2081.0	2456.0	2420.0	1518.0	2374.0	2352.0	1301.0	2232.0	2352.0	1301.0	2232.0	2392.0	1469.0	2299.0	2522.0	2029.0
3030.0	3355.0	2633.0	3033.0	3311.0	2612.0	3040.0	3281.0	2653.0	3040.0	3281.0	2653.0	3030.0	3226.0	2663.0	2938.0	3200.0	2630.0	2938.0	3200.0	2630.0	2765.0	3098.0	2597.0	2592.0	2620.0	2537.0	2592.0	2620.0	2537.0	2435.0	1954.0	2426.0	2385.0	1380.0	2275.0	2385.0	1380.0	2275.0	2373.0	1242.0	2177.0	2464.0	1427.0	2262.0	2464.0	1427.0	2262.0	2601.0	1982.0
3052.0	3379.0	2851.0	3030.0	3348.0	2858.0	3012.0	3366.0	2865.0	3012.0	3366.0	2865.0	3024.0	3352.0	2896.0	2984.0	3314.0	2856.0	2984.0	3314.0	2856.0	2920.0	3175.0	2813.0	2749.0	2940.0	2692.0	2749.0	2940.0	2692.0	2597.0	2377.0	2634.0	2433.0	1784.0	2527.0	2433.0	1784.0	2527.0	2380.0	1313.0	2420.0	2385.0	1200.0	2286.0	2385.0	1200.0	2286.0	2486.0	1455.0
3104.0	3356.0	2694.0	3095.0	3335.0	2655.0	3095.0	3335.0	2655.0	3096.0	3324.0	2663.0	3076.0	3305.0	2624.0	3076.0	3305.0	2624.0	2952.0	3259.0	2619.0	2787.0	3004.0	2555.0	2787.0	3004.0	2555.0	2618.0	2400.0	2591.0	2571.0	1662.0	2464.0	2571.0	1662.0	2464.0	2595.0	1162.0	2356.0	2641.0	1067.0	2199.0	2641.0	1067.0	2199.0	2709.0	1451.0	2411.0	2765.0	2093.0
3107.0	3559.0	2658.0	3113.0	3484.0	2716.0	3113.0	3484.0	2716.0	3119.0	3445.0	2708.0	3015.0	3407.0	2704.0	3015.0	3407.0	2704.0	2865.0	3343.0	2657.0	2692.0	3103.0	2624.0	2692.0	3103.0	2624.0	2573.0	2525.0	2556.0	2481.0	1860.0	2393.0	2481.0	1860.0	2393.0	2416.0	1412.0	2254.0	2404.0	1299.0	2163.0	2404.0	1299.0	2163.0	2549.0	1630.0	2383.0	2746.0	2132.0
3055.0	3625.0	2652.0	3055.0	3625.0	2652.0	3061.0	3576.0	2647.0	3066.0	3505.0	2722.0	3066.0	3505.0	2722.0	3023.0	3455.0	2724.0	2899.0	3312.0	2714.0	2899.0	3312.0	2714.0	2747.0	3007.0	2684.0	2670.0	2417.0	2642.0	2670.0	2417.0	2642.0	2660.0	1767.0	2541.0	2648.0	1301.0	2354.0	2648.0	1301.0	2354.0	2668.0	1237.0	2259.0	2744.0	1824.0	2416.0	2744.0	1824.0
3130.0	3407.0	2763.0	3105.0	3420.0	2789.0	3090.0	3465.0	2834.0	3090.0	3465.0	2834.0	3063.0	3454.0	2892.0	3089.0	3413.0	2930.0	3089.0	3413.0	2930.0	2988.0	3257.0	2909.0	2886.0	3023.0	2778.0	2886.0	3023.0	2778.0	2676.0	2473.0	2607.0	2610.0	1808.0	2394.0	2610.0	1808.0	2394.0	2554.0	1270.0	2234.0	2604.0	1125.0	2149.0	2604.0	1125.0	2149.0	2687.0	1429.0
3050.0	3468.0	2721.0	3050.0	3468.0	2721.0	3038.0	3448.0	2732.0	3034.0	3445.0	2764.0	3034.0	3445.0	2764.0	2939.0	3459.0	2748.0	2829.0	3383.0	2726.0	2829.0	3383.0	2726.0	2729.0	3122.0	2637.0	2680.0	2524.0	2548.0	2680.0	2524.0	2548.0	2580.0	1948.0	2401.0	2439.0	1545.0	2298.0	2439.0	1545.0	2298.0	2397.0	1489.0	2220.0	2516.0	1825.0	2431.0	2516.0	1825.0
3112.0	3375.0	2663.0	3093.0	3384.0	2662.0	3093.0	3384.0	2662.0	3045.0	3391.0	2729.0	3013.0	3351.0	2719.0	3013.0	3351.0	2719.0	2828.0	3218.0	2704.0	2709.0	2952.0	2556.0	2709.0	2952.0	2556.0	2602.0	2440.0	2539.0	2622.0	1945.0	2430.0	2622.0	1945.0	2430.0	2584.0	1547.0	2373.0	2556.0	1433.0	2238.0	2556.0	1433.0	2238.0	2595.0	1758.0	2401.0	2767.0	2390.0
2941.0	3318.0	2910.0	2949.0	3314.0	2878.0	2962.0	3315.0	2895.0	2962.0	3315.0	2895.0	2958.0	3310.0	2871.0	2860.0	3188.0	2784.0	2860.0	3188.0	2784.0	2764.0	2892.0	2637.0	2591.0	2224.0	2486.0	2591.0	2224.0	2486.0	2536.0	1632.0	2442.0	2459.0	1191.0	2415.0	2459.0	1191.0	2415.0	2475.0	1264.0	2431.0	2551.0	1834.0	2683.0	2551.0	1834.0	2683.0	2662.0	2666.0
3230.0	3311.0	2813.0	3230.0	3311.0	2813.0	3171.0	3296.0	2792.0	3086.0	3289.0	2759.0	3086.0	3289.0	2759.0	2997.0	3313.0	2788.0	2892.0	3309.0	2763.0	2892.0	3309.0	2763.0	2812.0	3233.0	2737.0	2713.0	2820.0	2670.0	2713.0	2820.0	2670.0	2683.0	2224.0	2578.0	2573.0	1713.0	2487.0	2573.0	1713.0	2487.0	2501.0	1484.0	2436.0	2453.0	1549.0	2573.0	2453.0	1549.0
3096.0	3463.0	2853.0	3096.0	3463.0	2853.0	3100.0	3466.0	2808.0	3100.0	3437.0	2800.0	3100.0	3437.0	2800.0	2963.0	3374.0	2756.0	2775.0	3243.0	2692.0	2775.0	3243.0	2692.0	2646.0	3054.0	2599.0	2609.0	2775.0	2575.0	2609.0	2775.0	2575.0	2617.0	2369.0	2554.0	2531.0	1932.0	2508.0	2531.0	1932.0	2508.0	2472.0	1586.0	2445.0	2487.0	1657.0	2515.0	2487.0	1657.0
2958.0	3374.0	2718.0	2958.0	3374.0	2718.0	2966.0	3379.0	2706.0	2942.0	3358.0	2727.0	2942.0	3358.0	2727.0	2872.0	3319.0	2716.0	2728.0	3218.0	2749.0	2728.0	3218.0	2749.0	2648.0	2973.0	2610.0	2525.0	2409.0	2590.0	2525.0	2409.0	2590.0	2435.0	1819.0	2427.0	2336.0	1445.0	2398.0	2336.0	1445.0	2398.0	2393.0	1489.0	2387.0	2603.0	1946.0	2606.0	2603.0	1946.0
2967.0	3321.0	2745.0	2971.0	3299.0	2750.0	2971.0	3299.0	2750.0	2944.0	3247.0	2821.0	2818.0	3178.0	2902.0	2818.0	3178.0	2902.0	2700.0	2955.0	2892.0	2556.0	2702.0	2757.0	2556.0	2702.0	2757.0	2472.0	2181.0	2569.0	2392.0	1711.0	2445.0	2323.0	1290.0	2399.0	2323.0	1290.0	2399.0	2296.0	1199.0	2311.0	2399.0	1509.0	2390.0	2399.0	1509.0	2390.0	2600.0	2192.0
2557.0	3199.0	2502.0	2535.0	3224.0	2522.0	2535.0	3224.0	2522.0	2506.0	3253.0	2557.0	2570.0	3227.0	2699.0	2570.0	3227.0	2699.0	2657.0	3135.0	2698.0	2663.0	2882.0	2615.0	2663.0	2882.0	2615.0	2494.0	2255.0	2483.0	2288.0	1569.0	2337.0	2288.0	1569.0	2337.0	2157.0	982.0	2272.0	2126.0	854.0	2162.0	2126.0	854.0	2162.0	2122.0	1009.0	2210.0	2314.0	1496.0
2536.0	3406.0	2891.0	2544.0	3326.0	2933.0	2557.0	3268.0	2922.0	2557.0	3268.0	2922.0	2603.0	3243.0	2986.0	2667.0	3251.0	2948.0	2667.0	3251.0	2948.0	2671.0	3194.0	2895.0	2619.0	2999.0	2723.0	2619.0	2999.0	2723.0	2422.0	2594.0	2527.0	2221.0	1942.0	2342.0	2221.0	1942.0	2342.0	2125.0	1351.0	2229.0	2133.0	991.0	2185.0	2133.0	991.0	2185.0	2179.0	1051.0
2589.0	3279.0	2832.0	2570.0	3236.0	2820.0	2570.0	3236.0	2820.0	2624.0	3233.0	2833.0	2629.0	3172.0	2819.0	2629.0	3172.0	2819.0	2582.0	3066.0	2739.0	2507.0	2727.0	2646.0	2507.0	2727.0	2646.0	2407.0	2359.0	2510.0	2361.0	1809.0	2373.0	2361.0	1809.0	2373.0	2377.0	1436.0	2304.0	2452.0	1201.0	2287.0	2452.0	1201.0	2287.0	2521.0	1255.0	2421.0	2748.0	1749.0
2652.0	3430.0	2749.0	2644.0	3390.0	2738.0	2644.0	3390.0	2738.0	2660.0	3321.0	2772.0	2652.0	3135.0	2720.0	2652.0	3135.0	2720.0	2590.0	2842.0	2748.0	2517.0	2369.0	2629.0	2517.0	2369.0	2629.0	2346.0	1913.0	2519.0	2208.0	1639.0	2358.0	2208.0	1639.0	2358.0	2083.0	1499.0	2352.0	2246.0	1710.0	2479.0	2246.0	1710.0	2479.0	2464.0	2102.0	2779.0	2695.0	2554.0
2600.0	3277.0	2831.0	2578.0	3311.0	2789.0	2578.0	3311.0	2789.0	2569.0	3334.0	2826.0	2575.0	3319.0	2827.0	2575.0	3319.0	2827.0	2583.0	3179.0	2802.0	2584.0	2888.0	2710.0	2584.0	2888.0	2710.0	2538.0	2411.0	2661.0	2462.0	1939.0	2499.0	2462.0	1939.0	2499.0	2349.0	1495.0	2474.0	2241.0	1282.0	2434.0	2241.0	1282.0	2434.0	2303.0	1328.0	2524.0	2493.0	1884.0
2994.0	3372.0	2904.0	2912.0	3407.0	2898.0	2912.0	3407.0	2898.0	2840.0	3359.0	2840.0	2749.0	3311.0	2797.0	2749.0	3311.0	2797.0	2666.0	3116.0	2723.0	2545.0	2858.0	2718.0	2545.0	2858.0	2718.0	2446.0	2349.0	2655.0	2409.0	1911.0	2532.0	2409.0	1911.0	2532.0	2376.0	1582.0	2383.0	2384.0	1538.0	2347.0	2384.0	1538.0	2347.0	2464.0	1981.0	2513.0	2606.0	2546.0
2981.0	3143.0	2999.0	2981.0	3143.0	2999.0	2977.0	3162.0	2964.0	2989.0	3120.0	2945.0	2989.0	3120.0	2945.0	2821.0	3058.0	2910.0	2697.0	2909.0	2828.0	2697.0	2909.0	2828.0	2525.0	2549.0	2698.0	2420.0	2006.0	2480.0	2420.0	2006.0	2480.0	2277.0	1454.0	2305.0	2177.0	1155.0	2142.0	2177.0	1155.0	2142.0	2246.0	1187.0	2140.0	2425.0	1709.0	2348.0	2425.0	1709.0
2668.0	3426.0	2980.0	2655.0	3400.0	2986.0	2647.0	3388.0	3003.0	2647.0	3388.0	3003.0	2688.0	3390.0	2979.0	2860.0	3374.0	2988.0	2860.0	3374.0	2988.0	2879.0	3221.0	2960.0	2788.0	2968.0	2918.0	2788.0	2968.0	2918.0	2553.0	2507.0	2713.0	2409.0	1943.0	2467.0	2409.0	1943.0	2467.0	2270.0	1420.0	2290.0	2232.0	1170.0	2244.0	2232.0	1170.0	2244.0	2459.0	1571.0
2705.0	3267.0	2858.0	2705.0	3267.0	2858.0	2756.0	3202.0	2839.0	2718.0	3183.0	2806.0	2718.0	3183.0	2806.0	2676.0	3166.0	2781.0	2582.0	3147.0	2731.0	2582.0	3147.0	2731.0	2602.0	2976.0	2707.0	2557.0	2429.0	2558.0	2557.0	2429.0	2558.0	2469.0	1748.0	2525.0	2374.0	1221.0	2404.0	2374.0	1221.0	2404.0	2361.0	1158.0	2425.0	2479.0	1697.0	2516.0	2479.0	1697.0
2919.0	3421.0	2793.0	2904.0	3361.0	2781.0	2880.0	3316.0	2755.0	2880.0	3316.0	2755.0	2906.0	3310.0	2797.0	2943.0	3294.0	2842.0	2943.0	3294.0	2842.0	2832.0	3229.0	2849.0	2697.0	2999.0	2777.0	2697.0	2999.0	2777.0	2557.0	2591.0	2731.0	2555.0	2028.0	2576.0	2555.0	2028.0	2576.0	2493.0	1634.0	2454.0	2449.0	1462.0	2344.0	2449.0	1462.0	2344.0	2497.0	1874.0
2878.0	3371.0	2835.0	2878.0	3371.0	2835.0	2913.0	3360.0	2831.0	2872.0	3288.0	2807.0	2872.0	3288.0	2807.0	2834.0	3151.0	2775.0	2710.0	2778.0	2696.0	2710.0	2778.0	2696.0	2582.0	2348.0	2606.0	2422.0	1706.0	2352.0	2422.0	1706.0	2352.0	2407.0	1310.0	2174.0	2498.0	1210.0	2113.0	2498.0	1210.0	2113.0	2677.0	1840.0	2413.0	2805.0	2539.0	2744.0	2805.0	2539.0
3155.0	3237.0	2860.0	3145.0	3188.0	2850.0	3104.0	3153.0	2893.0	3104.0	3153.0	2893.0	3077.0	3124.0	2882.0	3046.0	3109.0	2869.0	3046.0	3109.0	2869.0	2951.0	3029.0	2779.0	2810.0	2893.0	2705.0	2810.0	2893.0	2705.0	2642.0	2489.0	2703.0	2479.0	2027.0	2530.0	2479.0	2027.0	2530.0	2362.0	1571.0	2402.0	2348.0	1412.0	2259.0	2348.0	1412.0	2259.0	2447.0	1683.0
3125.0	3358.0	2906.0	3089.0	3336.0	2917.0	3089.0	3336.0	2917.0	3085.0	3302.0	2915.0	2946.0	3235.0	2874.0	2946.0	3235.0	2874.0	2811.0	3151.0	2777.0	2660.0	2929.0	2665.0	2660.0	2929.0	2665.0	2608.0	2452.0	2630.0	2499.0	1803.0	2457.0	2499.0	1803.0	2457.0	2428.0	1286.0	2314.0	2353.0	1144.0	2111.0	2353.0	1144.0	2111.0	2478.0	1650.0	2338.0	2583.0	2406.0
3170.0	3387.0	2979.0	3170.0	3387.0	2979.0	3169.0	3350.0	2951.0	3137.0	3340.0	2947.0	3137.0	3340.0	2947.0	3133.0	3304.0	2924.0	2981.0	3141.0	2846.0	2981.0	3141.0	2846.0	2777.0	2844.0	2762.0	2558.0	2293.0	2673.0	2558.0	2293.0	2673.0	2454.0	1770.0	2590.0	2399.0	1402.0	2439.0	2399.0	1402.0	2439.0	2443.0	1310.0	2361.0	2548.0	1716.0	2557.0	2548.0	1716.0
3126.0	3463.0	2906.0	3126.0	3463.0	2906.0	3125.0	3442.0	2890.0	3142.0	3420.0	2855.0	3142.0	3420.0	2855.0	3105.0	3321.0	2813.0	2915.0	3252.0	2757.0	2915.0	3252.0	2757.0	2733.0	2760.0	2765.0	2538.0	2219.0	2636.0	2538.0	2219.0	2636.0	2503.0	1579.0	2524.0	2439.0	1397.0	2346.0	2439.0	1397.0	2346.0	2492.0	1365.0	2344.0	2551.0	1766.0	2572.0	2551.0	1766.0
3093.0	3478.0	2915.0	3079.0	3488.0	2976.0	3076.0	3441.0	3046.0	3076.0	3441.0	3046.0	3081.0	3357.0	3040.0	3012.0	3263.0	2937.0	3012.0	3263.0	2937.0	2869.0	3151.0	2810.0	2707.0	2757.0	2783.0	2707.0	2757.0	2783.0	2554.0	2184.0	2737.0	2452.0	1620.0	2560.0	2452.0	1620.0	2560.0	2385.0	1353.0	2357.0	2420.0	1562.0	2431.0	2420.0	1562.0	2431.0	2574.0	2163.0
3068.0	3356.0	3033.0	3056.0	3367.0	3035.0	3054.0	3332.0	2976.0	3054.0	3332.0	2976.0	3076.0	3322.0	2920.0	3064.0	3319.0	2854.0	3064.0	3319.0	2854.0	2955.0	3229.0	2754.0	2797.0	2811.0	2655.0	2797.0	2811.0	2655.0	2592.0	2153.0	2461.0	2469.0	1507.0	2306.0	2469.0	1507.0	2306.0	2361.0	1220.0	2178.0	2471.0	1408.0	2296.0	2471.0	1408.0	2296.0	2582.0	2051.0
3158.0	3450.0	2888.0	3134.0	3427.0	2916.0	3134.0	3427.0	2916.0	3145.0	3427.0	2934.0	3142.0	3380.0	2933.0	3142.0	3380.0	2933.0	2996.0	3204.0	2871.0	2818.0	2740.0	2824.0	2543.0	2069.0	2560.0	2543.0	2069.0	2560.0	2438.0	1508.0	2373.0	2324.0	1219.0	2138.0	2324.0	1219.0	2138.0	2294.0	1249.0	2230.0	2294.0	1249.0	2230.0	2426.0	1593.0	2505.0	2575.0	2279.0
3617.0	2962.0	2938.0	3618.0	2980.0	2872.0	3609.0	2994.0	2859.0	3609.0	2994.0	2859.0	3608.0	3010.0	2870.0	3593.0	2992.0	2884.0	3593.0	2992.0	2884.0	3585.0	2984.0	2922.0	3623.0	2979.0	2907.0	3623.0	2979.0	2907.0	3629.0	2979.0	2896.0	3613.0	2959.0	2863.0	3613.0	2959.0	2863.0	3566.0	2952.0	2867.0	3572.0	2941.0	2874.0	3601.0	2964.0	2879.0	3601.0	2964.0
3603.0	3014.0	2820.0	3603.0	3014.0	2820.0	3582.0	2964.0	2832.0	3544.0	2953.0	2838.0	3544.0	2953.0	2838.0	3323.0	2959.0	2809.0	2786.0	2867.0	2801.0	2786.0	2867.0	2801.0	2120.0	2534.0	2726.0	1619.0	2059.0	2549.0	1619.0	2059.0	2549.0	1591.0	1763.0	2421.0	1850.0	1878.0	2494.0	1850.0	1878.0	2494.0	2392.0	2311.0	2753.0	2916.0	2819.0	3008.0	2916.0	2819.0
3479.0	3711.0	3005.0	3453.0	3573.0	2970.0	3102.0	3445.0	2964.0	3102.0	3445.0	2964.0	2534.0	3170.0	2875.0	1896.0	2721.0	2763.0	1896.0	2721.0	2763.0	1571.0	2197.0	2634.0	1560.0	1875.0	2504.0	1560.0	1875.0	2504.0	1973.0	1976.0	2552.0	2531.0	2370.0	2700.0	2531.0	2370.0	2700.0	3022.0	2787.0	2915.0	3233.0	3083.0	3019.0	3233.0	3083.0	3019.0	3341.0	3127.0
3375.0	3381.0	2915.0	3302.0	3351.0	2865.0	3302.0	3351.0	2865.0	2903.0	3290.0	2829.0	2347.0	3066.0	2710.0	2347.0	3066.0	2710.0	1858.0	2667.0	2678.0	1678.0	2235.0	2627.0	1678.0	2235.0	2627.0	1742.0	1968.0	2591.0	2012.0	2092.0	2543.0	2012.0	2092.0	2543.0	2642.0	2514.0	2680.0	3194.0	3033.0	2950.0	3194.0	3033.0	2950.0	3543.0	3320.0	3104.0	3559.0	3272.0
3378.0	3466.0	2841.0	3390.0	3467.0	2798.0	3350.0	3418.0	2748.0	2970.0	3259.0	2731.0	2970.0	3259.0	2731.0	2371.0	2984.0	2679.0	1806.0	2675.0	2600.0	1806.0	2675.0	2600.0	1655.0	2276.0	2557.0	1765.0	2055.0	2478.0	1765.0	2055.0	2478.0	2199.0	2143.0	2558.0	2675.0	2468.0	2701.0	2675.0	2468.0	2701.0	3133.0	2821.0	2909.0	3320.0	2888.0	2922.0	3320.0	2888.0
3363.0	3476.0	2746.0	3317.0	3403.0	2675.0	2941.0	3267.0	2671.0	2941.0	3267.0	2671.0	2443.0	2984.0	2727.0	1913.0	2618.0	2548.0	1913.0	2618.0	2548.0	1685.0	2236.0	2537.0	1639.0	1963.0	2406.0	1639.0	1963.0	2406.0	2038.0	1984.0	2530.0	2756.0	2290.0	2626.0	2756.0	2290.0	2626.0	3406.0	2884.0	2817.0	3633.0	3295.0	2985.0	3633.0	3295.0	2985.0	3583.0	3357.0
3303.0	3660.0	2799.0	3303.0	3660.0	2799.0	3036.0	3586.0	2776.0	2621.0	3437.0	2733.0	2106.0	2972.0	2728.0	2106.0	2972.0	2728.0	1759.0	2433.0	2573.0	1577.0	1896.0	2488.0	1577.0	1896.0	2488.0	1653.0	1691.0	2416.0	2049.0	1974.0	2455.0	2049.0	1974.0	2455.0	2687.0	2522.0	2610.0	3202.0	3127.0	2762.0	3202.0	3127.0	2762.0	3437.0	3362.0	2934.0	3406.0	3300.0
3354.0	3603.0	2802.0	3354.0	3603.0	2802.0	3025.0	3455.0	2812.0	2516.0	3322.0	2792.0	1930.0	2950.0	2747.0	1930.0	2950.0	2747.0	1510.0	2481.0	2526.0	1189.0	1927.0	2312.0	1189.0	1927.0	2312.0	1171.0	1579.0	2190.0	1516.0	1808.0	2378.0	1516.0	1808.0	2378.0	2224.0	2335.0	2683.0	2856.0	2885.0	2873.0	2856.0	2885.0	2873.0	3248.0	3165.0	2961.0	3360.0	3189.0
3304.0	3526.0	2741.0	3304.0	3526.0	2741.0	2906.0	3494.0	2702.0	2343.0	3378.0	2647.0	2343.0	3378.0	2647.0	1753.0	2885.0	2611.0	1431.0	2327.0	2462.0	1431.0	2327.0	2462.0	1333.0	1771.0	2314.0	1424.0	1659.0	2206.0	1424.0	1659.0	2206.0	1601.0	2022.0	2344.0	2043.0	2671.0	2634.0	2043.0	2671.0	2634.0	2514.0	3283.0	2839.0	2985.0	3592.0	2895.0	2985.0	3592.0
3145.0	3632.0	2841.0	3130.0	3546.0	2801.0	2812.0	3492.0	2742.0	2812.0	3492.0	2742.0	2310.0	3225.0	2663.0	1777.0	2787.0	2637.0	1777.0	2787.0	2637.0	1458.0	2164.0	2528.0	1477.0	1787.0	2456.0	1477.0	1787.0	2456.0	1656.0	1874.0	2429.0	2348.0	2370.0	2685.0	2348.0	2370.0	2685.0	2901.0	2873.0	2858.0	3320.0	3278.0	3008.0	3320.0	3278.0	3008.0	3320.0	3226.0
3263.0	3491.0	2806.0	3245.0	3511.0	2811.0	3001.0	3435.0	2760.0	2513.0	3259.0	2724.0	2513.0	3259.0	2724.0	1975.0	2809.0	2694.0	1975.0	2809.0	2694.0	1709.0	2298.0	2601.0	1664.0	1862.0	2399.0	1832.0	1768.0	2243.0	1832.0	1768.0	2243.0	2254.0	2157.0	2340.0	2842.0	2666.0	2585.0	2842.0	2666.0	2585.0	3308.0	3193.0	2816.0	3419.0	3260.0	2894.0	3419.0	3260.0
3317.0	3430.0	2758.0	3229.0	3387.0	2741.0	2826.0	3276.0	2755.0	2826.0	3276.0	2755.0	2270.0	3066.0	2786.0	1723.0	2672.0	2732.0	1723.0	2672.0	2732.0	1442.0	2278.0	2589.0	1417.0	1906.0	2414.0	1417.0	1906.0	2414.0	1515.0	1805.0	2362.0	1776.0	2079.0	2452.0	1776.0	2079.0	2452.0	2102.0	2494.0	2702.0	2565.0	2996.0	2874.0	2565.0	2996.0	2874.0	2934.0	3152.0
3186.0	3450.0	2864.0	3190.0	3365.0	2827.0	2837.0	3340.0	2748.0	2837.0	3340.0	2748.0	2286.0	2963.0	2725.0	1664.0	2568.0	2680.0	1664.0	2568.0	2680.0	1292.0	2009.0	2630.0	1112.0	1763.0	2512.0	1112.0	1763.0	2512.0	1221.0	1597.0	2399.0	1575.0	1835.0	2410.0	1575.0	1835.0	2410.0	2175.0	2201.0	2525.0	2709.0	2632.0	2745.0	2709.0	2632.0	2745.0	3120.0	2969.0
3246.0	3550.0	2785.0	3009.0	3464.0	2775.0	2558.0	3315.0	2757.0	2558.0	3315.0	2757.0	2024.0	3005.0	2705.0	1632.0	2595.0	2723.0	1632.0	2595.0	2723.0	1367.0	2110.0	2583.0	1290.0	1798.0	2492.0	1290.0	1798.0	2492.0	1439.0	1706.0	2335.0	1934.0	1978.0	2426.0	1934.0	1978.0	2426.0	2568.0	2359.0	2616.0	3075.0	2848.0	2800.0	3075.0	2848.0	2800.0	3252.0	3124.0
3266.0	3584.0	2868.0	3136.0	3536.0	2812.0	2654.0	3552.0	2753.0	2654.0	3552.0	2753.0	2122.0	3211.0	2656.0	1658.0	2783.0	2571.0	1658.0	2783.0	2571.0	1414.0	2184.0	2491.0	1296.0	1847.0	2432.0	1296.0	1847.0	2432.0	1401.0	1717.0	2335.0	1826.0	1947.0	2404.0	1826.0	1947.0	2404.0	2466.0	2413.0	2615.0	2943.0	2967.0	2874.0	2943.0	2967.0	2874.0	3196.0	3295.0
3168.0	3550.0	2879.0	3145.0	3493.0	2783.0	2768.0	3458.0	2742.0	2768.0	3458.0	2742.0	2289.0	3245.0	2731.0	1785.0	2842.0	2643.0	1563.0	2290.0	2524.0	1563.0	2290.0	2524.0	1350.0	1807.0	2401.0	1328.0	1611.0	2331.0	1328.0	1611.0	2331.0	1575.0	1796.0	2352.0	1575.0	1796.0	2352.0	2194.0	2143.0	2527.0	2783.0	2609.0	2790.0	3173.0	3010.0	2927.0	3173.0	3010.0
3214.0	3743.0	2797.0	3182.0	3710.0	2814.0	2917.0	3575.0	2801.0	2917.0	3575.0	2801.0	2501.0	3340.0	2791.0	1972.0	2925.0	2688.0	1972.0	2925.0	2688.0	1564.0	2433.0	2619.0	1244.0	1984.0	2493.0	1244.0	1984.0	2493.0	1228.0	1744.0	2439.0	1439.0	1730.0	2347.0	1439.0	1730.0	2347.0	1909.0	1986.0	2408.0	2436.0	2413.0	2593.0	2436.0	2413.0	2593.0	2963.0	2845.0
3191.0	3411.0	2906.0	3155.0	3403.0	2929.0	2873.0	3372.0	2846.0	2873.0	3372.0	2846.0	2439.0	3237.0	2715.0	1939.0	3015.0	2615.0	1939.0	3015.0	2615.0	1660.0	2505.0	2581.0	1413.0	1965.0	2548.0	1413.0	1965.0	2548.0	1331.0	1498.0	2452.0	1478.0	1502.0	2351.0	1478.0	1502.0	2351.0	2009.0	1938.0	2492.0	2634.0	2595.0	2678.0	2634.0	2595.0	2678.0	3079.0	3092.0
3178.0	3623.0	2939.0	3141.0	3587.0	2906.0	3141.0	3587.0	2906.0	2740.0	3504.0	2876.0	2249.0	3289.0	2805.0	2249.0	3289.0	2805.0	1690.0	2872.0	2722.0	1524.0	2373.0	2591.0	1524.0	2373.0	2591.0	1375.0	1924.0	2486.0	1471.0	1693.0	2371.0	1471.0	1693.0	2371.0	1774.0	1908.0	2442.0	2383.0	2248.0	2674.0	2873.0	2820.0	2872.0	2873.0	2820.0	2872.0	3151.0	3103.0
3131.0	3585.0	2877.0	3141.0	3524.0	2827.0	2777.0	3485.0	2801.0	2777.0	3485.0	2801.0	2264.0	3159.0	2746.0	1666.0	2666.0	2700.0	1666.0	2666.0	2700.0	1346.0	2076.0	2495.0	1234.0	1744.0	2325.0	1234.0	1744.0	2325.0	1349.0	1659.0	2179.0	1922.0	1959.0	2360.0	1922.0	1959.0	2360.0	2556.0	2370.0	2620.0	3057.0	2959.0	2812.0	3057.0	2959.0	2812.0	3235.0	3276.0
3181.0	3556.0	2827.0	3181.0	3556.0	2827.0	2782.0	3411.0	2827.0	2235.0	3125.0	2770.0	2235.0	3125.0	2770.0	1675.0	2651.0	2628.0	1362.0	2071.0	2515.0	1362.0	2071.0	2515.0	1234.0	1626.0	2350.0	1304.0	1454.0	2319.0	1304.0	1454.0	2319.0	1812.0	1694.0	2355.0	2481.0	2121.0	2597.0	2481.0	2121.0	2597.0	3009.0	2674.0	2823.0	3249.0	3093.0	2910.0	3249.0	3093.0
2910.0	3435.0	2822.0	2910.0	3435.0	2822.0	2467.0	3225.0	2786.0	1946.0	2863.0	2724.0	1946.0	2863.0	2724.0	1578.0	2297.0	2632.0	1353.0	1796.0	2498.0	1353.0	1796.0	2498.0	1295.0	1481.0	2408.0	1451.0	1484.0	2330.0	1451.0	1484.0	2330.0	1951.0	1844.0	2425.0	2538.0	2332.0	2607.0	2538.0	2332.0	2607.0	3030.0	2861.0	2745.0	3227.0	3149.0	2792.0	3227.0	3149.0
3112.0	3514.0	2777.0	3112.0	3514.0	2777.0	3115.0	3555.0	2767.0	3045.0	3504.0	2789.0	3045.0	3504.0	2789.0	2654.0	3261.0	2792.0	2140.0	2737.0	2760.0	2140.0	2737.0	2760.0	1648.0	2163.0	2674.0	1320.0	1696.0	2555.0	1320.0	1696.0	2555.0	1271.0	1472.0	2405.0	1489.0	1607.0	2399.0	1489.0	1607.0	2399.0	2161.0	2137.0	2579.0	2776.0	2820.0	2790.0	2776.0	2820.0
3040.0	3458.0	2828.0	3040.0	3458.0	2828.0	2975.0	3537.0	2777.0	2601.0	3399.0	2711.0	2601.0	3399.0	2711.0	2130.0	3039.0	2679.0	1676.0	2395.0	2653.0	1676.0	2395.0	2653.0	1513.0	1854.0	2503.0	1463.0	1541.0	2316.0	1463.0	1541.0	2316.0	1561.0	1494.0	2178.0	1814.0	1801.0	2321.0	1814.0	1801.0	2321.0	2268.0	2211.0	2494.0	2756.0	2721.0	2694.0	2756.0	2721.0
3156.0	3495.0	2840.0	3146.0	3535.0	2858.0	2843.0	3498.0	2871.0	2843.0	3498.0	2871.0	2410.0	3220.0	2837.0	1917.0	2771.0	2804.0	1917.0	2771.0	2804.0	1571.0	2209.0	2732.0	1317.0	1756.0	2514.0	1317.0	1756.0	2514.0	1261.0	1478.0	2330.0	1481.0	1453.0	2242.0	1481.0	1453.0	2242.0	1994.0	1851.0	2487.0	2553.0	2295.0	2701.0	3000.0	2704.0	2853.0	3000.0	2704.0
2639.0	2974.0	2715.0	2622.0	3015.0	2780.0	2583.0	2896.0	2747.0	2583.0	2896.0	2747.0	2360.0	2713.0	2657.0	2026.0	2307.0	2573.0	2026.0	2307.0	2573.0	1595.0	1881.0	2502.0	1257.0	1461.0	2428.0	1257.0	1461.0	2428.0	1277.0	1275.0	2273.0	1725.0	1470.0	2366.0	1725.0	1470.0	2366.0	2354.0	1967.0	2565.0	2865.0	2501.0	2842.0	2865.0	2501.0	2842.0	3107.0	2981.0
3441.0	3700.0	2928.0	3441.0	3700.0	2928.0	3430.0	3691.0	2935.0	3226.0	3542.0	2848.0	3226.0	3542.0	2848.0	2700.0	3126.0	2704.0	2091.0	2445.0	2468.0	2091.0	2445.0	2468.0	1728.0	1950.0	2257.0	1687.0	1850.0	2166.0	1687.0	1850.0	2166.0	2137.0	2178.0	2275.0	2679.0	2620.0	2525.0	2679.0	2620.0	2525.0	3213.0	3044.0	2804.0	3396.0	3342.0	2904.0	3396.0	3342.0
3211.0	3536.0	2835.0	3191.0	3447.0	2812.0	3191.0	3447.0	2812.0	2960.0	3445.0	2831.0	2608.0	3359.0	2785.0	2608.0	3359.0	2785.0	2089.0	3075.0	2723.0	1665.0	2508.0	2599.0	1665.0	2508.0	2599.0	1250.0	1952.0	2449.0	1113.0	1624.0	2385.0	1113.0	1624.0	2385.0	1263.0	1858.0	2387.0	1764.0	2371.0	2615.0	1764.0	2371.0	2615.0	2394.0	2892.0	2783.0	2951.0	3223.0
3141.0	3490.0	2786.0	3138.0	3391.0	2735.0	2989.0	3447.0	2723.0	2989.0	3447.0	2723.0	2695.0	3374.0	2769.0	2232.0	3133.0	2770.0	2232.0	3133.0	2770.0	1836.0	2496.0	2650.0	1489.0	1921.0	2477.0	1489.0	1921.0	2477.0	1474.0	1564.0	2380.0	1664.0	1508.0	2319.0	1664.0	1508.0	2319.0	2296.0	1952.0	2469.0	2855.0	2548.0	2651.0	2855.0	2548.0	2651.0	3263.0	3144.0
3140.0	3439.0	2786.0	3137.0	3425.0	2764.0	2854.0	3336.0	2753.0	2854.0	3336.0	2753.0	2390.0	3039.0	2734.0	1823.0	2532.0	2610.0	1823.0	2532.0	2610.0	1403.0	2004.0	2491.0	1305.0	1656.0	2302.0	1305.0	1656.0	2302.0	1501.0	1784.0	2318.0	2087.0	2243.0	2490.0	2087.0	2243.0	2490.0	2698.0	2860.0	2757.0	3116.0	3308.0	2890.0	3116.0	3308.0	2890.0	3312.0	3502.0
3029.0	3306.0	2822.0	3029.0	3306.0	2822.0	2841.0	3216.0	2835.0	2541.0	3096.0	2803.0	2541.0	3096.0	2803.0	2043.0	2852.0	2760.0	1737.0	2517.0	2648.0	1737.0	2517.0	2648.0	1386.0	2049.0	2519.0	1349.0	1686.0	2347.0	1349.0	1686.0	2347.0	1437.0	1590.0	2271.0	2042.0	2035.0	2368.0	2042.0	2035.0	2368.0	2672.0	2634.0	2614.0	3221.0	3152.0	2820.0	3221.0	3152.0
3077.0	3469.0	2782.0	3051.0	3389.0	2774.0	2929.0	3301.0	2798.0	2929.0	3301.0	2798.0	2556.0	3192.0	2750.0	2072.0	2911.0	2737.0	2072.0	2911.0	2737.0	1676.0	2525.0	2722.0	1369.0	2027.0	2609.0	1369.0	2027.0	2609.0	1178.0	1672.0	2430.0	1157.0	1484.0	2255.0	1157.0	1484.0	2255.0	1494.0	1732.0	2315.0	2052.0	2255.0	2573.0	2052.0	2255.0	2573.0	2726.0	2922.0
3096.0	3507.0	2831.0	3096.0	3507.0	2831.0	3011.0	3386.0	2825.0	2692.0	3274.0	2793.0	2692.0	3274.0	2793.0	2248.0	3004.0	2720.0	1784.0	2592.0	2631.0	1784.0	2592.0	2631.0	1551.0	2099.0	2550.0	1437.0	1772.0	2411.0	1437.0	1772.0	2411.0	1453.0	1641.0	2282.0	1795.0	1910.0	2316.0	1795.0	1910.0	2316.0	2184.0	2386.0	2573.0	2521.0	2947.0	2781.0	2521.0	2947.0
3162.0	3492.0	2863.0	3162.0	3492.0	2863.0	2957.0	3383.0	2868.0	2563.0	3179.0	2850.0	2563.0	3179.0	2850.0	2089.0	2934.0	2837.0	1703.0	2524.0	2689.0	1703.0	2524.0	2689.0	1385.0	2125.0	2519.0	1216.0	1755.0	2256.0	1216.0	1755.0	2256.0	1317.0	1667.0	2203.0	1727.0	1976.0	2308.0	1727.0	1976.0	2308.0	2264.0	2425.0	2608.0	2725.0	2917.0	2829.0	2725.0	2917.0
3157.0	3383.0	2801.0	3157.0	3383.0	2801.0	2821.0	3346.0	2789.0	2406.0	3255.0	2797.0	2406.0	3255.0	2797.0	1955.0	3026.0	2814.0	1547.0	2559.0	2703.0	1547.0	2559.0	2703.0	1126.0	2028.0	2610.0	849.0	1654.0	2411.0	849.0	1654.0	2411.0	1036.0	1651.0	2391.0	1541.0	1983.0	2493.0	1541.0	1983.0	2493.0	2125.0	2401.0	2693.0	2604.0	2732.0	2878.0	2604.0	2732.0
3087.0	3678.0	2878.0	3087.0	3678.0	2878.0	2866.0	3572.0	2856.0	2522.0	3415.0	2854.0	2522.0	3415.0	2854.0	2087.0	3039.0	2796.0	1605.0	2533.0	2682.0	1605.0	2533.0	2682.0	1266.0	1916.0	2485.0	1165.0	1553.0	2306.0	1165.0	1553.0	2306.0	1435.0	1545.0	2226.0	1975.0	1998.0	2409.0	1975.0	1998.0	2409.0	2559.0	2524.0	2606.0	3022.0	2893.0	2804.0	3022.0	2893.0
3110.0	3692.0	2907.0	3095.0	3608.0	2858.0	2998.0	3598.0	2869.0	2998.0	3598.0	2869.0	2688.0	3460.0	2865.0	2244.0	3106.0	2819.0	2244.0	3106.0	2819.0	1777.0	2572.0	2731.0	1440.0	2052.0	2631.0	1440.0	2052.0	2631.0	1357.0	1706.0	2522.0	1475.0	1652.0	2512.0	1475.0	1652.0	2512.0	1822.0	2011.0	2610.0	2103.0	2640.0	2756.0	2103.0	2640.0	2756.0	2553.0	3110.0
3133.0	3419.0	2910.0	2999.0	3386.0	2875.0	2999.0	3386.0	2875.0	2647.0	3331.0	2867.0	2153.0	3146.0	2833.0	2153.0	3146.0	2833.0	1718.0	2735.0	2703.0	1371.0	2230.0	2562.0	1371.0	2230.0	2562.0	1274.0	1792.0	2445.0	1290.0	1618.0	2382.0	1290.0	1618.0	2382.0	1636.0	1782.0	2475.0	2085.0	2153.0	2648.0	2085.0	2153.0	2648.0	2598.0	2628.0	2876.0	2965.0	2955.0
3140.0	3595.0	2916.0	3067.0	3573.0	2910.0	3067.0	3573.0	2910.0	2707.0	3469.0	2853.0	2229.0	3300.0	2782.0	2229.0	3300.0	2782.0	1761.0	2923.0	2725.0	1456.0	2363.0	2656.0	1456.0	2363.0	2656.0	1264.0	1832.0	2578.0	1293.0	1550.0	2455.0	1293.0	1550.0	2455.0	1754.0	1701.0	2469.0	2396.0	2061.0	2650.0	2396.0	2061.0	2650.0	2883.0	2497.0	2883.0	3083.0	2913.0
3128.0	3639.0	2826.0	3124.0	3580.0	2837.0	3124.0	3580.0	2837.0	2751.0	3460.0	2840.0	2295.0	3137.0	2745.0	2295.0	3137.0	2745.0	1706.0	2580.0	2569.0	1472.0	2023.0	2481.0	1472.0	2023.0	2481.0	1367.0	1666.0	2428.0	1573.0	1696.0	2537.0	1573.0	1696.0	2537.0	1888.0	2033.0	2624.0	2401.0	2445.0	2799.0	2401.0	2445.0	2799.0	2825.0	2889.0	2877.0	3144.0	3101.0
3094.0	3590.0	2940.0	3094.0	3590.0	2940.0	3088.0	3503.0	2946.0	2849.0	3459.0	2903.0	2849.0	3459.0	2903.0	2391.0	3279.0	2816.0	1830.0	2869.0	2662.0	1830.0	2869.0	2662.0	1309.0	2228.0	2544.0	1048.0	1675.0	2497.0	1048.0	1675.0	2497.0	1077.0	1431.0	2453.0	1456.0	1681.0	2521.0	1456.0	1681.0	2521.0	1962.0	2116.0	2606.0	2507.0	2534.0	2766.0	2507.0	2534.0
3086.0	3426.0	2847.0	3102.0	3408.0	2845.0	3102.0	3408.0	2845.0	2849.0	3307.0	2822.0	2421.0	3050.0	2735.0	2421.0	3050.0	2735.0	1866.0	2631.0	2635.0	1448.0	2128.0	2503.0	1448.0	2128.0	2503.0	1265.0	1762.0	2426.0	1295.0	1557.0	2319.0	1295.0	1557.0	2319.0	1703.0	1821.0	2424.0	2191.0	2207.0	2605.0	2191.0	2207.0	2605.0	2720.0	2699.0	2819.0	3075.0	2987.0
3122.0	3486.0	2892.0	3020.0	3416.0	2935.0	3020.0	3416.0	2935.0	2651.0	3236.0	2901.0	2176.0	2932.0	2815.0	2176.0	2932.0	2815.0	1655.0	2446.0	2666.0	1318.0	1980.0	2558.0	1318.0	1980.0	2558.0	1252.0	1659.0	2505.0	1476.0	1638.0	2455.0	1476.0	1638.0	2455.0	1994.0	1963.0	2559.0	2521.0	2397.0	2658.0	2521.0	2397.0	2658.0	2924.0	2790.0	2805.0	3170.0	3055.0
3014.0	3464.0	2820.0	3018.0	3376.0	2796.0	3018.0	3376.0	2796.0	2709.0	3267.0	2812.0	2226.0	2960.0	2768.0	2226.0	2960.0	2768.0	1645.0	2525.0	2661.0	1293.0	2034.0	2580.0	1293.0	2034.0	2580.0	1156.0	1706.0	2500.0	1278.0	1578.0	2505.0	1278.0	1578.0	2505.0	1690.0	1834.0	2550.0	2168.0	2228.0	2714.0	2168.0	2228.0	2714.0	2628.0	2653.0	2846.0	2936.0	2794.0
3117.0	3570.0	2915.0	3117.0	3570.0	2915.0	2861.0	3486.0	2873.0	2469.0	3285.0	2854.0	2006.0	2881.0	2727.0	2006.0	2881.0	2727.0	1636.0	2364.0	2569.0	1373.0	1886.0	2468.0	1373.0	1886.0	2468.0	1333.0	1617.0	2354.0	1489.0	1584.0	2349.0	1489.0	1584.0	2349.0	1981.0	1906.0	2472.0	2390.0	2323.0	2661.0	2390.0	2323.0	2661.0	2783.0	2756.0	2863.0	2982.0	2913.0
3121.0	3635.0	2960.0	3106.0	3629.0	2966.0	2913.0	3618.0	2943.0	2913.0	3618.0	2943.0	2544.0	3435.0	2884.0	2085.0	3186.0	2766.0	2085.0	3186.0	2766.0	1701.0	2690.0	2696.0	1392.0	2242.0	2590.0	1392.0	2242.0	2590.0	1252.0	1842.0	2553.0	1262.0	1666.0	2451.0	1262.0	1666.0	2451.0	1504.0	1795.0	2433.0	1988.0	2148.0	2595.0	1988.0	2148.0	2595.0	2593.0	2608.0
3137.0	3761.0	2909.0	3135.0	3717.0	2898.0	2949.0	3650.0	2866.0	2949.0	3650.0	2866.0	2557.0	3444.0	2861.0	2083.0	3049.0	2743.0	2083.0	3049.0	2743.0	1675.0	2490.0	2535.0	1399.0	2018.0	2434.0	1399.0	2018.0	2434.0	1338.0	1763.0	2379.0	1519.0	1754.0	2493.0	1519.0	1754.0	2493.0	1988.0	2022.0	2602.0	2566.0	2405.0	2767.0	2566.0	2405.0	2767.0	3019.0	2885.0
3141.0	3672.0	2914.0	3105.0	3612.0	2947.0	3105.0	3612.0	2947.0	2903.0	3541.0	2941.0	2472.0	3377.0	2888.0	2472.0	3377.0	2888.0	1966.0	2962.0	2740.0	1442.0	2397.0	2615.0	1442.0	2397.0	2615.0	1165.0	1818.0	2493.0	1105.0	1549.0	2444.0	1105.0	1549.0	2444.0	1364.0	1577.0	2394.0	1850.0	1943.0	2521.0	1850.0	1943.0	2521.0	2357.0	2421.0	2734.0	2831.0	2967.0
3088.0	3689.0	2923.0	3070.0	3652.0	2884.0	3070.0	3652.0	2884.0	2794.0	3513.0	2866.0	2385.0	3194.0	2784.0	2385.0	3194.0	2784.0	1880.0	2709.0	2655.0	1624.0	2181.0	2498.0	1624.0	2181.0	2498.0	1516.0	1773.0	2399.0	1534.0	1612.0	2381.0	1534.0	1612.0	2381.0	1804.0	1882.0	2471.0	2346.0	2327.0	2660.0	2346.0	2327.0	2660.0	2915.0	2919.0	2823.0	3247.0	3275.0
3163.0	3556.0	2820.0	3130.0	3537.0	2815.0	2753.0	3433.0	2772.0	2753.0	3433.0	2772.0	2283.0	3090.0	2698.0	1603.0	2590.0	2589.0	1603.0	2590.0	2589.0	1226.0	2003.0	2531.0	994.0	1585.0	2419.0	994.0	1585.0	2419.0	1190.0	1419.0	2330.0	1608.0	1720.0	2459.0	1608.0	1720.0	2459.0	2088.0	2160.0	2624.0	2584.0	2642.0	2845.0	2584.0	2642.0	2845.0	2914.0	2992.0
3091.0	3687.0	2799.0	3091.0	3687.0	2799.0	2805.0	3583.0	2770.0	2400.0	3325.0	2724.0	2400.0	3325.0	2724.0	1850.0	2909.0	2633.0	1370.0	2339.0	2599.0	1370.0	2339.0	2599.0	1052.0	1832.0	2561.0	942.0	1474.0	2553.0	942.0	1474.0	2553.0	1192.0	1382.0	2481.0	1679.0	1653.0	2538.0	1679.0	1653.0	2538.0	2136.0	2087.0	2668.0	2436.0	2513.0	2810.0	2436.0	2513.0
1604.0	2098.0	2584.0	1624.0	2069.0	2605.0	1624.0	2069.0	2605.0	1589.0	2009.0	2617.0	1571.0	2011.0	2534.0	1571.0	2011.0	2534.0	1537.0	1900.0	2529.0	1553.0	1701.0	2396.0	1553.0	1701.0	2396.0	1589.0	1448.0	2304.0	1635.0	1278.0	2064.0	1635.0	1278.0	2064.0	1644.0	1309.0	2095.0	1604.0	1441.0	2199.0	1604.0	1441.0	2199.0	1594.0	1744.0	2441.0	1604.0	2097.0
1740.0	2217.0	2666.0	1740.0	2217.0	2666.0	1735.0	2208.0	2669.0	1725.0	2152.0	2656.0	1725.0	2152.0	2656.0	1732.0	2144.0	2619.0	1720.0	2045.0	2531.0	1720.0	2045.0	2531.0	1648.0	1858.0	2460.0	1538.0	1594.0	2344.0	1538.0	1594.0	2344.0	1504.0	1406.0	2241.0	1568.0	1341.0	2115.0	1568.0	1341.0	2115.0	1645.0	1319.0	2045.0	1655.0	1516.0	2146.0	1655.0	1516.0
1538.0	2454.0	2703.0	1505.0	2407.0	2711.0	1505.0	2407.0	2711.0	1483.0	2363.0	2738.0	1512.0	2319.0	2712.0	1512.0	2319.0	2712.0	1542.0	2255.0	2698.0	1597.0	2121.0	2640.0	1597.0	2121.0	2640.0	1630.0	1937.0	2559.0	1715.0	1693.0	2470.0	1715.0	1693.0	2470.0	1698.0	1442.0	2332.0	1651.0	1230.0	2211.0	1651.0	1230.0	2211.0	1571.0	1120.0	2085.0	1604.0	1136.0
1768.0	2100.0	2557.0	1758.0	2071.0	2596.0	1739.0	2050.0	2598.0	1739.0	2050.0	2598.0	1725.0	1987.0	2545.0	1714.0	1936.0	2525.0	1714.0	1936.0	2525.0	1688.0	1840.0	2428.0	1555.0	1716.0	2439.0	1555.0	1716.0	2439.0	1383.0	1517.0	2379.0	1216.0	1368.0	2403.0	1216.0	1368.0	2403.0	1191.0	1252.0	2287.0	1243.0	1228.0	2226.0	1243.0	1228.0	2226.0	1408.0	1234.0
1718.0	2732.0	2698.0	1712.0	2680.0	2805.0	1722.0	2673.0	2843.0	1722.0	2673.0	2843.0	1701.0	2602.0	2891.0	1671.0	2615.0	2796.0	1671.0	2615.0	2796.0	1667.0	2477.0	2619.0	1759.0	2263.0	2497.0	1759.0	2263.0	2497.0	1775.0	1872.0	2367.0	1795.0	1589.0	2357.0	1795.0	1589.0	2357.0	1813.0	1427.0	2320.0	1933.0	1387.0	2309.0	1977.0	1467.0	2416.0	1977.0	1467.0
1664.0	1978.0	2481.0	1654.0	1924.0	2462.0	1654.0	1924.0	2462.0	1644.0	1870.0	2418.0	1630.0	1813.0	2393.0	1630.0	1813.0	2393.0	1608.0	1828.0	2424.0	1587.0	1711.0	2493.0	1587.0	1711.0	2493.0	1528.0	1533.0	2452.0	1448.0	1329.0	2379.0	1448.0	1329.0	2379.0	1446.0	1256.0	2254.0	1470.0	1295.0	2251.0	1470.0	1295.0	2251.0	1518.0	1499.0	2249.0	1546.0	1839.0
1677.0	2469.0	2526.0	1700.0	2508.0	2501.0	1683.0	2490.0	2467.0	1683.0	2490.0	2467.0	1682.0	2456.0	2453.0	1664.0	2365.0	2393.0	1664.0	2365.0	2393.0	1705.0	2223.0	2437.0	1687.0	2009.0	2409.0	1687.0	2009.0	2409.0	1596.0	1700.0	2414.0	1474.0	1425.0	2278.0	1474.0	1425.0	2278.0	1482.0	1246.0	2257.0	1564.0	1205.0	2231.0	1564.0	1205.0	2231.0	1631.0	1430.0
1582.0	2370.0	2484.0	1582.0	2370.0	2484.0	1575.0	2366.0	2518.0	1567.0	2297.0	2507.0	1567.0	2297.0	2507.0	1570.0	2223.0	2409.0	1546.0	2122.0	2447.0	1546.0	2122.0	2447.0	1571.0	1937.0	2398.0	1532.0	1635.0	2387.0	1532.0	1635.0	2387.0	1467.0	1377.0	2305.0	1338.0	1179.0	2291.0	1338.0	1179.0	2291.0	1330.0	1141.0	2256.0	1406.0	1101.0	2162.0	1406.0	1101.0
1669.0	2241.0	2508.0	1643.0	2223.0	2497.0	1643.0	2223.0	2497.0	1617.0	2194.0	2489.0	1609.0	2132.0	2492.0	1609.0	2132.0	2492.0	1607.0	2047.0	2480.0	1622.0	1927.0	2438.0	1622.0	1927.0	2438.0	1579.0	1734.0	2345.0	1516.0	1483.0	2288.0	1516.0	1483.0	2288.0	1499.0	1273.0	2229.0	1528.0	1157.0	2222.0	1581.0	1310.0	2291.0	1581.0	1310.0	2291.0	1597.0	1604.0
1600.0	1919.0	2548.0	1600.0	1919.0	2548.0	1590.0	1910.0	2487.0	1573.0	1879.0	2474.0	1573.0	1879.0	2474.0	1575.0	1846.0	2468.0	1561.0	1750.0	2428.0	1561.0	1750.0	2428.0	1509.0	1592.0	2375.0	1405.0	1427.0	2299.0	1405.0	1427.0	2299.0	1312.0	1300.0	2232.0	1232.0	1209.0	2241.0	1232.0	1209.0	2241.0	1193.0	1144.0	2168.0	1202.0	1207.0	2238.0	1202.0	1207.0
1726.0	1948.0	2573.0	1705.0	1922.0	2579.0	1705.0	1922.0	2579.0	1680.0	1873.0	2538.0	1628.0	1848.0	2487.0	1628.0	1848.0	2487.0	1561.0	1758.0	2525.0	1502.0	1581.0	2517.0	1502.0	1581.0	2517.0	1443.0	1321.0	2392.0	1467.0	1155.0	2247.0	1467.0	1155.0	2247.0	1472.0	1082.0	2131.0	1492.0	1273.0	2286.0	1492.0	1273.0	2286.0	1477.0	1576.0	2392.0	1490.0	1875.0
1774.0	1997.0	2632.0	1762.0	1974.0	2607.0	1754.0	1936.0	2560.0	1754.0	1936.0	2560.0	1734.0	1875.0	2523.0	1704.0	1846.0	2550.0	1704.0	1846.0	2550.0	1652.0	1738.0	2568.0	1546.0	1587.0	2533.0	1546.0	1587.0	2533.0	1462.0	1334.0	2382.0	1564.0	1171.0	2205.0	1564.0	1171.0	2205.0	1701.0	1096.0	2081.0	1799.0	1263.0	2168.0	1799.0	1263.0	2168.0	1750.0	1590.0
1782.0	1911.0	2565.0	1754.0	1895.0	2493.0	1721.0	1858.0	2441.0	1721.0	1858.0	2441.0	1698.0	1800.0	2422.0	1698.0	1785.0	2478.0	1698.0	1785.0	2478.0	1639.0	1657.0	2497.0	1537.0	1512.0	2431.0	1537.0	1512.0	2431.0	1434.0	1251.0	2226.0	1450.0	1096.0	2061.0	1450.0	1096.0	2061.0	1521.0	1006.0	1999.0	1578.0	1124.0	2152.0	1578.0	1124.0	2152.0	1613.0	1492.0
1783.0	1915.0	2574.0	1803.0	1890.0	2547.0	1830.0	1861.0	2565.0	1830.0	1861.0	2565.0	1854.0	1803.0	2537.0	1794.0	1819.0	2457.0	1794.0	1819.0	2457.0	1674.0	1667.0	2386.0	1493.0	1520.0	2333.0	1493.0	1520.0	2333.0	1307.0	1219.0	2203.0	1130.0	1080.0	2004.0	1130.0	1080.0	2004.0	1026.0	1033.0	1965.0	1137.0	1273.0	2159.0	1137.0	1273.0	2159.0	1344.0	1550.0
1710.0	1761.0	2447.0	1695.0	1733.0	2449.0	1695.0	1733.0	2449.0	1697.0	1707.0	2443.0	1695.0	1738.0	2459.0	1695.0	1738.0	2459.0	1673.0	1766.0	2508.0	1541.0	1721.0	2490.0	1541.0	1721.0	2490.0	1372.0	1543.0	2382.0	1240.0	1333.0	2228.0	1240.0	1333.0	2228.0	1247.0	1199.0	2088.0	1318.0	1187.0	2091.0	1318.0	1187.0	2091.0	1418.0	1319.0	2195.0	1501.0	1527.0
1805.0	1679.0	2718.0	1825.0	1697.0	2701.0	1825.0	1697.0	2701.0	1831.0	1694.0	2708.0	1844.0	1649.0	2653.0	1844.0	1649.0	2653.0	1777.0	1572.0	2634.0	1618.0	1462.0	2453.0	1618.0	1462.0	2453.0	1446.0	1378.0	2348.0	1402.0	1282.0	2120.0	1402.0	1282.0	2120.0	1563.0	1251.0	2033.0	1731.0	1269.0	2109.0	1835.0	1466.0	2265.0	1835.0	1466.0	2265.0	1804.0	1730.0
1831.0	1816.0	2581.0	1831.0	1816.0	2581.0	1829.0	1799.0	2517.0	1808.0	1772.0	2499.0	1808.0	1772.0	2499.0	1834.0	1772.0	2464.0	1890.0	1771.0	2504.0	1890.0	1771.0	2504.0	1902.0	1683.0	2474.0	1809.0	1533.0	2349.0	1809.0	1533.0	2349.0	1657.0	1323.0	2227.0	1591.0	1200.0	2111.0	1591.0	1200.0	2111.0	1570.0	1102.0	2074.0	1623.0	1238.0	2179.0	1623.0	1238.0
1905.0	1968.0	2603.0	1902.0	1943.0	2572.0	1867.0	1924.0	2507.0	1867.0	1924.0	2507.0	1845.0	1889.0	2470.0	1878.0	1862.0	2527.0	1878.0	1862.0	2527.0	1893.0	1882.0	2496.0	1893.0	1767.0	2455.0	1893.0	1767.0	2455.0	1754.0	1642.0	2287.0	1648.0	1394.0	2187.0	1648.0	1394.0	2187.0	1643.0	1297.0	2104.0	1727.0	1261.0	2121.0	1727.0	1261.0	2121.0	1788.0	1485.0
2100.0	1984.0	2637.0	2001.0	1958.0	2663.0	2004.0	1923.0	2616.0	2004.0	1923.0	2616.0	2016.0	1862.0	2588.0	1961.0	1731.0	2602.0	1961.0	1731.0	2602.0	1802.0	1557.0	2542.0	1617.0	1359.0	2350.0	1617.0	1359.0	2350.0	1574.0	1283.0	2153.0	1667.0	1245.0	2051.0	1667.0	1245.0	2051.0	1760.0	1352.0	2200.0	1807.0	1547.0	2349.0	1807.0	1547.0	2349.0	1779.0	1919.0
1891.0	2151.0	2639.0	1844.0	2118.0	2585.0	1844.0	2118.0	2585.0	1793.0	2035.0	2534.0	1783.0	2001.0	2588.0	1783.0	2001.0	2588.0	1754.0	1892.0	2627.0	1690.0	1690.0	2562.0	1690.0	1690.0	2562.0	1558.0	1424.0	2306.0	1473.0	1215.0	2064.0	1473.0	1215.0	2064.0	1450.0	1135.0	1910.0	1477.0	1167.0	2064.0	1477.0	1167.0	2064.0	1500.0	1423.0	2189.0	1567.0	1838.0
1873.0	2058.0	2589.0	1873.0	2058.0	2589.0	1801.0	2023.0	2601.0	1741.0	1985.0	2633.0	1741.0	1985.0	2633.0	1730.0	2003.0	2653.0	1724.0	1926.0	2630.0	1724.0	1926.0	2630.0	1702.0	1760.0	2538.0	1581.0	1488.0	2377.0	1581.0	1488.0	2377.0	1517.0	1318.0	2197.0	1637.0	1252.0	2082.0	1637.0	1252.0	2082.0	1824.0	1217.0	2035.0	2010.0	1390.0	2141.0	2010.0	1390.0
1688.0	1741.0	2459.0	1657.0	1736.0	2468.0	1697.0	1711.0	2458.0	1697.0	1711.0	2458.0	1740.0	1764.0	2579.0	1819.0	1791.0	2632.0	1819.0	1791.0	2632.0	1876.0	1769.0	2694.0	1839.0	1565.0	2524.0	1883.0	1333.0	2263.0	1883.0	1333.0	2263.0	1906.0	1186.0	2120.0	2058.0	1231.0	2136.0	2058.0	1231.0	2136.0	2016.0	1530.0	2265.0	1967.0	1893.0	2538.0	1967.0	1893.0
1800.0	2050.0	2603.0	1801.0	2020.0	2669.0	1781.0	1986.0	2645.0	1781.0	1986.0	2645.0	1750.0	1887.0	2626.0	1750.0	1887.0	2626.0	1759.0	1871.0	2640.0	1780.0	1756.0	2643.0	1860.0	1630.0	2475.0	1860.0	1630.0	2475.0	1954.0	1384.0	2223.0	2089.0	1215.0	1968.0	2089.0	1215.0	1968.0	2197.0	1191.0	2093.0	2219.0	1420.0	2264.0	2219.0	1420.0	2264.0	2147.0	1867.0
1928.0	2074.0	2661.0	1904.0	2150.0	2655.0	1904.0	2150.0	2655.0	1885.0	2190.0	2693.0	1833.0	2171.0	2677.0	1833.0	2171.0	2677.0	1808.0	1930.0	2631.0	1766.0	1674.0	2485.0	1766.0	1674.0	2485.0	1771.0	1367.0	2308.0	1755.0	1193.0	2138.0	1755.0	1193.0	2138.0	1813.0	1075.0	2018.0	1924.0	1067.0	2049.0	1924.0	1067.0	2049.0	1993.0	1366.0	2234.0	2008.0	1731.0
1876.0	1932.0	2600.0	1837.0	1922.0	2597.0	1837.0	1922.0	2597.0	1766.0	1911.0	2592.0	1715.0	1881.0	2588.0	1715.0	1881.0	2588.0	1662.0	1825.0	2538.0	1467.0	1604.0	2388.0	1467.0	1604.0	2388.0	1184.0	1410.0	2157.0	1016.0	1249.0	2032.0	1016.0	1249.0	2032.0	1047.0	1208.0	1970.0	1302.0	1194.0	2103.0	1302.0	1194.0	2103.0	1504.0	1378.0	2215.0	1680.0	1709.0
1818.0	1946.0	2658.0	1818.0	1946.0	2658.0	1788.0	1920.0	2655.0	1805.0	1918.0	2639.0	1805.0	1918.0	2639.0	1887.0	1945.0	2635.0	1901.0	1886.0	2682.0	1901.0	1886.0	2682.0	1803.0	1726.0	2565.0	1588.0	1432.0	2313.0	1588.0	1432.0	2313.0	1450.0	1210.0	2021.0	1380.0	1050.0	1967.0	1380.0	1050.0	1967.0	1371.0	1159.0	2104.0	1480.0	1426.0	2260.0	1480.0	1426.0
2072.0	1904.0	2668.0	2018.0	1902.0	2612.0	1967.0	1868.0	2610.0	1967.0	1868.0	2610.0	1875.0	1807.0	2592.0	1792.0	1754.0	2542.0	1792.0	1754.0	2542.0	1718.0	1667.0	2441.0	1607.0	1555.0	2332.0	1607.0	1555.0	2332.0	1484.0	1392.0	2202.0	1457.0	1289.0	2069.0	1457.0	1289.0	2069.0	1590.0	1233.0	1962.0	1797.0	1357.0	2068.0	1797.0	1357.0	2068.0	1900.0	1596.0
1962.0	1903.0	2623.0	1943.0	1882.0	2564.0	1943.0	1882.0	2564.0	1917.0	1854.0	2486.0	1919.0	1823.0	2462.0	1919.0	1823.0	2462.0	1922.0	1792.0	2488.0	2026.0	1828.0	2590.0	2026.0	1828.0	2590.0	2117.0	1781.0	2562.0	2195.0	1676.0	2507.0	2195.0	1676.0	2507.0	2167.0	1462.0	2291.0	2167.0	1348.0	2245.0	2167.0	1348.0	2245.0	2235.0	1378.0	2227.0	2284.0	1671.0
1937.0	1796.0	2578.0	1937.0	1812.0	2538.0	1937.0	1812.0	2538.0	1854.0	1795.0	2449.0	1770.0	1731.0	2483.0	1770.0	1731.0	2483.0	1753.0	1781.0	2531.0	1711.0	1732.0	2556.0	1711.0	1732.0	2556.0	1611.0	1593.0	2384.0	1535.0	1408.0	2177.0	1535.0	1408.0	2177.0	1606.0	1295.0	2064.0	1744.0	1292.0	2104.0	1744.0	1292.0	2104.0	1800.0	1478.0	2212.0	1770.0	1771.0
2127.0	1843.0	2541.0	2076.0	1850.0	2542.0	2076.0	1850.0	2542.0	2007.0	1833.0	2549.0	1978.0	1792.0	2492.0	1978.0	1792.0	2492.0	1924.0	1820.0	2574.0	1893.0	1774.0	2546.0	1893.0	1774.0	2546.0	1682.0	1605.0	2444.0	1540.0	1361.0	2179.0	1540.0	1361.0	2179.0	1531.0	1194.0	2020.0	1705.0	1167.0	2062.0	1705.0	1167.0	2062.0	1893.0	1298.0	2211.0	1930.0	1504.0
1734.0	2030.0	2448.0	1718.0	2025.0	2468.0	1718.0	2025.0	2468.0	1703.0	1978.0	2533.0	1709.0	1961.0	2557.0	1709.0	1961.0	2557.0	1773.0	1955.0	2621.0	1810.0	1916.0	2595.0	1810.0	1916.0	2595.0	1734.0	1665.0	2512.0	1582.0	1405.0	2280.0	1582.0	1405.0	2280.0	1595.0	1236.0	2091.0	1686.0	1225.0	2074.0	1686.0	1225.0	2074.0	1803.0	1433.0	2270.0	1787.0	1766.0
1946.0	2006.0	2638.0	1946.0	2006.0	2638.0	1918.0	1983.0	2576.0	1883.0	1922.0	2498.0	1883.0	1922.0	2498.0	1883.0	1902.0	2578.0	1872.0	1857.0	2574.0	1872.0	1857.0	2574.0	1844.0	1799.0	2542.0	1836.0	1602.0	2329.0	1836.0	1602.0	2329.0	1876.0	1450.0	2208.0	1991.0	1322.0	2067.0	1991.0	1322.0	2067.0	2098.0	1304.0	2002.0	2143.0	1476.0	2164.0	2143.0	1476.0
2087.0	1976.0	2578.0	2032.0	1962.0	2593.0	1978.0	1953.0	2589.0	1978.0	1953.0	2589.0	1914.0	1900.0	2595.0	1903.0	1883.0	2679.0	1903.0	1883.0	2679.0	1918.0	1858.0	2753.0	1896.0	1809.0	2716.0	1896.0	1809.0	2716.0	1800.0	1644.0	2498.0	1773.0	1467.0	2242.0	1773.0	1467.0	2242.0	1817.0	1276.0	2052.0	1924.0	1318.0	2101.0	1924.0	1318.0	2101.0	1921.0	1570.0
1883.0	1954.0	2612.0	1861.0	1971.0	2630.0	1861.0	1971.0	2630.0	1838.0	1917.0	2580.0	1854.0	1859.0	2617.0	1854.0	1859.0	2617.0	1858.0	1842.0	2609.0	1841.0	1817.0	2628.0	1841.0	1817.0	2628.0	1731.0	1646.0	2552.0	1577.0	1359.0	2384.0	1577.0	1359.0	2384.0	1489.0	1155.0	2188.0	1539.0	1104.0	2117.0	1539.0	1104.0	2117.0	1681.0	1313.0	2127.0	1761.0	1630.0
1840.0	1998.0	2618.0	1830.0	1966.0	2609.0	1826.0	1930.0	2588.0	1794.0	1852.0	2667.0	1794.0	1852.0	2667.0	1806.0	1818.0	2652.0	1806.0	1818.0	2652.0	1764.0	1821.0	2644.0	1636.0	1666.0	2377.0	1455.0	1447.0	2142.0	1455.0	1447.0	2142.0	1417.0	1194.0	1915.0	1525.0	1195.0	1996.0	1525.0	1195.0	1996.0	1631.0	1405.0	2199.0	1662.0	1754.0	2449.0	1662.0	1754.0
2106.0	1952.0	2626.0	2106.0	1952.0	2626.0	2064.0	1929.0	2639.0	1990.0	1896.0	2596.0	1927.0	1874.0	2545.0	1927.0	1874.0	2545.0	1923.0	1863.0	2562.0	1923.0	1863.0	2562.0	1926.0	1926.0	2567.0	1915.0	1900.0	2547.0	1915.0	1900.0	2547.0	1794.0	1749.0	2425.0	1701.0	1487.0	2257.0	1765.0	1332.0	2144.0	1765.0	1332.0	2144.0	1900.0	1310.0	2209.0	1980.0	1558.0
2066.0	1974.0	2587.0	2066.0	1974.0	2587.0	1972.0	1918.0	2575.0	1890.0	1871.0	2567.0	1890.0	1871.0	2567.0	1843.0	1886.0	2629.0	1734.0	1830.0	2598.0	1734.0	1830.0	2598.0	1572.0	1631.0	2456.0	1398.0	1320.0	2242.0	1398.0	1320.0	2242.0	1314.0	1118.0	2011.0	1418.0	1056.0	1978.0	1418.0	1056.0	1978.0	1533.0	1261.0	2095.0	1634.0	1628.0	2345.0	1634.0	1628.0
2066.0	2104.0	2614.0	2054.0	2092.0	2617.0	2054.0	2092.0	2617.0	1961.0	2040.0	2637.0	1894.0	2014.0	2589.0	1894.0	2014.0	2589.0	1885.0	1976.0	2586.0	1901.0	2058.0	2620.0	1901.0	2058.0	2620.0	1902.0	2017.0	2653.0	1787.0	1909.0	2614.0	1787.0	1909.0	2614.0	1612.0	1533.0	2415.0	1442.0	1276.0	2168.0	1442.0	1276.0	2168.0	1453.0	1122.0	1935.0	1526.0	1303.0
1944.0	2142.0	2660.0	1944.0	2142.0	2660.0	1867.0	2115.0	2663.0	1785.0	2065.0	2655.0	1785.0	2065.0	2655.0	1758.0	2008.0	2630.0	1861.0	2021.0	2634.0	1861.0	2021.0	2634.0	1860.0	2024.0	2666.0	1876.0	2073.0	2742.0	1876.0	2073.0	2742.0	1754.0	2008.0	2735.0	1710.0	1912.0	2576.0	1606.0	1677.0	2435.0	1606.0	1677.0	2435.0	1504.0	1480.0	2222.0	1513.0	1312.0
1876.0	2122.0	2597.0	1876.0	2122.0	2597.0	1870.0	2098.0	2578.0	1844.0	2052.0	2613.0	1844.0	2052.0	2613.0	1771.0	1967.0	2605.0	1699.0	1897.0	2533.0	1699.0	1897.0	2533.0	1617.0	1894.0	2486.0	1626.0	1899.0	2575.0	1626.0	1899.0	2575.0	1648.0	1927.0	2657.0	1713.0	1871.0	2638.0	1713.0	1871.0	2638.0	1808.0	1880.0	2493.0	2001.0	1718.0	2452.0	2001.0	1718.0
2078.0	2173.0	2673.0	2063.0	2142.0	2666.0	2063.0	2142.0	2666.0	2028.0	2104.0	2627.0	2019.0	1991.0	2581.0	2019.0	1991.0	2581.0	1981.0	1923.0	2554.0	1972.0	1848.0	2594.0	1972.0	1848.0	2594.0	1888.0	1917.0	2633.0	1841.0	1969.0	2680.0	1841.0	1969.0	2680.0	1767.0	1898.0	2589.0	1831.0	1671.0	2443.0	1831.0	1671.0	2443.0	1920.0	1427.0	2216.0	2019.0	1274.0
2089.0	1811.0	2685.0	2046.0	1800.0	2736.0	2009.0	1837.0	2679.0	2009.0	1837.0	2679.0	1960.0	1925.0	2640.0	1911.0	1979.0	2562.0	1911.0	1979.0	2562.0	1806.0	1983.0	2613.0	1549.0	1789.0	2418.0	1549.0	1789.0	2418.0	1236.0	1572.0	2241.0	1078.0	1345.0	1962.0	1078.0	1345.0	1962.0	1200.0	1275.0	1951.0	1451.0	1302.0	2074.0	1451.0	1302.0	2074.0	1668.0	1585.0
2080.0	1974.0	2738.0	2080.0	1974.0	2738.0	2026.0	1970.0	2731.0	1978.0	1936.0	2700.0	1978.0	1936.0	2700.0	2046.0	1925.0	2727.0	2046.0	1909.0	2722.0	2046.0	1909.0	2722.0	2024.0	1888.0	2679.0	1926.0	1844.0	2558.0	1926.0	1844.0	2558.0	1859.0	1690.0	2477.0	1823.0	1498.0	2387.0	1823.0	1498.0	2387.0	1913.0	1310.0	2259.0	2059.0	1272.0	2142.0	2059.0	1272.0
1803.0	2032.0	2721.0	1803.0	2032.0	2721.0	1786.0	1989.0	2744.0	1785.0	1953.0	2715.0	1785.0	1953.0	2715.0	1752.0	1878.0	2674.0	1742.0	1869.0	2674.0	1742.0	1869.0	2674.0	1754.0	1975.0	2707.0	1765.0	1952.0	2632.0	1765.0	1952.0	2632.0	1728.0	1835.0	2532.0	1651.0	1557.0	2279.0	1651.0	1557.0	2279.0	1641.0	1431.0	2197.0	1680.0	1359.0	2090.0	1680.0	1359.0
1793.0	1836.0	2738.0	1793.0	1836.0	2738.0	1753.0	1818.0	2713.0	1716.0	1803.0	2703.0	1716.0	1803.0	2703.0	1702.0	1817.0	2676.0	1736.0	1802.0	2693.0	1736.0	1802.0	2693.0	1730.0	1826.0	2616.0	1744.0	1774.0	2491.0	1744.0	1774.0	2491.0	1774.0	1677.0	2306.0	1853.0	1473.0	2157.0	1853.0	1473.0	2157.0	1963.0	1336.0	2064.0	1947.0	1290.0	2011.0	1947.0	1290.0
1921.0	1879.0	2781.0	1921.0	1879.0	2781.0	1897.0	1844.0	2711.0	1882.0	1823.0	2655.0	1882.0	1823.0	2655.0	1871.0	1860.0	2701.0	1819.0	1907.0	2687.0	1819.0	1907.0	2687.0	1722.0	1878.0	2591.0	1639.0	1680.0	2446.0	1639.0	1680.0	2446.0	1576.0	1463.0	2217.0	1643.0	1296.0	2063.0	1643.0	1296.0	2063.0	1670.0	1260.0	1913.0	1680.0	1315.0	2051.0	1680.0	1315.0
2123.0	2158.0	2635.0	2091.0	2147.0	2643.0	2091.0	2147.0	2643.0	2056.0	2124.0	2648.0	2027.0	2074.0	2629.0	2027.0	2074.0	2629.0	2002.0	2039.0	2643.0	1942.0	2082.0	2680.0	1942.0	2082.0	2680.0	1813.0	2010.0	2637.0	1665.0	1840.0	2466.0	1665.0	1840.0	2466.0	1561.0	1519.0	2274.0	1574.0	1308.0	2151.0	1574.0	1308.0	2151.0	1741.0	1185.0	2158.0	1902.0	1168.0
2088.0	1837.0	2813.0	2065.0	1826.0	2727.0	2065.0	1826.0	2727.0	2030.0	1812.0	2599.0	2021.0	1782.0	2509.0	2021.0	1782.0	2509.0	2030.0	1785.0	2607.0	1948.0	1864.0	2653.0	1948.0	1864.0	2653.0	1769.0	1938.0	2690.0	1573.0	1788.0	2498.0	1573.0	1788.0	2498.0	1496.0	1520.0	2268.0	1505.0	1248.0	2042.0	1505.0	1248.0	2042.0	1636.0	1186.0	1947.0	1706.0	1264.0
1767.0	1777.0	2672.0	1736.0	1768.0	2655.0	1736.0	1768.0	2655.0	1722.0	1748.0	2624.0	1715.0	1724.0	2554.0	1754.0	1765.0	2585.0	1754.0	1765.0	2585.0	1761.0	1795.0	2581.0	1733.0	1764.0	2503.0	1733.0	1764.0	2503.0	1575.0	1560.0	2305.0	1444.0	1304.0	2105.0	1444.0	1304.0	2105.0	1387.0	1132.0	2019.0	1421.0	1077.0	2112.0	1421.0	1077.0	2112.0	1451.0	1345.0
1986.0	1884.0	2538.0	1933.0	1855.0	2535.0	1933.0	1855.0	2535.0	1861.0	1829.0	2519.0	1759.0	1836.0	2517.0	1743.0	1881.0	2536.0	1743.0	1881.0	2536.0	1699.0	1934.0	2551.0	1631.0	1788.0	2489.0	1631.0	1788.0	2489.0	1456.0	1521.0	2284.0	1465.0	1269.0	2105.0	1465.0	1269.0	2105.0	1550.0	1155.0	2026.0	1679.0	1232.0	2129.0	1679.0	1232.0	2129.0	1689.0	1480.0
3238.0	3529.0	2932.0	3251.0	3577.0	2931.0	3251.0	3577.0	2931.0	3221.0	3668.0	2940.0	3177.0	3711.0	2965.0	3177.0	3711.0	2965.0	3046.0	3783.0	3000.0	2766.0	3853.0	3278.0	2766.0	3853.0	3278.0	2454.0	4002.0	3583.0	2064.0	4034.0	3845.0	2064.0	4034.0	3845.0	1997.0	4063.0	3818.0	2447.0	4063.0	3706.0	2447.0	4063.0	3706.0	3018.0	4095.0	3633.0	3437.0	4094.0
3357.0	3649.0	2934.0	3357.0	3649.0	2934.0	3346.0	3631.0	2917.0	3335.0	3635.0	2880.0	3335.0	3635.0	2880.0	3301.0	3688.0	2872.0	3236.0	3802.0	3139.0	3236.0	3802.0	3139.0	2958.0	3805.0	3475.0	2599.0	3724.0	3787.0	2599.0	3724.0	3787.0	2305.0	3569.0	3845.0	2525.0	3509.0	3818.0	2525.0	3509.0	3818.0	2911.0	3686.0	3842.0	3312.0	3834.0	3836.0	3312.0	3834.0
3385.0	3723.0	2868.0	3385.0	3723.0	2868.0	3325.0	3650.0	2857.0	3287.0	3586.0	2878.0	3287.0	3586.0	2878.0	3216.0	3574.0	2926.0	3169.0	3673.0	3100.0	3160.0	3655.0	3389.0	3160.0	3655.0	3389.0	2915.0	3706.0	3709.0	2596.0	3583.0	3877.0	2596.0	3583.0	3877.0	2553.0	3700.0	3884.0	2553.0	3700.0	3884.0	2960.0	3661.0	3807.0	3405.0	3677.0	3685.0	3440.0	3773.0
3522.0	3753.0	2936.0	3497.0	3722.0	2937.0	3497.0	3722.0	2937.0	3521.0	3716.0	2952.0	3462.0	3740.0	2948.0	3462.0	3740.0	2948.0	3449.0	3877.0	2948.0	3323.0	3915.0	3250.0	3323.0	3915.0	3250.0	2984.0	3817.0	3529.0	2600.0	3592.0	3806.0	2762.0	3485.0	3747.0	2762.0	3485.0	3747.0	3145.0	3525.0	3824.0	3486.0	3641.0	3820.0	3486.0	3641.0	3820.0	3374.0	3787.0
3437.0	3619.0	2859.0	3428.0	3605.0	2875.0	3428.0	3605.0	2875.0	3477.0	3695.0	2903.0	3484.0	3823.0	2963.0	3484.0	3823.0	2963.0	3498.0	3904.0	3249.0	3307.0	3906.0	3564.0	3307.0	3906.0	3564.0	2987.0	3874.0	3857.0	2786.0	3785.0	3874.0	2786.0	3785.0	3874.0	2911.0	3751.0	3883.0	3191.0	3736.0	3883.0	3191.0	3736.0	3883.0	3311.0	3845.0	3646.0	3252.0	3885.0
3424.0	3567.0	3019.0	3420.0	3524.0	3008.0	3371.0	3527.0	3010.0	3371.0	3527.0	3010.0	3349.0	3615.0	3034.0	3306.0	3669.0	3032.0	3306.0	3669.0	3032.0	3252.0	3725.0	3050.0	3035.0	3608.0	3264.0	3035.0	3608.0	3264.0	2776.0	3537.0	3481.0	2417.0	3521.0	3714.0	2417.0	3521.0	3714.0	2349.0	3605.0	3730.0	2665.0	3649.0	3760.0	2665.0	3649.0	3760.0	3082.0	3594.0
3413.0	3628.0	2875.0	3419.0	3584.0	2859.0	3363.0	3597.0	2853.0	3363.0	3597.0	2853.0	3309.0	3584.0	2871.0	3254.0	3500.0	2933.0	3254.0	3500.0	2933.0	3231.0	3480.0	3252.0	3285.0	3543.0	3564.0	3285.0	3543.0	3564.0	2989.0	3625.0	3752.0	2669.0	3682.0	3752.0	2669.0	3682.0	3752.0	2352.0	3688.0	3735.0	2658.0	3759.0	3796.0	2658.0	3759.0	3796.0	3017.0	3709.0
3653.0	3557.0	3073.0	3602.0	3503.0	3037.0	3602.0	3503.0	3037.0	3521.0	3459.0	3010.0	3448.0	3406.0	2977.0	3448.0	3406.0	2977.0	3391.0	3474.0	2999.0	3334.0	3469.0	3245.0	3334.0	3469.0	3245.0	3072.0	3537.0	3544.0	2734.0	3432.0	3746.0	2734.0	3432.0	3746.0	2381.0	3438.0	3788.0	2626.0	3483.0	3715.0	2626.0	3483.0	3715.0	2961.0	3549.0	3748.0	3352.0	3584.0
3485.0	3569.0	2920.0	3521.0	3542.0	2913.0	3437.0	3515.0	2911.0	3437.0	3515.0	2911.0	3434.0	3478.0	2939.0	3444.0	3579.0	2978.0	3444.0	3579.0	2978.0	3449.0	3705.0	3252.0	3202.0	3823.0	3511.0	3202.0	3823.0	3511.0	2865.0	3687.0	3738.0	2716.0	3703.0	3784.0	2716.0	3703.0	3784.0	2999.0	3735.0	3811.0	3342.0	3748.0	3826.0	3342.0	3748.0	3826.0	3456.0	3670.0
3493.0	3750.0	3007.0	3447.0	3691.0	3001.0	3410.0	3623.0	3010.0	3410.0	3623.0	3010.0	3362.0	3591.0	3006.0	3407.0	3672.0	3002.0	3407.0	3672.0	3002.0	3344.0	3638.0	3272.0	3081.0	3627.0	3538.0	3081.0	3627.0	3538.0	2662.0	3375.0	3799.0	2532.0	3329.0	3814.0	2532.0	3329.0	3814.0	2913.0	3250.0	3811.0	3411.0	3562.0	3817.0	3411.0	3562.0	3817.0	3646.0	3706.0
3477.0	3574.0	2942.0	3465.0	3526.0	2911.0	3491.0	3477.0	2878.0	3491.0	3477.0	2878.0	3523.0	3508.0	2867.0	3534.0	3564.0	3148.0	3534.0	3564.0	3148.0	3395.0	3607.0	3418.0	3039.0	3627.0	3748.0	3039.0	3627.0	3748.0	2791.0	3680.0	3744.0	2821.0	3753.0	3744.0	2821.0	3753.0	3744.0	3217.0	3853.0	3711.0	3493.0	3854.0	3693.0	3493.0	3854.0	3693.0	3568.0	3772.0
3458.0	3581.0	2840.0	3431.0	3471.0	2850.0	3431.0	3471.0	2850.0	3455.0	3381.0	2845.0	3394.0	3349.0	2841.0	3395.0	3439.0	2877.0	3395.0	3439.0	2877.0	3317.0	3523.0	3145.0	3094.0	3627.0	3468.0	3094.0	3627.0	3468.0	2720.0	3629.0	3779.0	2273.0	3523.0	3799.0	2273.0	3523.0	3799.0	2258.0	3434.0	3711.0	2718.0	3341.0	3442.0	2718.0	3341.0	3442.0	3229.0	3339.0
3309.0	3606.0	2932.0	3351.0	3546.0	2925.0	3351.0	3546.0	2925.0	3335.0	3506.0	2869.0	3335.0	3506.0	2869.0	3299.0	3509.0	2883.0	3160.0	3478.0	2913.0	3102.0	3469.0	3213.0	3102.0	3469.0	3213.0	2906.0	3490.0	3490.0	2610.0	3572.0	3718.0	2610.0	3572.0	3718.0	2582.0	3611.0	3690.0	2905.0	3725.0	3640.0	2905.0	3725.0	3640.0	3382.0	3778.0	3471.0	3500.0	3767.0
3380.0	3369.0	2831.0	3384.0	3378.0	2832.0	3384.0	3378.0	2832.0	3410.0	3390.0	2826.0	3420.0	3357.0	2899.0	3420.0	3357.0	2899.0	3387.0	3326.0	2959.0	3383.0	3424.0	2987.0	3383.0	3424.0	2987.0	3342.0	3506.0	3195.0	3004.0	3635.0	3428.0	3004.0	3635.0	3428.0	2553.0	3579.0	3741.0	2161.0	3611.0	3801.0	2161.0	3611.0	3801.0	2649.0	3690.0	3798.0	3175.0	3679.0
3382.0	3501.0	2910.0	3433.0	3421.0	2908.0	3433.0	3421.0	2908.0	3450.0	3365.0	2909.0	3450.0	3322.0	2924.0	3450.0	3322.0	2924.0	3440.0	3472.0	2925.0	3424.0	3581.0	3238.0	3424.0	3581.0	3238.0	3120.0	3750.0	3494.0	2689.0	3800.0	3770.0	2689.0	3800.0	3770.0	2446.0	3780.0	3698.0	2819.0	3876.0	3686.0	2819.0	3876.0	3686.0	3330.0	3863.0	3681.0	3638.0	3992.0
3394.0	3822.0	2946.0	3492.0	3785.0	2965.0	3559.0	3710.0	2928.0	3559.0	3710.0	2928.0	3595.0	3714.0	2911.0	3506.0	3713.0	2891.0	3506.0	3713.0	2891.0	3362.0	3731.0	3167.0	2993.0	3747.0	3411.0	2993.0	3747.0	3411.0	2632.0	3657.0	3723.0	2600.0	3605.0	3705.0	2600.0	3605.0	3705.0	3026.0	3624.0	3720.0	3478.0	3784.0	3660.0	3478.0	3784.0	3660.0	3707.0	3873.0
3519.0	3609.0	2942.0	3508.0	3567.0	2918.0	3480.0	3512.0	2892.0	3482.0	3472.0	2861.0	3482.0	3472.0	2861.0	3447.0	3510.0	2835.0	3378.0	3491.0	3035.0	3378.0	3491.0	3035.0	3288.0	3662.0	3304.0	2967.0	3588.0	3583.0	2967.0	3588.0	3583.0	2623.0	3534.0	3707.0	2368.0	3302.0	3747.0	2368.0	3302.0	3747.0	2751.0	3332.0	3744.0	3284.0	3411.0	3525.0	3284.0	3411.0
3431.0	3672.0	2852.0	3429.0	3523.0	2761.0	3444.0	3391.0	2708.0	3444.0	3391.0	2708.0	3384.0	3355.0	2690.0	3291.0	3483.0	2721.0	3291.0	3483.0	2721.0	3249.0	3602.0	3000.0	3038.0	3600.0	3373.0	3038.0	3600.0	3373.0	2689.0	3538.0	3673.0	2304.0	3475.0	3739.0	2304.0	3475.0	3739.0	2581.0	3571.0	3730.0	3064.0	3697.0	3505.0	3064.0	3697.0	3505.0	3527.0	3769.0
3419.0	3642.0	2912.0	3387.0	3567.0	2927.0	3362.0	3591.0	2927.0	3362.0	3591.0	2927.0	3310.0	3672.0	2913.0	3292.0	3714.0	3198.0	3292.0	3714.0	3198.0	3009.0	3680.0	3379.0	2682.0	3490.0	3692.0	2682.0	3490.0	3692.0	2285.0	3219.0	3650.0	2230.0	3205.0	3724.0	2230.0	3205.0	3724.0	2650.0	3298.0	3481.0	3158.0	3517.0	3354.0	3158.0	3517.0	3354.0	3464.0	3522.0
3472.0	3784.0	2924.0	3429.0	3782.0	2917.0	3429.0	3782.0	2917.0	3391.0	3696.0	2898.0	3331.0	3617.0	2887.0	3331.0	3617.0	2887.0	3286.0	3607.0	2904.0	3156.0	3645.0	3218.0	2813.0	3613.0	3542.0	2813.0	3613.0	3542.0	2436.0	3523.0	3814.0	2214.0	3412.0	3732.0	2214.0	3412.0	3732.0	2647.0	3477.0	3678.0	3113.0	3652.0	3443.0	3113.0	3652.0	3443.0	3575.0	3756.0
3319.0	3465.0	2719.0	3286.0	3475.0	2735.0	3275.0	3459.0	2766.0	3284.0	3471.0	2761.0	3284.0	3471.0	2761.0	3295.0	3498.0	2808.0	3304.0	3466.0	3018.0	3304.0	3466.0	3018.0	3176.0	3405.0	3204.0	2782.0	3418.0	3399.0	2782.0	3418.0	3399.0	2666.0	3515.0	3478.0	2874.0	3658.0	3340.0	2874.0	3658.0	3340.0	3341.0	3653.0	3208.0	3566.0	3637.0	3001.0	3566.0	3637.0
3399.0	3450.0	2836.0	3365.0	3407.0	2849.0	3299.0	3393.0	2857.0	3299.0	3393.0	2857.0	3237.0	3433.0	2899.0	3181.0	3519.0	2936.0	3181.0	3519.0	2936.0	3103.0	3590.0	3192.0	2861.0	3636.0	3311.0	2861.0	3636.0	3311.0	2544.0	3483.0	3567.0	2274.0	3374.0	3546.0	2274.0	3374.0	3546.0	2568.0	3353.0	3509.0	3021.0	3478.0	3238.0	3021.0	3478.0	3238.0	3457.0	3556.0
3454.0	3530.0	2824.0	3403.0	3440.0	2800.0	3403.0	3440.0	2800.0	3361.0	3408.0	2788.0	3314.0	3454.0	2792.0	3314.0	3454.0	2792.0	3359.0	3475.0	3105.0	3175.0	3528.0	3278.0	3175.0	3528.0	3278.0	2792.0	3450.0	3527.0	2416.0	3386.0	3444.0	2416.0	3386.0	3444.0	2659.0	3370.0	3525.0	3075.0	3528.0	3335.0	3075.0	3528.0	3335.0	3575.0	3630.0	3167.0	3600.0	3622.0
3440.0	3423.0	2942.0	3440.0	3423.0	2942.0	3405.0	3354.0	2918.0	3305.0	3379.0	2901.0	3305.0	3379.0	2901.0	3215.0	3408.0	3029.0	2940.0	3423.0	3272.0	2940.0	3423.0	3272.0	2626.0	3274.0	3464.0	2298.0	3088.0	3592.0	2298.0	3088.0	3592.0	2500.0	2969.0	3620.0	3010.0	3103.0	3658.0	3010.0	3103.0	3658.0	3519.0	3225.0	3394.0	3765.0	3402.0	3128.0	3765.0	3402.0
3290.0	3558.0	2790.0	3233.0	3479.0	2749.0	3195.0	3435.0	2786.0	3195.0	3435.0	2786.0	3272.0	3443.0	2803.0	3322.0	3512.0	2988.0	3322.0	3512.0	2988.0	3065.0	3461.0	3245.0	2515.0	3362.0	3504.0	2515.0	3362.0	3504.0	2044.0	3170.0	3608.0	2397.0	3078.0	3638.0	2397.0	3078.0	3638.0	3003.0	3090.0	3457.0	3559.0	3221.0	3191.0	3559.0	3221.0	3191.0	3548.0	3451.0
3445.0	3275.0	2785.0	3445.0	3275.0	2785.0	3382.0	3286.0	2743.0	3331.0	3500.0	2762.0	3331.0	3500.0	2762.0	3271.0	3659.0	2771.0	3105.0	3667.0	3066.0	3105.0	3667.0	3066.0	2719.0	3447.0	3268.0	2188.0	3223.0	3475.0	2188.0	3223.0	3475.0	1857.0	3088.0	3413.0	2112.0	3101.0	3417.0	2112.0	3101.0	3417.0	2816.0	3299.0	3254.0	3420.0	3474.0	3118.0	3420.0	3474.0
3394.0	3323.0	2841.0	3398.0	3342.0	2934.0	3373.0	3354.0	2957.0	3373.0	3354.0	2957.0	3328.0	3275.0	2975.0	3296.0	3321.0	2929.0	3296.0	3321.0	2929.0	3265.0	3355.0	2919.0	3247.0	3474.0	3100.0	3247.0	3474.0	3100.0	2972.0	3430.0	3333.0	2615.0	3519.0	3553.0	2615.0	3519.0	3553.0	2477.0	3482.0	3617.0	2874.0	3488.0	3390.0	2874.0	3488.0	3390.0	3356.0	3390.0
3430.0	3403.0	2799.0	3420.0	3331.0	2792.0	3376.0	3302.0	2784.0	3376.0	3302.0	2784.0	3359.0	3273.0	2790.0	3347.0	3362.0	2814.0	3347.0	3362.0	2814.0	3361.0	3452.0	3003.0	3265.0	3501.0	3234.0	3265.0	3501.0	3234.0	2969.0	3540.0	3491.0	2615.0	3625.0	3616.0	2615.0	3625.0	3616.0	2743.0	3716.0	3652.0	3095.0	3699.0	3456.0	3095.0	3699.0	3456.0	3497.0	3608.0
3318.0	3494.0	2954.0	3318.0	3494.0	2954.0	3346.0	3420.0	2934.0	3315.0	3323.0	2897.0	3235.0	3381.0	2893.0	3235.0	3381.0	2893.0	3233.0	3425.0	2950.0	2945.0	3446.0	3147.0	2945.0	3446.0	3147.0	2541.0	3390.0	3361.0	2039.0	3403.0	3552.0	2039.0	3403.0	3552.0	2250.0	3415.0	3595.0	2786.0	3459.0	3443.0	2786.0	3459.0	3443.0	3358.0	3473.0	3244.0	3468.0	3460.0
3454.0	3409.0	2785.0	3393.0	3397.0	2810.0	3350.0	3359.0	2826.0	3350.0	3359.0	2826.0	3297.0	3478.0	2847.0	3364.0	3515.0	2879.0	3364.0	3515.0	2879.0	3263.0	3571.0	3070.0	2995.0	3522.0	3322.0	2995.0	3522.0	3322.0	2600.0	3477.0	3525.0	2494.0	3501.0	3523.0	2494.0	3501.0	3523.0	2917.0	3487.0	3286.0	3349.0	3483.0	3092.0	3349.0	3483.0	3092.0	3610.0	3453.0
3479.0	3463.0	2898.0	3484.0	3460.0	2898.0	3484.0	3460.0	2898.0	3481.0	3394.0	2916.0	3519.0	3455.0	2918.0	3519.0	3455.0	2918.0	3512.0	3423.0	2928.0	3437.0	3575.0	3103.0	3437.0	3575.0	3103.0	3005.0	3626.0	3334.0	2635.0	3648.0	3538.0	2635.0	3648.0	3538.0	2444.0	3626.0	3520.0	2826.0	3530.0	3315.0	2826.0	3530.0	3315.0	3161.0	3575.0	3126.0	3416.0	3493.0
3466.0	3241.0	2752.0	3466.0	3241.0	2752.0	3482.0	3204.0	2774.0	3440.0	3257.0	2804.0	3440.0	3257.0	2804.0	3440.0	3281.0	2824.0	3243.0	3361.0	3101.0	3243.0	3361.0	3101.0	2856.0	3306.0	3300.0	2440.0	3346.0	3610.0	2440.0	3346.0	3610.0	2367.0	3357.0	3577.0	2783.0	3381.0	3414.0	2783.0	3381.0	3414.0	3177.0	3403.0	3180.0	3448.0	3389.0	2974.0	3448.0	3389.0
3442.0	3433.0	2894.0	3442.0	3433.0	2894.0	3381.0	3368.0	2875.0	3381.0	3275.0	2877.0	3381.0	3275.0	2877.0	3373.0	3235.0	2820.0	3348.0	3307.0	3043.0	3348.0	3307.0	3043.0	2831.0	3379.0	3231.0	2332.0	3324.0	3423.0	2332.0	3324.0	3423.0	1920.0	3210.0	3481.0	2448.0	3113.0	3562.0	2448.0	3113.0	3562.0	2992.0	3257.0	3467.0	3511.0	3316.0	3194.0	3511.0	3316.0
3488.0	3319.0	2873.0	3498.0	3314.0	2850.0	3412.0	3344.0	2834.0	3412.0	3344.0	2834.0	3308.0	3402.0	2793.0	3188.0	3411.0	3030.0	3188.0	3411.0	3030.0	2851.0	3395.0	3293.0	2447.0	3303.0	3488.0	2447.0	3303.0	3488.0	2088.0	3183.0	3459.0	2283.0	3089.0	3433.0	2283.0	3089.0	3433.0	2879.0	3129.0	3311.0	3390.0	3271.0	3082.0	3390.0	3271.0	3082.0	3578.0	3414.0
3481.0	3450.0	2819.0	3487.0	3350.0	2804.0	3401.0	3259.0	2797.0	3401.0	3259.0	2797.0	3369.0	3226.0	2790.0	3281.0	3312.0	2778.0	3281.0	3312.0	2778.0	3143.0	3413.0	3066.0	2757.0	3402.0	3304.0	2757.0	3402.0	3304.0	2347.0	3231.0	3496.0	2163.0	3223.0	3354.0	2163.0	3223.0	3354.0	2516.0	3310.0	3138.0	3043.0	3443.0	2927.0	3043.0	3443.0	2927.0	3403.0	3504.0
3342.0	3500.0	2795.0	3342.0	3500.0	2795.0	3396.0	3464.0	2812.0	3406.0	3472.0	2824.0	3406.0	3472.0	2824.0	3360.0	3608.0	2828.0	3264.0	3616.0	2866.0	3264.0	3616.0	2866.0	3020.0	3549.0	3101.0	2694.0	3333.0	3360.0	2694.0	3333.0	3360.0	2369.0	3221.0	3540.0	2677.0	3122.0	3538.0	2677.0	3122.0	3538.0	3042.0	3128.0	3343.0	3492.0	3200.0	3163.0	3492.0	3200.0
3390.0	3104.0	2794.0	3354.0	3126.0	2764.0	3354.0	3126.0	2764.0	3317.0	3185.0	2725.0	3279.0	3214.0	2664.0	3279.0	3214.0	2664.0	3276.0	3359.0	2669.0	3018.0	3452.0	2930.0	3018.0	3452.0	2930.0	2642.0	3380.0	3155.0	2269.0	3186.0	3428.0	2269.0	3186.0	3428.0	2585.0	3052.0	3467.0	3081.0	3090.0	3371.0	3081.0	3090.0	3371.0	3540.0	3246.0	3095.0	3636.0	3247.0
3327.0	3317.0	2582.0	3307.0	3338.0	2577.0	3307.0	3338.0	2577.0	3322.0	3302.0	2584.0	3330.0	3478.0	2626.0	3330.0	3478.0	2626.0	3193.0	3750.0	2680.0	2915.0	3788.0	3015.0	2915.0	3788.0	3015.0	2577.0	3597.0	3258.0	2250.0	3287.0	3507.0	2147.0	3103.0	3424.0	2147.0	3103.0	3424.0	2540.0	3011.0	3456.0	2540.0	3011.0	3456.0	3092.0	3060.0	3261.0	3517.0	3294.0
3290.0	3538.0	2708.0	3290.0	3538.0	2708.0	3276.0	3524.0	2674.0	3214.0	3413.0	2657.0	3214.0	3413.0	2657.0	3191.0	3456.0	2645.0	3196.0	3458.0	2653.0	3196.0	3458.0	2653.0	3035.0	3474.0	2904.0	2640.0	3353.0	3199.0	2208.0	3177.0	3410.0	2208.0	3177.0	3410.0	2159.0	3123.0	3351.0	2159.0	3123.0	3351.0	2678.0	3160.0	3084.0	3243.0	3330.0	2970.0	3243.0	3330.0
3289.0	3329.0	2751.0	3296.0	3283.0	2721.0	3296.0	3283.0	2721.0	3301.0	3190.0	2722.0	3328.0	3306.0	2703.0	3328.0	3306.0	2703.0	3275.0	3457.0	2706.0	3183.0	3604.0	2965.0	3183.0	3604.0	2965.0	2699.0	3474.0	3232.0	2299.0	3295.0	3500.0	2299.0	3295.0	3500.0	2052.0	3115.0	3447.0	2606.0	3143.0	3271.0	2606.0	3143.0	3271.0	3107.0	3412.0	3065.0	3560.0	3636.0
3462.0	3613.0	2700.0	3462.0	3613.0	2700.0	3421.0	3571.0	2677.0	3287.0	3518.0	2661.0	3287.0	3518.0	2661.0	3261.0	3538.0	2694.0	3255.0	3520.0	2866.0	3255.0	3520.0	2866.0	3160.0	3446.0	3072.0	2761.0	3327.0	3392.0	2761.0	3327.0	3392.0	2299.0	3192.0	3473.0	2444.0	3183.0	3542.0	2444.0	3183.0	3542.0	2943.0	3184.0	3253.0	3515.0	3200.0	3067.0	3515.0	3200.0
3276.0	3283.0	2825.0	3287.0	3266.0	2812.0	3287.0	3266.0	2812.0	3314.0	3238.0	2784.0	3258.0	3315.0	2751.0	3258.0	3315.0	2751.0	3239.0	3475.0	2722.0	3162.0	3743.0	2912.0	3162.0	3743.0	2912.0	2935.0	3733.0	3195.0	2552.0	3550.0	3411.0	2370.0	3209.0	3418.0	2370.0	3209.0	3418.0	2648.0	3134.0	3298.0	3158.0	3095.0	3139.0	3158.0	3095.0	3139.0	3514.0	3158.0
3410.0	3459.0	2816.0	3408.0	3421.0	2779.0	3408.0	3421.0	2779.0	3429.0	3408.0	2702.0	3374.0	3506.0	2699.0	3374.0	3506.0	2699.0	3229.0	3465.0	3019.0	2759.0	3383.0	3302.0	2759.0	3383.0	3302.0	2383.0	3226.0	3498.0	2212.0	3152.0	3382.0	2212.0	3152.0	3382.0	2685.0	3081.0	3154.0	3182.0	3133.0	3047.0	3182.0	3133.0	3047.0	3512.0	3228.0	2839.0	3493.0	3345.0
3356.0	3604.0	2783.0	3442.0	3533.0	2751.0	3443.0	3460.0	2741.0	3443.0	3460.0	2741.0	3435.0	3383.0	2718.0	3447.0	3480.0	2772.0	3447.0	3480.0	2772.0	3438.0	3438.0	3042.0	3198.0	3452.0	3351.0	3198.0	3452.0	3351.0	2761.0	3233.0	3555.0	2380.0	3093.0	3552.0	2380.0	3093.0	3552.0	2567.0	2925.0	3410.0	3026.0	2888.0	3162.0	3026.0	2888.0	3162.0	3446.0	3094.0
3320.0	3304.0	2654.0	3313.0	3244.0	2639.0	3313.0	3244.0	2639.0	3339.0	3217.0	2625.0	3339.0	3217.0	2625.0	3383.0	3270.0	2644.0	3395.0	3405.0	2662.0	3395.0	3405.0	2662.0	3098.0	3469.0	3016.0	2547.0	3436.0	3256.0	2547.0	3436.0	3256.0	2095.0	3330.0	3494.0	2330.0	3276.0	3423.0	2968.0	3291.0	3212.0	2968.0	3291.0	3212.0	3550.0	3416.0	3049.0	3550.0	3416.0
3355.0	3632.0	2842.0	3369.0	3677.0	2850.0	3369.0	3677.0	2850.0	3364.0	3677.0	2861.0	3304.0	3836.0	2784.0	3304.0	3836.0	2784.0	3137.0	3801.0	3046.0	2710.0	3712.0	3285.0	2710.0	3712.0	3285.0	2327.0	3441.0	3528.0	2182.0	3249.0	3460.0	2182.0	3249.0	3460.0	2640.0	3310.0	3391.0	3193.0	3335.0	3231.0	3544.0	3489.0	3058.0	3544.0	3489.0	3058.0	3593.0	3425.0
3471.0	3458.0	2921.0	3449.0	3533.0	2896.0	3422.0	3527.0	2810.0	3422.0	3527.0	2810.0	3443.0	3566.0	2815.0	3421.0	3625.0	2786.0	3421.0	3625.0	2786.0	3067.0	3583.0	3108.0	2655.0	3494.0	3290.0	2395.0	3276.0	3395.0	2395.0	3276.0	3395.0	2781.0	3327.0	3174.0	3181.0	3338.0	3006.0	3181.0	3338.0	3006.0	3509.0	3455.0	2950.0	3541.0	3482.0	2857.0	3541.0	3482.0
3543.0	3427.0	2788.0	3493.0	3467.0	2780.0	3493.0	3467.0	2780.0	3485.0	3474.0	2787.0	3442.0	3639.0	2881.0	3442.0	3639.0	2881.0	3290.0	3693.0	2920.0	3063.0	3656.0	3200.0	3063.0	3656.0	3200.0	2662.0	3384.0	3356.0	2279.0	3153.0	3546.0	2279.0	3153.0	3546.0	2055.0	3098.0	3418.0	2541.0	3124.0	3163.0	2541.0	3124.0	3163.0	3143.0	3228.0	2984.0	3563.0	3307.0
3474.0	3503.0	2909.0	3504.0	3445.0	2861.0	3534.0	3408.0	2843.0	3534.0	3408.0	2843.0	3471.0	3463.0	2813.0	3435.0	3563.0	2834.0	3435.0	3563.0	2834.0	3344.0	3641.0	3021.0	3023.0	3584.0	3309.0	2545.0	3429.0	3544.0	2545.0	3429.0	3544.0	2126.0	3279.0	3533.0	2423.0	3193.0	3464.0	2423.0	3193.0	3464.0	2908.0	3224.0	3199.0	2908.0	3224.0	3199.0	3428.0	3360.0
3371.0	3457.0	2783.0	3371.0	3457.0	2783.0	3324.0	3407.0	2768.0	3307.0	3407.0	2839.0	3307.0	3407.0	2839.0	3260.0	3511.0	2911.0	3207.0	3531.0	3172.0	3207.0	3531.0	3172.0	2996.0	3543.0	3394.0	2698.0	3457.0	3614.0	2698.0	3457.0	3614.0	2471.0	3469.0	3608.0	2755.0	3554.0	3351.0	2755.0	3554.0	3351.0	3127.0	3585.0	3109.0	3471.0	3623.0	2897.0	3471.0	3623.0
1927.0	2718.0	2489.0	1914.0	2715.0	2515.0	1914.0	2715.0	2515.0	1881.0	2695.0	2566.0	1910.0	2673.0	2587.0	1910.0	2673.0	2587.0	2022.0	2715.0	2594.0	2231.0	2786.0	2616.0	2231.0	2786.0	2616.0	2209.0	2599.0	2591.0	2097.0	2117.0	2550.0	2097.0	2117.0	2550.0	1877.0	1599.0	2543.0	1843.0	1337.0	2498.0	1843.0	1337.0	2498.0	1930.0	1332.0	2395.0	2060.0	1658.0
2872.0	2317.0	2643.0	2872.0	2317.0	2643.0	2825.0	2353.0	2637.0	2732.0	2361.0	2643.0	2732.0	2361.0	2643.0	2672.0	2634.0	2633.0	2621.0	2843.0	2618.0	2621.0	2843.0	2618.0	2479.0	2864.0	2597.0	2180.0	2517.0	2587.0	2180.0	2517.0	2587.0	1903.0	1999.0	2483.0	1751.0	1624.0	2350.0	1751.0	1624.0	2350.0	1784.0	1321.0	2213.0	1847.0	1280.0	2181.0	1847.0	1280.0
2808.0	2324.0	2691.0	2808.0	2324.0	2691.0	2847.0	2304.0	2655.0	2868.0	2316.0	2687.0	2877.0	2515.0	2717.0	2877.0	2515.0	2717.0	2846.0	2811.0	2679.0	2717.0	2933.0	2588.0	2717.0	2933.0	2588.0	2391.0	2819.0	2479.0	2055.0	2290.0	2439.0	2055.0	2290.0	2439.0	1867.0	1850.0	2315.0	1849.0	1464.0	2298.0	1849.0	1464.0	2298.0	1905.0	1416.0	2246.0	2067.0	1638.0
3051.0	2489.0	2638.0	3034.0	2518.0	2648.0	3072.0	2480.0	2674.0	3072.0	2480.0	2674.0	3087.0	2559.0	2677.0	3041.0	2707.0	2640.0	3041.0	2707.0	2640.0	2790.0	2833.0	2591.0	2342.0	2509.0	2465.0	2342.0	2509.0	2465.0	1891.0	1995.0	2359.0	1806.0	1492.0	2261.0	1806.0	1492.0	2261.0	1964.0	1310.0	2164.0	2235.0	1480.0	2222.0	2235.0	1480.0	2222.0	2476.0	1913.0
3179.0	2501.0	2753.0	3179.0	2501.0	2753.0	3191.0	2479.0	2747.0	3129.0	2475.0	2724.0	3129.0	2475.0	2724.0	3089.0	2655.0	2677.0	2927.0	2772.0	2624.0	2927.0	2772.0	2624.0	2614.0	2842.0	2573.0	2174.0	2411.0	2504.0	2174.0	2411.0	2504.0	1915.0	1874.0	2355.0	1842.0	1397.0	2240.0	1842.0	1397.0	2240.0	1855.0	1258.0	2162.0	1953.0	1522.0	2278.0	1953.0	1522.0
3047.0	2667.0	2647.0	3063.0	2635.0	2658.0	3083.0	2598.0	2703.0	3083.0	2598.0	2703.0	3066.0	2620.0	2722.0	3024.0	2860.0	2679.0	3024.0	2860.0	2679.0	2933.0	2895.0	2602.0	2646.0	2845.0	2517.0	2646.0	2845.0	2517.0	2176.0	2237.0	2428.0	1825.0	1768.0	2359.0	1825.0	1768.0	2359.0	1657.0	1306.0	2337.0	1683.0	1234.0	2317.0	1683.0	1234.0	2317.0	1839.0	1503.0
2527.0	2334.0	2678.0	2506.0	2326.0	2689.0	2550.0	2313.0	2699.0	2550.0	2313.0	2699.0	2572.0	2298.0	2731.0	2696.0	2472.0	2731.0	2696.0	2472.0	2731.0	2663.0	2793.0	2653.0	2586.0	2844.0	2491.0	2586.0	2844.0	2491.0	2220.0	2556.0	2340.0	1948.0	1941.0	2372.0	1948.0	1941.0	2372.0	1599.0	1463.0	2351.0	1538.0	1157.0	2380.0	1538.0	1157.0	2380.0	1559.0	1124.0
2776.0	2399.0	2537.0	2788.0	2379.0	2540.0	2771.0	2374.0	2533.0	2771.0	2374.0	2533.0	2723.0	2445.0	2544.0	2710.0	2783.0	2626.0	2710.0	2783.0	2626.0	2683.0	3004.0	2655.0	2555.0	2933.0	2615.0	2555.0	2933.0	2615.0	2256.0	2467.0	2505.0	1935.0	1896.0	2369.0	1935.0	1896.0	2369.0	1729.0	1527.0	2393.0	1705.0	1372.0	2401.0	1705.0	1372.0	2401.0	1934.0	1738.0
2618.0	2468.0	2578.0	2589.0	2444.0	2546.0	2589.0	2444.0	2546.0	2618.0	2551.0	2530.0	2581.0	2866.0	2575.0	2581.0	2866.0	2575.0	2482.0	2899.0	2580.0	2297.0	2786.0	2544.0	2297.0	2786.0	2544.0	2059.0	2205.0	2440.0	1837.0	1794.0	2374.0	1837.0	1794.0	2374.0	1683.0	1432.0	2332.0	1651.0	1398.0	2322.0	1651.0	1398.0	2322.0	1691.0	1710.0	2374.0	1967.0	2136.0
2816.0	2231.0	2604.0	2788.0	2169.0	2573.0	2788.0	2169.0	2573.0	2784.0	2172.0	2562.0	2769.0	2308.0	2573.0	2769.0	2308.0	2573.0	2739.0	2676.0	2571.0	2759.0	2890.0	2574.0	2759.0	2890.0	2574.0	2503.0	2764.0	2504.0	2229.0	2166.0	2408.0	2229.0	2166.0	2408.0	1851.0	1674.0	2274.0	1721.0	1414.0	2223.0	1721.0	1414.0	2223.0	1711.0	1499.0	2232.0	1778.0	1815.0
2874.0	2341.0	2541.0	2832.0	2333.0	2539.0	2832.0	2333.0	2539.0	2779.0	2313.0	2534.0	2764.0	2462.0	2524.0	2764.0	2462.0	2524.0	2686.0	2748.0	2528.0	2635.0	2904.0	2500.0	2635.0	2904.0	2500.0	2458.0	2733.0	2491.0	2223.0	2243.0	2385.0	2223.0	2243.0	2385.0	1962.0	1756.0	2345.0	1751.0	1425.0	2308.0	1751.0	1425.0	2308.0	1680.0	1278.0	2294.0	1768.0	1533.0
2804.0	2327.0	2452.0	2869.0	2363.0	2416.0	2862.0	2384.0	2415.0	2862.0	2384.0	2415.0	2840.0	2424.0	2439.0	2761.0	2654.0	2484.0	2761.0	2654.0	2484.0	2732.0	2805.0	2429.0	2553.0	2776.0	2377.0	2553.0	2776.0	2377.0	2243.0	2341.0	2290.0	1914.0	1910.0	2270.0	1914.0	1910.0	2270.0	1678.0	1579.0	2210.0	1636.0	1453.0	2146.0	1636.0	1453.0	2146.0	1613.0	1525.0
2614.0	2326.0	2552.0	2593.0	2287.0	2551.0	2549.0	2260.0	2543.0	2549.0	2260.0	2543.0	2570.0	2282.0	2513.0	2570.0	2282.0	2513.0	2682.0	2466.0	2508.0	2705.0	2727.0	2447.0	2585.0	2763.0	2322.0	2585.0	2763.0	2322.0	2290.0	2471.0	2224.0	1980.0	1970.0	2207.0	1980.0	1970.0	2207.0	1729.0	1583.0	2225.0	1562.0	1359.0	2194.0	1562.0	1359.0	2194.0	1562.0	1418.0
2745.0	2278.0	2550.0	2739.0	2275.0	2527.0	2739.0	2275.0	2527.0	2726.0	2279.0	2525.0	2691.0	2509.0	2503.0	2691.0	2509.0	2503.0	2749.0	2802.0	2514.0	2632.0	2944.0	2465.0	2632.0	2944.0	2465.0	2301.0	2611.0	2428.0	1882.0	2042.0	2344.0	1882.0	2042.0	2344.0	1591.0	1560.0	2303.0	1541.0	1334.0	2271.0	1541.0	1334.0	2271.0	1577.0	1472.0	2281.0	1795.0	1918.0
2695.0	2245.0	2367.0	2695.0	2245.0	2367.0	2693.0	2254.0	2386.0	2668.0	2266.0	2402.0	2668.0	2266.0	2402.0	2689.0	2589.0	2453.0	2615.0	2785.0	2428.0	2615.0	2785.0	2428.0	2413.0	2850.0	2398.0	2084.0	2305.0	2281.0	2084.0	2305.0	2281.0	1805.0	1798.0	2202.0	1668.0	1380.0	2177.0	1668.0	1380.0	2177.0	1600.0	1281.0	2191.0	1733.0	1571.0	2310.0	1733.0	1571.0
2703.0	2436.0	2401.0	2718.0	2383.0	2422.0	2705.0	2353.0	2402.0	2705.0	2353.0	2402.0	2651.0	2530.0	2388.0	2738.0	2943.0	2367.0	2738.0	2943.0	2367.0	2698.0	3188.0	2350.0	2464.0	2971.0	2362.0	2464.0	2971.0	2362.0	2063.0	2253.0	2267.0	1789.0	1665.0	2233.0	1789.0	1665.0	2233.0	1655.0	1333.0	2197.0	1602.0	1239.0	2225.0	1602.0	1239.0	2225.0	1608.0	1364.0
2661.0	2707.0	2570.0	2694.0	2675.0	2564.0	2694.0	2675.0	2564.0	2703.0	2669.0	2527.0	2656.0	2622.0	2510.0	2656.0	2622.0	2510.0	2648.0	2789.0	2512.0	2579.0	2877.0	2459.0	2375.0	2958.0	2396.0	2375.0	2958.0	2396.0	2055.0	2503.0	2307.0	1757.0	2026.0	2283.0	1757.0	2026.0	2283.0	1635.0	1566.0	2209.0	1635.0	1566.0	2209.0	1569.0	1365.0	2164.0	1635.0	1474.0
2725.0	2528.0	2453.0	2750.0	2450.0	2415.0	2750.0	2450.0	2415.0	2835.0	2424.0	2417.0	2841.0	2696.0	2390.0	2841.0	2696.0	2390.0	2799.0	2941.0	2390.0	2556.0	3129.0	2359.0	2556.0	3129.0	2359.0	2245.0	2655.0	2346.0	1865.0	2068.0	2327.0	1865.0	2068.0	2327.0	1591.0	1473.0	2215.0	1487.0	1258.0	2154.0	1487.0	1258.0	2154.0	1580.0	1377.0	2138.0	1857.0	1788.0
3223.0	2178.0	2242.0	3264.0	2207.0	2252.0	3238.0	2217.0	2256.0	3238.0	2217.0	2256.0	3145.0	2228.0	2295.0	3062.0	2516.0	2327.0	3062.0	2516.0	2327.0	2906.0	2722.0	2320.0	2613.0	2727.0	2277.0	2613.0	2727.0	2277.0	2183.0	2153.0	2310.0	1950.0	1643.0	2397.0	1950.0	1643.0	2397.0	1870.0	1357.0	2476.0	2023.0	1584.0	2528.0	2023.0	1584.0	2528.0	2141.0	2084.0
2701.0	2205.0	2585.0	2645.0	2190.0	2589.0	2573.0	2517.0	2664.0	2573.0	2517.0	2664.0	2583.0	2865.0	2704.0	2569.0	3122.0	2688.0	2569.0	3122.0	2688.0	2374.0	2824.0	2542.0	2020.0	2171.0	2479.0	2020.0	2171.0	2479.0	1644.0	1612.0	2439.0	1478.0	1250.0	2504.0	1478.0	1250.0	2504.0	1587.0	1575.0	2533.0	1895.0	2065.0	2557.0	1895.0	2065.0	2557.0	2211.0	2704.0
2868.0	2019.0	2550.0	2868.0	2019.0	2550.0	2866.0	2079.0	2552.0	2872.0	2501.0	2608.0	2872.0	2501.0	2608.0	2812.0	2783.0	2611.0	2755.0	2990.0	2573.0	2755.0	2990.0	2573.0	2429.0	2658.0	2463.0	2058.0	2128.0	2430.0	2058.0	2128.0	2430.0	1671.0	1581.0	2430.0	1549.0	1190.0	2436.0	1549.0	1190.0	2436.0	1636.0	1354.0	2478.0	1923.0	1849.0	2542.0	1923.0	1849.0
2833.0	2100.0	2509.0	2841.0	2116.0	2477.0	2841.0	2116.0	2477.0	2847.0	2349.0	2518.0	2789.0	2749.0	2597.0	2789.0	2749.0	2597.0	2693.0	2972.0	2608.0	2423.0	2839.0	2544.0	2423.0	2839.0	2544.0	2108.0	2225.0	2446.0	1689.0	1675.0	2383.0	1689.0	1675.0	2383.0	1532.0	1264.0	2297.0	1465.0	1182.0	2222.0	1465.0	1182.0	2222.0	1654.0	1423.0	2311.0	1914.0	1904.0
2684.0	2457.0	2441.0	2684.0	2457.0	2441.0	2598.0	2421.0	2435.0	2529.0	2588.0	2453.0	2529.0	2588.0	2453.0	2549.0	2880.0	2492.0	2578.0	3049.0	2456.0	2578.0	3049.0	2456.0	2546.0	2981.0	2382.0	2276.0	2477.0	2299.0	2276.0	2477.0	2299.0	1905.0	1952.0	2334.0	1667.0	1472.0	2390.0	1667.0	1472.0	2390.0	1645.0	1326.0	2457.0	1683.0	1323.0	2482.0	1683.0	1323.0
2594.0	2188.0	2672.0	2534.0	2214.0	2599.0	2534.0	2214.0	2599.0	2590.0	2569.0	2619.0	2606.0	2928.0	2624.0	2606.0	2928.0	2624.0	2652.0	3102.0	2650.0	2439.0	2776.0	2602.0	2439.0	2776.0	2602.0	2122.0	2211.0	2442.0	1822.0	1730.0	2361.0	1822.0	1730.0	2361.0	1700.0	1402.0	2347.0	1728.0	1338.0	2436.0	1728.0	1338.0	2436.0	1876.0	1626.0	2494.0	2133.0	2094.0
2687.0	2341.0	2530.0	2696.0	2353.0	2524.0	2688.0	2463.0	2511.0	2688.0	2463.0	2511.0	2596.0	2812.0	2506.0	2578.0	3036.0	2479.0	2578.0	3036.0	2479.0	2527.0	3068.0	2418.0	2275.0	2596.0	2342.0	2275.0	2596.0	2342.0	1973.0	2069.0	2252.0	1711.0	1625.0	2185.0	1711.0	1625.0	2185.0	1716.0	1508.0	2162.0	1746.0	1704.0	2290.0	1746.0	1704.0	2290.0	1941.0	2078.0
2574.0	2368.0	2501.0	2574.0	2368.0	2501.0	2616.0	2328.0	2495.0	2615.0	2355.0	2503.0	2615.0	2355.0	2503.0	2607.0	2672.0	2520.0	2618.0	2837.0	2492.0	2618.0	2837.0	2492.0	2493.0	2983.0	2431.0	2284.0	2536.0	2321.0	2284.0	2536.0	2321.0	2023.0	2141.0	2233.0	1853.0	1625.0	2158.0	1853.0	1625.0	2158.0	1729.0	1399.0	2121.0	1726.0	1407.0	2111.0	1726.0	1407.0
2704.0	2051.0	2645.0	2772.0	2056.0	2721.0	2787.0	2046.0	2694.0	2787.0	2046.0	2694.0	2739.0	2355.0	2761.0	2695.0	2652.0	2747.0	2592.0	2934.0	2706.0	2592.0	2934.0	2706.0	2266.0	2534.0	2498.0	2266.0	2534.0	2498.0	1924.0	1984.0	2358.0	1602.0	1407.0	2309.0	1602.0	1407.0	2309.0	1538.0	1210.0	2415.0	1543.0	1207.0	2452.0	1688.0	1461.0	2551.0	1688.0	1461.0
2514.0	2093.0	2576.0	2540.0	2127.0	2564.0	2540.0	2127.0	2564.0	2557.0	2153.0	2561.0	2571.0	2547.0	2636.0	2571.0	2547.0	2636.0	2628.0	2775.0	2709.0	2533.0	2988.0	2606.0	2533.0	2988.0	2606.0	2244.0	2478.0	2437.0	1831.0	1981.0	2332.0	1831.0	1981.0	2332.0	1569.0	1415.0	2390.0	1577.0	1245.0	2434.0	1577.0	1245.0	2434.0	1711.0	1288.0	2434.0	1941.0	1653.0
2790.0	2048.0	2802.0	2790.0	2048.0	2802.0	2824.0	2065.0	2798.0	2785.0	2376.0	2784.0	2785.0	2376.0	2784.0	2774.0	2793.0	2747.0	2700.0	3047.0	2663.0	2700.0	3047.0	2663.0	2487.0	3002.0	2581.0	2187.0	2441.0	2462.0	2187.0	2441.0	2462.0	1872.0	1979.0	2429.0	1714.0	1423.0	2425.0	1685.0	1298.0	2380.0	1685.0	1298.0	2380.0	1913.0	1566.0	2408.0	1913.0	1566.0
2989.0	2089.0	2489.0	2989.0	2089.0	2489.0	2988.0	2071.0	2469.0	2968.0	2183.0	2481.0	2968.0	2183.0	2481.0	2936.0	2547.0	2542.0	2810.0	2827.0	2564.0	2810.0	2827.0	2564.0	2574.0	2845.0	2530.0	2203.0	2228.0	2406.0	2203.0	2228.0	2406.0	1868.0	1672.0	2327.0	1705.0	1282.0	2271.0	1705.0	1282.0	2271.0	1707.0	1321.0	2309.0	1901.0	1701.0	2392.0	1901.0	1701.0
3191.0	2244.0	2609.0	3144.0	2233.0	2600.0	3117.0	2199.0	2634.0	3117.0	2199.0	2634.0	3065.0	2531.0	2654.0	2908.0	2888.0	2646.0	2908.0	2888.0	2646.0	2717.0	3119.0	2544.0	2399.0	2779.0	2418.0	2399.0	2779.0	2418.0	2154.0	2161.0	2378.0	1842.0	1655.0	2382.0	1842.0	1655.0	2382.0	1792.0	1366.0	2399.0	1771.0	1368.0	2381.0	1771.0	1368.0	2381.0	1975.0	1713.0
2908.0	2401.0	2593.0	2908.0	2401.0	2593.0	2903.0	2340.0	2614.0	2902.0	2401.0	2640.0	2902.0	2401.0	2640.0	2887.0	2764.0	2630.0	2788.0	3026.0	2556.0	2788.0	3026.0	2556.0	2462.0	2842.0	2445.0	2114.0	2115.0	2403.0	2114.0	2115.0	2403.0	1814.0	1529.0	2354.0	1756.0	1310.0	2354.0	1756.0	1310.0	2354.0	1752.0	1361.0	2293.0	1937.0	1633.0	2341.0	1937.0	1633.0
2948.0	2102.0	2571.0	2948.0	2102.0	2571.0	2969.0	2121.0	2564.0	2973.0	2166.0	2569.0	2973.0	2166.0	2569.0	3009.0	2456.0	2599.0	2907.0	2860.0	2614.0	2907.0	2860.0	2614.0	2717.0	3076.0	2539.0	2388.0	2818.0	2419.0	2388.0	2818.0	2419.0	2148.0	2170.0	2343.0	1901.0	1645.0	2382.0	1901.0	1645.0	2382.0	1803.0	1337.0	2411.0	1906.0	1405.0	2454.0	1906.0	1405.0
2851.0	2515.0	2590.0	2876.0	2429.0	2572.0	2868.0	2390.0	2556.0	2868.0	2390.0	2556.0	2859.0	2372.0	2559.0	2817.0	2628.0	2572.0	2817.0	2628.0	2572.0	2744.0	2914.0	2579.0	2635.0	3142.0	2548.0	2635.0	3142.0	2548.0	2565.0	3006.0	2431.0	2368.0	2562.0	2343.0	2368.0	2562.0	2343.0	2174.0	2031.0	2289.0	1882.0	1551.0	2346.0	1882.0	1551.0	2346.0	1831.0	1345.0
2675.0	2344.0	2344.0	2721.0	2283.0	2307.0	2721.0	2283.0	2307.0	2776.0	2290.0	2292.0	2759.0	2564.0	2329.0	2759.0	2564.0	2329.0	2738.0	2935.0	2362.0	2682.0	3234.0	2358.0	2682.0	3234.0	2358.0	2500.0	2987.0	2299.0	2256.0	2302.0	2264.0	2256.0	2302.0	2264.0	1925.0	1610.0	2318.0	1767.0	1202.0	2377.0	1767.0	1202.0	2377.0	1652.0	1117.0	2415.0	1671.0	1186.0
2499.0	2330.0	2378.0	2457.0	2346.0	2371.0	2457.0	2346.0	2371.0	2431.0	2338.0	2390.0	2371.0	2636.0	2437.0	2371.0	2636.0	2437.0	2416.0	2820.0	2460.0	2389.0	2889.0	2442.0	2389.0	2889.0	2442.0	2335.0	2590.0	2423.0	2060.0	2150.0	2394.0	2060.0	2150.0	2394.0	1815.0	1709.0	2397.0	1677.0	1278.0	2424.0	1677.0	1278.0	2424.0	1629.0	1158.0	2440.0	1719.0	1351.0
1605.0	2013.0	2698.0	1635.0	2212.0	2665.0	1635.0	2212.0	2665.0	1722.0	2435.0	2700.0	1867.0	2740.0	2727.0	1867.0	2740.0	2727.0	2015.0	2938.0	2743.0	2011.0	2798.0	2743.0	2011.0	2798.0	2743.0	1929.0	2449.0	2713.0	1847.0	1884.0	2657.0	1847.0	1884.0	2657.0	1717.0	1518.0	2561.0	1617.0	1242.0	2455.0	1617.0	1242.0	2455.0	1487.0	1144.0	2386.0	1538.0	1357.0
2010.0	2210.0	2742.0	2108.0	2182.0	2711.0	2124.0	2183.0	2667.0	2124.0	2183.0	2667.0	2090.0	2204.0	2629.0	2036.0	2325.0	2614.0	2036.0	2325.0	2614.0	1982.0	2676.0	2621.0	2064.0	2893.0	2665.0	2064.0	2893.0	2665.0	2064.0	2836.0	2676.0	2008.0	2414.0	2626.0	2008.0	2414.0	2626.0	1735.0	1878.0	2495.0	1564.0	1476.0	2388.0	1564.0	1476.0	2388.0	1446.0	1217.0
2090.0	2234.0	2529.0	2115.0	2258.0	2514.0	2204.0	2304.0	2470.0	2204.0	2304.0	2470.0	2282.0	2557.0	2473.0	2347.0	2778.0	2551.0	2347.0	2778.0	2551.0	2231.0	2834.0	2570.0	2068.0	2480.0	2577.0	2068.0	2480.0	2577.0	1820.0	1982.0	2495.0	1621.0	1561.0	2511.0	1621.0	1561.0	2511.0	1560.0	1364.0	2468.0	1628.0	1473.0	2491.0	1628.0	1473.0	2491.0	1866.0	1912.0
2458.0	2506.0	2529.0	2458.0	2483.0	2491.0	2433.0	2445.0	2490.0	2433.0	2445.0	2490.0	2396.0	2575.0	2471.0	2376.0	2772.0	2461.0	2376.0	2772.0	2461.0	2339.0	2784.0	2434.0	2205.0	2586.0	2411.0	2205.0	2586.0	2411.0	1892.0	2091.0	2354.0	1649.0	1713.0	2302.0	1649.0	1713.0	2302.0	1539.0	1369.0	2262.0	1617.0	1316.0	2254.0	1617.0	1316.0	2254.0	1728.0	1514.0
2249.0	2565.0	2505.0	2279.0	2557.0	2495.0	2279.0	2557.0	2495.0	2302.0	2629.0	2531.0	2269.0	2804.0	2536.0	2269.0	2804.0	2536.0	2294.0	3111.0	2559.0	2336.0	3178.0	2547.0	2336.0	3178.0	2547.0	2258.0	2857.0	2531.0	2002.0	2250.0	2526.0	2002.0	2250.0	2526.0	1700.0	1695.0	2517.0	1590.0	1392.0	2504.0	1590.0	1392.0	2504.0	1599.0	1238.0	2464.0	1733.0	1401.0
2679.0	2559.0	2507.0	2753.0	2549.0	2481.0	2803.0	2538.0	2449.0	2803.0	2538.0	2449.0	2734.0	2610.0	2436.0	2657.0	2879.0	2434.0	2657.0	2879.0	2434.0	2526.0	3066.0	2439.0	2481.0	2877.0	2454.0	2481.0	2877.0	2454.0	2250.0	2458.0	2404.0	1988.0	1931.0	2528.0	1988.0	1931.0	2528.0	1734.0	1617.0	2556.0	1735.0	1398.0	2665.0	1735.0	1398.0	2665.0	1811.0	1461.0
2650.0	2343.0	2491.0	2568.0	2377.0	2488.0	2568.0	2377.0	2488.0	2544.0	2395.0	2481.0	2574.0	2566.0	2499.0	2574.0	2566.0	2499.0	2576.0	2839.0	2508.0	2534.0	3026.0	2503.0	2534.0	3026.0	2503.0	2409.0	2913.0	2471.0	2243.0	2535.0	2425.0	2243.0	2535.0	2425.0	2128.0	2154.0	2402.0	2023.0	1852.0	2455.0	2023.0	1852.0	2455.0	1975.0	1713.0	2492.0	1994.0	1873.0
2640.0	2691.0	2484.0	2595.0	2717.0	2473.0	2545.0	2717.0	2484.0	2545.0	2717.0	2484.0	2500.0	2762.0	2487.0	2452.0	2890.0	2462.0	2452.0	2890.0	2462.0	2295.0	2772.0	2447.0	2158.0	2622.0	2422.0	2158.0	2622.0	2422.0	1955.0	2211.0	2394.0	1843.0	1888.0	2429.0	1843.0	1888.0	2429.0	1732.0	1550.0	2417.0	1714.0	1377.0	2406.0	1714.0	1377.0	2406.0	1809.0	1500.0
2588.0	2723.0	2521.0	2588.0	2723.0	2521.0	2570.0	2710.0	2506.0	2517.0	2735.0	2464.0	2517.0	2735.0	2464.0	2451.0	2808.0	2493.0	2400.0	2774.0	2489.0	2400.0	2774.0	2489.0	2248.0	2682.0	2461.0	2092.0	2316.0	2404.0	2092.0	2316.0	2404.0	1879.0	2002.0	2363.0	1747.0	1667.0	2341.0	1747.0	1667.0	2341.0	1685.0	1589.0	2302.0	1752.0	1702.0	2341.0	1752.0	1702.0
2649.0	2729.0	2389.0	2649.0	2729.0	2389.0	2649.0	2742.0	2382.0	2629.0	2682.0	2402.0	2629.0	2682.0	2402.0	2615.0	2630.0	2465.0	2570.0	2743.0	2486.0	2570.0	2743.0	2486.0	2418.0	2714.0	2520.0	2180.0	2544.0	2504.0	2180.0	2544.0	2504.0	1937.0	2069.0	2583.0	1756.0	1722.0	2547.0	1756.0	1722.0	2547.0	1716.0	1485.0	2540.0	1702.0	1449.0	2490.0	1702.0	1449.0
2456.0	2617.0	2504.0	2417.0	2579.0	2501.0	2406.0	2615.0	2488.0	2406.0	2615.0	2488.0	2355.0	2852.0	2521.0	2279.0	2979.0	2513.0	2279.0	2979.0	2513.0	2167.0	2915.0	2474.0	2151.0	2590.0	2408.0	2151.0	2590.0	2408.0	1970.0	2135.0	2433.0	1856.0	1756.0	2417.0	1856.0	1756.0	2417.0	1740.0	1454.0	2315.0	1741.0	1357.0	2194.0	1741.0	1357.0	2194.0	1827.0	1622.0
2851.0	2333.0	2593.0	2772.0	2305.0	2583.0	2722.0	2319.0	2563.0	2722.0	2319.0	2563.0	2652.0	2537.0	2595.0	2620.0	2753.0	2582.0	2620.0	2753.0	2582.0	2522.0	2988.0	2606.0	2389.0	2846.0	2552.0	2389.0	2846.0	2552.0	2213.0	2564.0	2524.0	2071.0	2028.0	2544.0	2071.0	2028.0	2544.0	1949.0	1693.0	2576.0	1909.0	1545.0	2607.0	1909.0	1545.0	2607.0	2028.0	1869.0
2719.0	2578.0	2583.0	2719.0	2578.0	2583.0	2625.0	2520.0	2532.0	2559.0	2565.0	2557.0	2559.0	2565.0	2557.0	2511.0	2729.0	2549.0	2477.0	2927.0	2555.0	2477.0	2927.0	2555.0	2307.0	2945.0	2485.0	2101.0	2501.0	2570.0	2101.0	2501.0	2570.0	1887.0	1916.0	2598.0	1747.0	1456.0	2667.0	1747.0	1456.0	2667.0	1662.0	1342.0	2576.0	1655.0	1409.0	2573.0	1655.0	1409.0
2840.0	2725.0	2508.0	2845.0	2674.0	2518.0	2845.0	2674.0	2518.0	2885.0	2650.0	2466.0	2800.0	2767.0	2442.0	2800.0	2767.0	2442.0	2707.0	2890.0	2384.0	2473.0	2824.0	2408.0	2473.0	2824.0	2408.0	2264.0	2383.0	2409.0	1997.0	1830.0	2463.0	1997.0	1830.0	2463.0	1783.0	1412.0	2407.0	1617.0	1247.0	2334.0	1617.0	1247.0	2334.0	1626.0	1325.0	2268.0	1823.0	1679.0
3301.0	3260.0	3009.0	3303.0	3280.0	3014.0	3316.0	3267.0	3029.0	3316.0	3267.0	3029.0	3308.0	3259.0	3011.0	3290.0	3229.0	3003.0	3290.0	3229.0	3003.0	3279.0	3266.0	3014.0	3279.0	3261.0	3039.0	3279.0	3261.0	3039.0	3286.0	3257.0	3044.0	3290.0	3214.0	3074.0	3290.0	3214.0	3074.0	3299.0	3191.0	3091.0	3306.0	3162.0	3137.0	3306.0	3162.0	3137.0	3294.0	3150.0
3351.0	3134.0	3086.0	3294.0	3130.0	3075.0	3264.0	3109.0	3070.0	3264.0	3109.0	3070.0	3247.0	3112.0	3021.0	3283.0	3083.0	3009.0	3283.0	3083.0	3009.0	3232.0	2988.0	2984.0	2999.0	2717.0	2834.0	2999.0	2717.0	2834.0	2689.0	2356.0	2640.0	2380.0	1965.0	2389.0	2380.0	1965.0	2389.0	2270.0	1756.0	2279.0	2313.0	1871.0	2311.0	2313.0	1871.0	2311.0	2507.0	2342.0
3503.0	3388.0	3124.0	3516.0	3352.0	3069.0	3332.0	3247.0	2989.0	3332.0	3247.0	2989.0	3024.0	2989.0	2809.0	2613.0	2498.0	2558.0	2613.0	2498.0	2558.0	2313.0	1971.0	2327.0	2229.0	1611.0	2222.0	2229.0	1611.0	2222.0	2314.0	1811.0	2295.0	2650.0	2508.0	2540.0	2650.0	2508.0	2540.0	3024.0	3109.0	2848.0	3252.0	3450.0	3085.0	3252.0	3450.0	3085.0	3377.0	3361.0
3451.0	3382.0	2980.0	3451.0	3382.0	2980.0	3437.0	3309.0	2982.0	3514.0	3320.0	2978.0	3514.0	3320.0	2978.0	3261.0	3178.0	2825.0	2899.0	2754.0	2600.0	2899.0	2754.0	2600.0	2369.0	2098.0	2354.0	2224.0	1562.0	2240.0	2224.0	1562.0	2240.0	2288.0	1669.0	2274.0	2495.0	2173.0	2387.0	2495.0	2173.0	2387.0	2687.0	2810.0	2609.0	3045.0	3238.0	2841.0	3045.0	3238.0
3388.0	3510.0	3022.0	3422.0	3419.0	3008.0	3433.0	3280.0	2971.0	3433.0	3280.0	2971.0	3240.0	3110.0	2811.0	2889.0	2742.0	2600.0	2889.0	2742.0	2600.0	2499.0	2160.0	2372.0	2288.0	1637.0	2212.0	2288.0	1637.0	2212.0	2246.0	1350.0	2200.0	2374.0	1787.0	2254.0	2374.0	1787.0	2254.0	2644.0	2429.0	2482.0	3124.0	3108.0	2748.0	3124.0	3108.0	2748.0	3409.0	3255.0
3330.0	3373.0	2962.0	3314.0	3400.0	2971.0	3396.0	3360.0	2955.0	3396.0	3360.0	2955.0	3281.0	3262.0	2913.0	2993.0	2841.0	2698.0	2993.0	2841.0	2698.0	2527.0	2366.0	2495.0	2258.0	1858.0	2330.0	2258.0	1858.0	2330.0	2145.0	1596.0	2341.0	2261.0	1940.0	2444.0	2261.0	1940.0	2444.0	2585.0	2371.0	2593.0	2896.0	2927.0	2795.0	2896.0	2927.0	2795.0	3233.0	3081.0
3476.0	3296.0	2964.0	3449.0	3248.0	2951.0	3449.0	3248.0	2951.0	3460.0	3264.0	2918.0	3305.0	3208.0	2836.0	3305.0	3208.0	2836.0	2983.0	2911.0	2672.0	2496.0	2340.0	2414.0	2496.0	2340.0	2414.0	2212.0	1835.0	2250.0	2105.0	1524.0	2129.0	2105.0	1524.0	2129.0	2272.0	1722.0	2264.0	2529.0	2260.0	2459.0	2529.0	2260.0	2459.0	2916.0	2949.0	2771.0	3254.0	3322.0
3291.0	3338.0	3001.0	3303.0	3243.0	2953.0	3303.0	3243.0	2953.0	3399.0	3115.0	2920.0	3218.0	2862.0	2788.0	3218.0	2862.0	2788.0	2823.0	2353.0	2589.0	2284.0	1768.0	2292.0	2284.0	1768.0	2292.0	1963.0	1319.0	2157.0	2003.0	1291.0	2123.0	2003.0	1291.0	2123.0	2243.0	1733.0	2307.0	2613.0	2431.0	2526.0	2613.0	2431.0	2526.0	2953.0	3121.0	2795.0	3189.0	3415.0
3394.0	3267.0	3068.0	3394.0	3267.0	3068.0	3360.0	3194.0	3057.0	3275.0	3157.0	2999.0	3275.0	3157.0	2999.0	3011.0	2901.0	2913.0	2600.0	2405.0	2670.0	2600.0	2405.0	2670.0	2141.0	1822.0	2443.0	1878.0	1451.0	2240.0	1878.0	1451.0	2240.0	1906.0	1403.0	2216.0	2234.0	1764.0	2390.0	2234.0	1764.0	2390.0	2804.0	2518.0	2636.0	3194.0	3207.0	2929.0	3194.0	3207.0
3530.0	3394.0	3097.0	3473.0	3363.0	3076.0	3516.0	3288.0	3053.0	3516.0	3288.0	3053.0	3373.0	3184.0	3008.0	3066.0	2838.0	2842.0	3066.0	2838.0	2842.0	2554.0	2275.0	2550.0	2169.0	1644.0	2316.0	2169.0	1644.0	2316.0	2006.0	1328.0	2198.0	2230.0	1603.0	2362.0	2230.0	1603.0	2362.0	2565.0	2263.0	2557.0	2971.0	2974.0	2787.0	2971.0	2974.0	2787.0	3147.0	3320.0
3163.0	3195.0	3024.0	3163.0	3195.0	3024.0	3171.0	3148.0	3022.0	3327.0	3169.0	3002.0	3327.0	3169.0	3002.0	3255.0	3145.0	2928.0	2961.0	2778.0	2733.0	2961.0	2778.0	2733.0	2412.0	2135.0	2417.0	2026.0	1498.0	2190.0	2026.0	1498.0	2190.0	1957.0	1291.0	2141.0	2165.0	1712.0	2365.0	2165.0	1712.0	2365.0	2535.0	2431.0	2630.0	2956.0	3165.0	2890.0	2956.0	3165.0
3452.0	3450.0	2997.0	3464.0	3439.0	2978.0	3525.0	3349.0	2998.0	3525.0	3349.0	2998.0	3323.0	3214.0	2910.0	2925.0	2735.0	2825.0	2925.0	2735.0	2825.0	2461.0	2271.0	2600.0	2237.0	1729.0	2365.0	2237.0	1729.0	2365.0	2181.0	1569.0	2245.0	2320.0	1722.0	2377.0	2320.0	1722.0	2377.0	2533.0	2294.0	2611.0	2895.0	2909.0	2819.0	2895.0	2909.0	2819.0	3173.0	3277.0
3418.0	3238.0	3011.0	3416.0	3227.0	2971.0	3416.0	3227.0	2971.0	3350.0	3146.0	2958.0	3418.0	3129.0	2931.0	3418.0	3129.0	2931.0	3264.0	2951.0	2922.0	3013.0	2721.0	2834.0	3013.0	2721.0	2834.0	2527.0	2205.0	2653.0	2158.0	1761.0	2417.0	2158.0	1761.0	2417.0	1997.0	1399.0	2223.0	2041.0	1436.0	2293.0	2041.0	1436.0	2293.0	2335.0	1867.0	2494.0	2797.0	2464.0
3237.0	3224.0	2942.0	3211.0	3208.0	2934.0	3244.0	3200.0	2911.0	3244.0	3200.0	2911.0	3078.0	3094.0	2906.0	2760.0	2716.0	2685.0	2760.0	2716.0	2685.0	2267.0	2137.0	2380.0	1953.0	1589.0	2061.0	1953.0	1589.0	2061.0	1870.0	1371.0	2010.0	2051.0	1613.0	2235.0	2051.0	1613.0	2235.0	2410.0	2219.0	2507.0	2818.0	2955.0	2798.0	2818.0	2955.0	2798.0	3127.0	3449.0
3331.0	3474.0	2958.0	3341.0	3412.0	2950.0	3341.0	3412.0	2950.0	3322.0	3289.0	2932.0	3177.0	3175.0	2911.0	2872.0	2818.0	2750.0	2872.0	2818.0	2750.0	2409.0	2263.0	2562.0	2054.0	1692.0	2319.0	2054.0	1692.0	2319.0	1954.0	1383.0	2278.0	2061.0	1578.0	2379.0	2061.0	1578.0	2379.0	2365.0	2087.0	2570.0	2782.0	2723.0	2780.0	2782.0	2723.0	2780.0	3106.0	3168.0
3245.0	3337.0	3005.0	3213.0	3290.0	2953.0	3275.0	3287.0	2954.0	3275.0	3287.0	2954.0	3340.0	3224.0	2937.0	3054.0	2859.0	2861.0	3054.0	2859.0	2861.0	2586.0	2275.0	2629.0	2035.0	1678.0	2325.0	2035.0	1678.0	2325.0	1916.0	1361.0	2139.0	2028.0	1414.0	2243.0	2028.0	1414.0	2243.0	2303.0	1748.0	2493.0	2556.0	2452.0	2694.0	2556.0	2452.0	2694.0	2866.0	3092.0
3281.0	3316.0	2991.0	3281.0	3316.0	2991.0	3257.0	3297.0	2980.0	3310.0	3296.0	2919.0	3310.0	3296.0	2919.0	3124.0	3229.0	2875.0	2773.0	2766.0	2696.0	2773.0	2766.0	2696.0	2264.0	2177.0	2477.0	1947.0	1614.0	2193.0	1947.0	1614.0	2193.0	1777.0	1387.0	2017.0	1858.0	1416.0	2055.0	1858.0	1416.0	2055.0	2096.0	1662.0	2257.0	2486.0	2079.0	2532.0	2486.0	2079.0
3311.0	3522.0	3071.0	3327.0	3482.0	3047.0	3327.0	3482.0	3047.0	3312.0	3372.0	2957.0	3312.0	3372.0	2957.0	3039.0	3031.0	2836.0	2591.0	2433.0	2517.0	2088.0	1789.0	2291.0	2088.0	1789.0	2291.0	1886.0	1374.0	2119.0	1940.0	1340.0	2204.0	1940.0	1340.0	2204.0	2199.0	1658.0	2387.0	2545.0	2141.0	2586.0	2545.0	2141.0	2586.0	2765.0	2663.0	2743.0	3032.0	3140.0
3283.0	3534.0	3086.0	3273.0	3470.0	3078.0	3273.0	3470.0	3078.0	3285.0	3443.0	3002.0	3326.0	3306.0	2887.0	3326.0	3306.0	2887.0	3008.0	2901.0	2756.0	2554.0	2246.0	2516.0	2062.0	1655.0	2238.0	2062.0	1655.0	2238.0	1908.0	1350.0	2113.0	2054.0	1478.0	2258.0	2054.0	1478.0	2258.0	2306.0	2007.0	2513.0	2778.0	2661.0	2738.0	2778.0	2661.0	2738.0	3090.0	3211.0
3310.0	3512.0	3068.0	3279.0	3485.0	3075.0	3279.0	3485.0	3075.0	3293.0	3413.0	3018.0	3311.0	3304.0	2919.0	3311.0	3304.0	2919.0	3087.0	2817.0	2828.0	2636.0	2219.0	2525.0	2636.0	2219.0	2525.0	2116.0	1617.0	2235.0	1839.0	1371.0	1987.0	1839.0	1371.0	1987.0	1846.0	1272.0	2045.0	2100.0	1538.0	2349.0	2100.0	1538.0	2349.0	2439.0	1954.0	2521.0	2903.0	2618.0
3485.0	3375.0	3084.0	3450.0	3323.0	3057.0	3450.0	3323.0	3057.0	3468.0	3213.0	2998.0	3468.0	3213.0	2998.0	3422.0	3163.0	2900.0	3158.0	2900.0	2805.0	2686.0	2454.0	2571.0	2686.0	2454.0	2571.0	2179.0	1848.0	2298.0	1862.0	1446.0	2084.0	1862.0	1446.0	2084.0	1860.0	1301.0	2103.0	2077.0	1568.0	2339.0	2077.0	1568.0	2339.0	2613.0	2087.0	2546.0	3074.0	2711.0
3365.0	3437.0	3040.0	3338.0	3381.0	3026.0	3388.0	3362.0	2993.0	3388.0	3362.0	2993.0	3193.0	3261.0	2886.0	2875.0	2858.0	2706.0	2875.0	2858.0	2706.0	2350.0	2225.0	2407.0	1944.0	1621.0	2105.0	1944.0	1621.0	2105.0	1687.0	1291.0	1910.0	1751.0	1299.0	2044.0	1751.0	1299.0	2044.0	2103.0	1794.0	2284.0	2652.0	2457.0	2608.0	2652.0	2457.0	2608.0	3016.0	3138.0
3200.0	3360.0	3026.0	3194.0	3374.0	3055.0	3207.0	3374.0	3036.0	3207.0	3374.0	3036.0	3287.0	3337.0	3027.0	3112.0	2958.0	2919.0	3112.0	2958.0	2919.0	2688.0	2416.0	2673.0	2156.0	1851.0	2350.0	2156.0	1851.0	2350.0	1835.0	1499.0	2133.0	1875.0	1413.0	2092.0	1875.0	1413.0	2092.0	2124.0	1614.0	2242.0	2650.0	2233.0	2493.0	2650.0	2233.0	2493.0	3172.0	2862.0
3395.0	3343.0	3043.0	3359.0	3317.0	2998.0	3359.0	3317.0	2998.0	3336.0	3274.0	2928.0	3102.0	2946.0	2838.0	3102.0	2946.0	2838.0	2659.0	2395.0	2613.0	2118.0	1820.0	2364.0	2118.0	1820.0	2364.0	1783.0	1500.0	2189.0	1730.0	1345.0	2106.0	1730.0	1345.0	2106.0	1943.0	1504.0	2263.0	2279.0	1928.0	2429.0	2279.0	1928.0	2429.0	2791.0	2496.0	2703.0	3183.0	2889.0
3278.0	3380.0	3023.0	3319.0	3326.0	2999.0	3319.0	3326.0	2999.0	3285.0	3234.0	2927.0	3084.0	2912.0	2838.0	3084.0	2912.0	2838.0	2665.0	2459.0	2707.0	2185.0	1858.0	2435.0	2185.0	1858.0	2435.0	1874.0	1426.0	2171.0	1813.0	1166.0	2108.0	1813.0	1166.0	2108.0	2031.0	1369.0	2241.0	2288.0	1745.0	2467.0	2288.0	1745.0	2467.0	2549.0	2482.0	2608.0	2880.0	2989.0
3213.0	3286.0	2973.0	3212.0	3248.0	2987.0	3239.0	3230.0	3002.0	3239.0	3230.0	3002.0	3084.0	3031.0	2936.0	2738.0	2621.0	2736.0	2738.0	2621.0	2736.0	2267.0	2057.0	2439.0	1899.0	1557.0	2157.0	1899.0	1557.0	2157.0	1764.0	1273.0	2008.0	1860.0	1343.0	2068.0	1860.0	1343.0	2068.0	2180.0	1823.0	2325.0	2539.0	2422.0	2592.0	2539.0	2422.0	2592.0	2936.0	2916.0
3396.0	3274.0	3061.0	3396.0	3274.0	3061.0	3386.0	3239.0	3055.0	3380.0	3157.0	2994.0	3380.0	3157.0	2994.0	3042.0	2763.0	2840.0	2568.0	2287.0	2605.0	2568.0	2287.0	2605.0	2040.0	1700.0	2356.0	1833.0	1428.0	2235.0	1833.0	1428.0	2235.0	1852.0	1281.0	2156.0	2042.0	1600.0	2333.0	2042.0	1600.0	2333.0	2385.0	2140.0	2491.0	2843.0	2825.0	2774.0	2843.0	2825.0
3353.0	3341.0	3096.0	3395.0	3348.0	3097.0	3382.0	3332.0	3052.0	3382.0	3332.0	3052.0	3380.0	3297.0	3005.0	3059.0	2946.0	2878.0	3059.0	2946.0	2878.0	2651.0	2348.0	2614.0	2176.0	1822.0	2323.0	2176.0	1822.0	2323.0	2027.0	1513.0	2173.0	2106.0	1639.0	2289.0	2106.0	1639.0	2289.0	2344.0	2122.0	2537.0	2799.0	2739.0	2767.0	2799.0	2739.0	2767.0	3147.0	3225.0
3418.0	3446.0	2989.0	3399.0	3355.0	2987.0	3399.0	3355.0	2987.0	3324.0	3230.0	2975.0	3369.0	3169.0	2949.0	3369.0	3169.0	2949.0	3145.0	3040.0	2866.0	2757.0	2642.0	2711.0	2757.0	2642.0	2711.0	2233.0	2092.0	2453.0	1929.0	1540.0	2257.0	1929.0	1540.0	2257.0	1856.0	1301.0	2166.0	2044.0	1524.0	2371.0	2044.0	1524.0	2371.0	2377.0	2071.0	2578.0	2847.0	2840.0
3424.0	3377.0	3001.0	3373.0	3384.0	2997.0	3338.0	3318.0	2989.0	3338.0	3318.0	2989.0	3334.0	3268.0	2931.0	3079.0	3036.0	2820.0	3079.0	3036.0	2820.0	2656.0	2601.0	2630.0	2184.0	1958.0	2324.0	2184.0	1958.0	2324.0	1968.0	1518.0	2113.0	2011.0	1361.0	2077.0	2011.0	1361.0	2077.0	2241.0	1797.0	2422.0	2649.0	2442.0	2699.0	2649.0	2442.0	2699.0	2991.0	3127.0
3439.0	3258.0	3016.0	3418.0	3296.0	2995.0	3418.0	3296.0	2995.0	3380.0	3288.0	2974.0	3345.0	3112.0	2935.0	3345.0	3112.0	2935.0	2986.0	2709.0	2803.0	2558.0	2154.0	2568.0	2558.0	2154.0	2568.0	2110.0	1650.0	2337.0	1965.0	1349.0	2226.0	1965.0	1349.0	2226.0	2047.0	1432.0	2266.0	2280.0	1982.0	2478.0	2280.0	1982.0	2478.0	2721.0	2630.0	2683.0	3127.0	3105.0
3451.0	3230.0	2986.0	3451.0	3230.0	2986.0	3313.0	3178.0	2974.0	2966.0	2743.0	2766.0	2966.0	2743.0	2766.0	2465.0	2122.0	2415.0	2041.0	1508.0	2147.0	2041.0	1508.0	2147.0	1888.0	1242.0	2025.0	2054.0	1334.0	2155.0	2054.0	1334.0	2155.0	2334.0	1853.0	2374.0	2673.0	2540.0	2661.0	2673.0	2540.0	2661.0	2973.0	3183.0	2861.0	3227.0	3369.0	2913.0	3227.0	3369.0
3212.0	3311.0	2963.0	3212.0	3311.0	2963.0	3230.0	3339.0	2983.0	3253.0	3271.0	2957.0	3253.0	3271.0	2957.0	3040.0	3090.0	2927.0	2665.0	2598.0	2799.0	2665.0	2598.0	2799.0	2170.0	1954.0	2451.0	1867.0	1421.0	2204.0	1867.0	1421.0	2204.0	1715.0	1180.0	1993.0	1795.0	1215.0	2117.0	1795.0	1215.0	2117.0	2044.0	1504.0	2315.0	2424.0	2111.0	2598.0	2424.0	2111.0
3230.0	3195.0	3031.0	3230.0	3195.0	3031.0	3260.0	3134.0	2987.0	3352.0	3070.0	2944.0	3352.0	3070.0	2944.0	3112.0	2869.0	2858.0	2675.0	2419.0	2677.0	2675.0	2419.0	2677.0	2084.0	1855.0	2430.0	1897.0	1421.0	2233.0	1897.0	1421.0	2233.0	1950.0	1395.0	2209.0	2224.0	1800.0	2417.0	2224.0	1800.0	2417.0	2512.0	2395.0	2665.0	2899.0	2987.0	2844.0	2899.0	2987.0
3388.0	3350.0	3082.0	3388.0	3350.0	3082.0	3319.0	3323.0	3050.0	3216.0	3206.0	2968.0	3216.0	3206.0	2968.0	2830.0	2805.0	2824.0	2406.0	2229.0	2501.0	2406.0	2229.0	2501.0	2004.0	1640.0	2212.0	1886.0	1335.0	2013.0	1886.0	1335.0	2013.0	1930.0	1383.0	2145.0	2132.0	1939.0	2425.0	2132.0	1939.0	2425.0	2554.0	2593.0	2696.0	2911.0	3164.0	2881.0	3241.0	3315.0
3317.0	3267.0	3050.0	3289.0	3261.0	3056.0	3319.0	3239.0	3033.0	3319.0	3239.0	3033.0	3330.0	3217.0	2991.0	3322.0	3198.0	2942.0	3322.0	3198.0	2942.0	3028.0	2993.0	2886.0	2604.0	2513.0	2692.0	2604.0	2513.0	2692.0	2122.0	1870.0	2399.0	1885.0	1416.0	2112.0	1885.0	1416.0	2112.0	1848.0	1325.0	2142.0	2052.0	1651.0	2400.0	2052.0	1651.0	2400.0	2596.0	2263.0
3257.0	3278.0	2963.0	3257.0	3278.0	2963.0	3298.0	3234.0	2942.0	3149.0	3136.0	2914.0	3149.0	3136.0	2914.0	2738.0	2663.0	2726.0	2160.0	2002.0	2353.0	2160.0	2002.0	2353.0	1762.0	1381.0	2025.0	1720.0	1158.0	1905.0	1720.0	1158.0	1905.0	1968.0	1392.0	2210.0	2406.0	2029.0	2551.0	2406.0	2029.0	2551.0	2850.0	2751.0	2842.0	3180.0	3297.0	2947.0	3180.0	3297.0
3220.0	3284.0	3137.0	3238.0	3244.0	3079.0	3238.0	3244.0	3079.0	3331.0	3259.0	3080.0	3189.0	3128.0	2978.0	3189.0	3128.0	2978.0	2819.0	2741.0	2827.0	2295.0	2117.0	2439.0	2295.0	2117.0	2439.0	1906.0	1607.0	2140.0	1868.0	1414.0	1987.0	1868.0	1414.0	1987.0	2029.0	1723.0	2249.0	2568.0	2298.0	2582.0	2568.0	2298.0	2582.0	3041.0	2959.0	2860.0	3420.0	3236.0
3265.0	3335.0	3027.0	3299.0	3291.0	3016.0	3299.0	3291.0	3016.0	3263.0	3259.0	2987.0	3128.0	3160.0	2931.0	3128.0	3160.0	2931.0	2725.0	2734.0	2780.0	2305.0	2089.0	2533.0	2305.0	2089.0	2533.0	1953.0	1547.0	2214.0	1909.0	1323.0	2074.0	1909.0	1323.0	2074.0	2065.0	1629.0	2199.0	2426.0	2214.0	2542.0	2426.0	2214.0	2542.0	2897.0	2938.0	2837.0	3224.0	3294.0
3289.0	3194.0	3050.0	3252.0	3188.0	3050.0	3252.0	3188.0	3050.0	3361.0	3167.0	3034.0	3189.0	3112.0	2960.0	3189.0	3112.0	2960.0	2835.0	2714.0	2790.0	2289.0	2181.0	2482.0	2289.0	2181.0	2482.0	1997.0	1609.0	2258.0	1956.0	1365.0	2080.0	1956.0	1365.0	2080.0	2078.0	1603.0	2302.0	2382.0	2216.0	2530.0	2382.0	2216.0	2530.0	2778.0	2934.0	2856.0	3126.0	3336.0
3277.0	3345.0	2988.0	3267.0	3323.0	2997.0	3312.0	3311.0	2984.0	3312.0	3311.0	2984.0	3389.0	3278.0	2984.0	3167.0	3079.0	2957.0	3167.0	3079.0	2957.0	2752.0	2651.0	2837.0	2270.0	2022.0	2565.0	2270.0	2022.0	2565.0	1962.0	1550.0	2251.0	1916.0	1326.0	2117.0	1916.0	1326.0	2117.0	2062.0	1704.0	2325.0	2588.0	2358.0	2647.0	2588.0	2358.0	2647.0	3004.0	3018.0
3362.0	3302.0	3103.0	3323.0	3241.0	3087.0	3323.0	3241.0	3087.0	3313.0	3202.0	3038.0	3159.0	3096.0	3002.0	3159.0	3096.0	3002.0	2804.0	2696.0	2856.0	2315.0	2133.0	2584.0	2315.0	2133.0	2584.0	1930.0	1567.0	2236.0	1912.0	1351.0	2143.0	1912.0	1351.0	2143.0	2049.0	1543.0	2290.0	2561.0	2151.0	2600.0	2561.0	2151.0	2600.0	2951.0	2797.0	2838.0	3274.0	3197.0
3278.0	3343.0	3056.0	3278.0	3343.0	3056.0	3354.0	3346.0	3026.0	3350.0	3278.0	2988.0	3350.0	3278.0	2988.0	3049.0	2929.0	2944.0	2557.0	2380.0	2675.0	2557.0	2380.0	2675.0	2044.0	1788.0	2336.0	1904.0	1422.0	2131.0	1904.0	1422.0	2131.0	1963.0	1565.0	2247.0	2479.0	2134.0	2551.0	2479.0	2134.0	2551.0	2957.0	2870.0	2775.0	3325.0	3304.0	2918.0	3325.0	3304.0
3200.0	3253.0	3066.0	3199.0	3249.0	3060.0	3288.0	3289.0	3049.0	3288.0	3289.0	3049.0	3318.0	3290.0	3038.0	3163.0	3084.0	2998.0	3163.0	3084.0	2998.0	2729.0	2657.0	2825.0	2249.0	2089.0	2511.0	2249.0	2089.0	2511.0	1953.0	1648.0	2217.0	1992.0	1592.0	2124.0	1992.0	1592.0	2124.0	2270.0	2018.0	2356.0	2721.0	2639.0	2653.0	2721.0	2639.0	2653.0	3118.0	3097.0
3285.0	3268.0	3099.0	3315.0	3268.0	3089.0	3315.0	3268.0	3089.0	3332.0	3287.0	3070.0	3194.0	3205.0	2953.0	3194.0	3205.0	2953.0	2824.0	2863.0	2865.0	2361.0	2239.0	2583.0	2361.0	2239.0	2583.0	1982.0	1683.0	2297.0	1927.0	1328.0	1990.0	1927.0	1328.0	1990.0	2094.0	1421.0	2094.0	2356.0	1839.0	2364.0	2356.0	1839.0	2364.0	2779.0	2478.0	2721.0	3105.0	2977.0
3414.0	3323.0	3097.0	3423.0	3364.0	3096.0	3423.0	3364.0	3096.0	3423.0	3291.0	3074.0	3215.0	3147.0	3018.0	3215.0	3147.0	3018.0	2807.0	2697.0	2918.0	2353.0	2140.0	2656.0	2353.0	2140.0	2656.0	2021.0	1565.0	2349.0	1975.0	1348.0	2268.0	1975.0	1348.0	2268.0	2150.0	1728.0	2456.0	2630.0	2370.0	2707.0	2630.0	2370.0	2707.0	3032.0	3017.0	2862.0	3305.0	3286.0
3363.0	3364.0	3088.0	3369.0	3329.0	3113.0	3369.0	3329.0	3113.0	3367.0	3237.0	3103.0	3359.0	3179.0	3073.0	3359.0	3179.0	3073.0	3102.0	2887.0	3004.0	2656.0	2424.0	2789.0	2656.0	2424.0	2789.0	2133.0	1838.0	2467.0	1881.0	1469.0	2271.0	1881.0	1469.0	2271.0	1956.0	1369.0	2277.0	2180.0	1603.0	2465.0	2180.0	1603.0	2465.0	2460.0	2086.0	2599.0	2878.0	2643.0
3411.0	3248.0	3100.0	3406.0	3194.0	3097.0	3373.0	3176.0	3037.0	3373.0	3176.0	3037.0	3340.0	3148.0	3008.0	3102.0	3065.0	2981.0	3102.0	3065.0	2981.0	2677.0	2681.0	2809.0	2158.0	2066.0	2523.0	2158.0	2066.0	2523.0	1838.0	1509.0	2247.0	1833.0	1235.0	2098.0	1833.0	1235.0	2098.0	2019.0	1528.0	2269.0	2381.0	2097.0	2456.0	2381.0	2097.0	2456.0	2841.0	2760.0
3302.0	3268.0	3063.0	3302.0	3268.0	3063.0	3327.0	3309.0	3052.0	3413.0	3306.0	3031.0	3438.0	3198.0	2994.0	3438.0	3198.0	2994.0	3141.0	2873.0	2920.0	2603.0	2437.0	2794.0	2603.0	2437.0	2794.0	2130.0	1932.0	2537.0	1951.0	1554.0	2319.0	1951.0	1554.0	2319.0	2053.0	1455.0	2276.0	2287.0	1955.0	2426.0	2287.0	1955.0	2426.0	2744.0	2653.0	2657.0	3095.0	3239.0
3447.0	3255.0	3104.0	3439.0	3292.0	3062.0	3391.0	3314.0	3044.0	3391.0	3314.0	3044.0	3284.0	3165.0	3012.0	3284.0	3165.0	3012.0	2908.0	2805.0	2862.0	2523.0	2301.0	2638.0	2132.0	1773.0	2357.0	2132.0	1773.0	2357.0	2023.0	1452.0	2181.0	2053.0	1394.0	2249.0	2053.0	1394.0	2249.0	2300.0	1894.0	2449.0	2812.0	2573.0	2736.0	2812.0	2573.0	2736.0	3191.0	3224.0
3302.0	3388.0	3083.0	3301.0	3343.0	3020.0	3301.0	3343.0	3020.0	3370.0	3256.0	3017.0	3253.0	3143.0	2962.0	3253.0	3143.0	2962.0	2872.0	2747.0	2841.0	2369.0	2152.0	2527.0	2369.0	2152.0	2527.0	2003.0	1569.0	2287.0	1934.0	1274.0	2107.0	1934.0	1274.0	2107.0	1989.0	1458.0	2255.0	2270.0	1993.0	2508.0	2270.0	1993.0	2508.0	2662.0	2735.0	2778.0	3017.0	3186.0
2405.0	2192.0	2639.0	2387.0	2184.0	2682.0	2351.0	2160.0	2694.0	2351.0	2160.0	2694.0	2303.0	2125.0	2712.0	2293.0	2057.0	2713.0	2293.0	2057.0	2713.0	2253.0	1937.0	2545.0	2098.0	1663.0	2341.0	2098.0	1663.0	2341.0	1888.0	1387.0	2068.0	1715.0	1196.0	1936.0	1715.0	1196.0	1936.0	1701.0	1177.0	1916.0	1737.0	1243.0	1939.0	1737.0	1243.0	1939.0	1792.0	1357.0
2175.0	2367.0	2553.0	2178.0	2372.0	2579.0	2178.0	2372.0	2579.0	2189.0	2362.0	2546.0	2184.0	2335.0	2560.0	2184.0	2335.0	2560.0	2186.0	2279.0	2532.0	2202.0	2122.0	2462.0	2202.0	2122.0	2462.0	2148.0	1925.0	2351.0	2012.0	1660.0	2191.0	2012.0	1660.0	2191.0	1841.0	1393.0	2006.0	1722.0	1197.0	1848.0	1722.0	1197.0	1848.0	1685.0	1111.0	1823.0	1703.0	1159.0
2174.0	2277.0	2424.0	2174.0	2277.0	2424.0	2187.0	2259.0	2453.0	2174.0	2204.0	2467.0	2174.0	2204.0	2467.0	2187.0	2152.0	2487.0	2152.0	2009.0	2405.0	2152.0	2009.0	2405.0	2099.0	1796.0	2211.0	1957.0	1546.0	2090.0	1957.0	1546.0	2090.0	1831.0	1356.0	1924.0	1759.0	1251.0	1887.0	1759.0	1251.0	1887.0	1750.0	1223.0	1807.0	1782.0	1354.0	1991.0	1782.0	1354.0
2183.0	1830.0	2431.0	2183.0	1830.0	2431.0	2165.0	1831.0	2393.0	2160.0	1834.0	2361.0	2160.0	1834.0	2361.0	2105.0	1774.0	2327.0	2045.0	1641.0	2271.0	2045.0	1641.0	2271.0	1964.0	1496.0	2126.0	1904.0	1356.0	1993.0	1904.0	1356.0	1993.0	1814.0	1254.0	1865.0	1733.0	1171.0	1821.0	1733.0	1171.0	1821.0	1685.0	1131.0	1785.0	1693.0	1210.0	1848.0	1693.0	1210.0
2183.0	2317.0	2274.0	2201.0	2325.0	2259.0	2196.0	2296.0	2291.0	2196.0	2296.0	2291.0	2180.0	2232.0	2324.0	2128.0	2102.0	2214.0	2128.0	2102.0	2214.0	2026.0	1884.0	2042.0	1935.0	1537.0	1879.0	1935.0	1537.0	1879.0	1940.0	1243.0	1832.0	1973.0	1086.0	1804.0	1973.0	1086.0	1804.0	2027.0	1091.0	1792.0	1986.0	1213.0	1839.0	1986.0	1213.0	1839.0	2034.0	1433.0
2088.0	2169.0	2507.0	2080.0	2131.0	2482.0	2064.0	2113.0	2481.0	2064.0	2113.0	2481.0	2085.0	2052.0	2466.0	2119.0	1924.0	2432.0	2119.0	1924.0	2432.0	2094.0	1710.0	2237.0	1919.0	1471.0	2069.0	1919.0	1471.0	2069.0	1756.0	1208.0	1882.0	1698.0	1030.0	1790.0	1730.0	945.0	1669.0	1730.0	945.0	1669.0	1761.0	1015.0	1726.0	1761.0	1015.0	1726.0	1841.0	1260.0
2130.0	1722.0	2426.0	2137.0	1695.0	2429.0	2137.0	1695.0	2429.0	2124.0	1684.0	2420.0	2087.0	1663.0	2383.0	2087.0	1663.0	2383.0	2051.0	1623.0	2275.0	2019.0	1495.0	2106.0	2019.0	1495.0	2106.0	1875.0	1304.0	1903.0	1691.0	1126.0	1784.0	1691.0	1126.0	1784.0	1505.0	1002.0	1731.0	1477.0	986.0	1744.0	1567.0	1098.0	1784.0	1567.0	1098.0	1784.0	1722.0	1336.0
2203.0	1863.0	2423.0	2183.0	1841.0	2444.0	2163.0	1834.0	2444.0	2163.0	1834.0	2444.0	2171.0	1798.0	2439.0	2148.0	1785.0	2391.0	2148.0	1785.0	2391.0	2099.0	1700.0	2313.0	1987.0	1550.0	2084.0	1987.0	1550.0	2084.0	1915.0	1295.0	1890.0	1906.0	1141.0	1733.0	1906.0	1141.0	1733.0	1908.0	1047.0	1695.0	1920.0	1092.0	1747.0	1920.0	1092.0	1747.0	1918.0	1240.0
1981.0	1678.0	2401.0	1981.0	1678.0	2401.0	1967.0	1725.0	2383.0	1960.0	1683.0	2357.0	1960.0	1683.0	2357.0	1993.0	1622.0	2327.0	1960.0	1553.0	2265.0	1960.0	1553.0	2265.0	1983.0	1449.0	2222.0	1913.0	1331.0	2107.0	1913.0	1331.0	2107.0	1858.0	1157.0	1983.0	1718.0	1054.0	1827.0	1718.0	1054.0	1827.0	1634.0	1008.0	1779.0	1625.0	1038.0	1815.0	1625.0	1038.0
1951.0	1688.0	2320.0	1948.0	1715.0	2310.0	1956.0	1723.0	2274.0	1956.0	1723.0	2274.0	1954.0	1729.0	2277.0	1943.0	1721.0	2277.0	1943.0	1721.0	2277.0	1949.0	1670.0	2295.0	1977.0	1558.0	2221.0	1977.0	1558.0	2221.0	1925.0	1360.0	2030.0	1822.0	1166.0	1828.0	1718.0	1042.0	1686.0	1718.0	1042.0	1686.0	1727.0	1003.0	1656.0	1727.0	1003.0	1656.0	1752.0	1066.0
2033.0	1654.0	2341.0	2021.0	1684.0	2333.0	2021.0	1684.0	2333.0	2027.0	1671.0	2338.0	2002.0	1630.0	2296.0	2002.0	1630.0	2296.0	1987.0	1539.0	2228.0	2012.0	1454.0	2124.0	2012.0	1454.0	2124.0	1958.0	1306.0	1978.0	1845.0	1174.0	1841.0	1845.0	1174.0	1841.0	1685.0	1069.0	1721.0	1650.0	1050.0	1632.0	1650.0	1050.0	1632.0	1677.0	1112.0	1722.0	1735.0	1296.0
2106.0	1724.0	2232.0	2028.0	1739.0	2267.0	1967.0	1730.0	2286.0	1967.0	1730.0	2286.0	1944.0	1721.0	2284.0	1955.0	1633.0	2244.0	1955.0	1633.0	2244.0	2024.0	1533.0	2167.0	2118.0	1395.0	2037.0	2118.0	1395.0	2037.0	2121.0	1264.0	1929.0	2026.0	1163.0	1825.0	2026.0	1163.0	1825.0	1890.0	1098.0	1787.0	1839.0	1118.0	1787.0	1839.0	1118.0	1787.0	1959.0	1224.0
2171.0	1726.0	2418.0	2171.0	1726.0	2418.0	2147.0	1705.0	2408.0	2117.0	1683.0	2363.0	2117.0	1683.0	2363.0	2103.0	1611.0	2321.0	2064.0	1551.0	2218.0	2064.0	1551.0	2218.0	2052.0	1430.0	2106.0	1928.0	1272.0	1918.0	1928.0	1272.0	1918.0	1829.0	1102.0	1781.0	1783.0	1021.0	1697.0	1783.0	1021.0	1697.0	1871.0	1040.0	1723.0	1972.0	1175.0	1854.0	1972.0	1175.0
1982.0	1552.0	2243.0	1961.0	1538.0	2242.0	1961.0	1538.0	2242.0	1957.0	1525.0	2248.0	1950.0	1522.0	2216.0	1950.0	1522.0	2216.0	1991.0	1490.0	2189.0	1963.0	1445.0	2126.0	1963.0	1445.0	2126.0	1974.0	1336.0	2049.0	1934.0	1224.0	1905.0	1934.0	1224.0	1905.0	1915.0	1128.0	1789.0	1884.0	1093.0	1723.0	1884.0	1093.0	1723.0	1888.0	1085.0	1731.0	1939.0	1155.0
1986.0	1716.0	2394.0	1982.0	1714.0	2459.0	1982.0	1714.0	2459.0	1974.0	1720.0	2474.0	1968.0	1840.0	2440.0	1968.0	1840.0	2440.0	1919.0	1833.0	2329.0	1876.0	1751.0	2191.0	1876.0	1751.0	2191.0	1738.0	1483.0	2002.0	1618.0	1279.0	1813.0	1618.0	1279.0	1813.0	1499.0	1106.0	1652.0	1483.0	1001.0	1601.0	1483.0	1001.0	1601.0	1554.0	1013.0	1667.0	1662.0	1213.0
2031.0	1906.0	2335.0	2031.0	1906.0	2335.0	2028.0	1901.0	2363.0	2012.0	1862.0	2347.0	2012.0	1862.0	2347.0	1986.0	1764.0	2293.0	1948.0	1649.0	2199.0	1948.0	1649.0	2199.0	1942.0	1543.0	2066.0	1982.0	1427.0	2013.0	1982.0	1427.0	2013.0	2005.0	1295.0	1906.0	1990.0	1180.0	1908.0	1990.0	1180.0	1908.0	1930.0	1150.0	1850.0	1922.0	1167.0	1835.0	1922.0	1167.0
2074.0	1885.0	2322.0	2048.0	1877.0	2294.0	2042.0	1842.0	2266.0	2042.0	1842.0	2266.0	2030.0	1784.0	2263.0	1997.0	1724.0	2263.0	1997.0	1724.0	2263.0	1926.0	1705.0	2189.0	1915.0	1619.0	2070.0	1915.0	1619.0	2070.0	1883.0	1479.0	1971.0	1808.0	1246.0	1857.0	1808.0	1246.0	1857.0	1682.0	1075.0	1813.0	1659.0	982.0	1705.0	1659.0	982.0	1705.0	1704.0	1025.0
2023.0	1821.0	2240.0	2023.0	1821.0	2240.0	2014.0	1782.0	2215.0	2001.0	1728.0	2167.0	2001.0	1728.0	2167.0	1966.0	1686.0	2171.0	1939.0	1580.0	2123.0	1939.0	1580.0	2123.0	1857.0	1407.0	2026.0	1754.0	1160.0	1885.0	1754.0	1160.0	1885.0	1656.0	999.0	1759.0	1692.0	945.0	1652.0	1692.0	945.0	1652.0	1792.0	981.0	1590.0	1892.0	1107.0	1722.0	1892.0	1107.0
1959.0	1590.0	2279.0	1959.0	1590.0	2279.0	1936.0	1561.0	2246.0	1909.0	1551.0	2244.0	1909.0	1551.0	2244.0	1882.0	1525.0	2225.0	1856.0	1473.0	2211.0	1856.0	1473.0	2211.0	1845.0	1443.0	2150.0	1820.0	1332.0	2065.0	1820.0	1332.0	2065.0	1741.0	1201.0	1917.0	1693.0	1012.0	1779.0	1693.0	1012.0	1779.0	1618.0	924.0	1635.0	1653.0	964.0	1626.0	1653.0	964.0
2062.0	1892.0	2401.0	2062.0	1892.0	2401.0	2081.0	1905.0	2400.0	2096.0	1885.0	2380.0	2096.0	1885.0	2380.0	2131.0	1830.0	2332.0	2159.0	1735.0	2237.0	2159.0	1735.0	2237.0	2068.0	1569.0	2061.0	1884.0	1344.0	1854.0	1884.0	1344.0	1854.0	1730.0	1148.0	1691.0	1738.0	1064.0	1627.0	1738.0	1064.0	1627.0	1862.0	1102.0	1674.0	1955.0	1275.0	1901.0	1955.0	1275.0
2008.0	1735.0	2331.0	2002.0	1748.0	2350.0	2002.0	1748.0	2350.0	2009.0	1740.0	2383.0	1973.0	1684.0	2368.0	1973.0	1684.0	2368.0	1953.0	1656.0	2291.0	1953.0	1569.0	2218.0	1953.0	1569.0	2218.0	1954.0	1427.0	2091.0	1893.0	1209.0	1900.0	1893.0	1209.0	1900.0	1800.0	1057.0	1734.0	1757.0	980.0	1650.0	1757.0	980.0	1650.0	1795.0	1071.0	1707.0	1866.0	1348.0
2152.0	1867.0	2379.0	2152.0	1867.0	2379.0	2160.0	1825.0	2396.0	2160.0	1825.0	2396.0	2152.0	1767.0	2375.0	2117.0	1704.0	2301.0	2117.0	1704.0	2301.0	2040.0	1644.0	2258.0	2031.0	1565.0	2214.0	2073.0	1435.0	2159.0	2073.0	1435.0	2159.0	2062.0	1275.0	2112.0	2062.0	1275.0	2112.0	2021.0	1152.0	1980.0	1984.0	1086.0	1898.0	2012.0	1147.0	1811.0	2012.0	1147.0
2091.0	1985.0	2530.0	2102.0	1982.0	2546.0	2059.0	1978.0	2512.0	2059.0	1978.0	2512.0	2025.0	1921.0	2428.0	1985.0	1847.0	2379.0	1985.0	1847.0	2379.0	1962.0	1702.0	2347.0	1884.0	1518.0	2183.0	1884.0	1518.0	2183.0	1799.0	1298.0	2001.0	1666.0	1119.0	1772.0	1666.0	1119.0	1772.0	1653.0	1018.0	1739.0	1669.0	1013.0	1710.0	1669.0	1013.0	1710.0	1705.0	1164.0
2087.0	2268.0	2352.0	2087.0	2268.0	2352.0	2114.0	2268.0	2372.0	2148.0	2250.0	2397.0	2148.0	2250.0	2397.0	2119.0	2206.0	2382.0	2047.0	2059.0	2370.0	2047.0	2059.0	2370.0	1932.0	1797.0	2226.0	1852.0	1523.0	2095.0	1852.0	1523.0	2095.0	1856.0	1321.0	1929.0	1974.0	1237.0	1878.0	1974.0	1237.0	1878.0	2067.0	1311.0	1961.0	2133.0	1559.0	2127.0	2133.0	1559.0
2068.0	2293.0	2402.0	2057.0	2280.0	2397.0	2057.0	2280.0	2397.0	2056.0	2250.0	2399.0	2103.0	2146.0	2371.0	2103.0	2146.0	2371.0	2064.0	1947.0	2299.0	2000.0	1655.0	2181.0	2000.0	1655.0	2181.0	1932.0	1394.0	2028.0	1899.0	1230.0	1933.0	1899.0	1230.0	1933.0	1931.0	1197.0	1871.0	1918.0	1296.0	1900.0	1918.0	1296.0	1900.0	1985.0	1490.0	2007.0	2087.0	1731.0
2047.0	1871.0	2377.0	2036.0	1858.0	2426.0	2058.0	1858.0	2485.0	2058.0	1858.0	2485.0	2085.0	1813.0	2478.0	2103.0	1749.0	2422.0	2103.0	1749.0	2422.0	2116.0	1705.0	2310.0	2031.0	1607.0	2183.0	2031.0	1607.0	2183.0	1935.0	1448.0	2002.0	1781.0	1216.0	1869.0	1781.0	1216.0	1869.0	1746.0	1057.0	1786.0	1777.0	1010.0	1812.0	1777.0	1010.0	1812.0	1831.0	1220.0
1994.0	1938.0	2433.0	1979.0	1913.0	2474.0	1963.0	1886.0	2484.0	1963.0	1886.0	2484.0	1974.0	1822.0	2474.0	1970.0	1780.0	2402.0	1970.0	1780.0	2402.0	2036.0	1709.0	2366.0	1986.0	1591.0	2212.0	1986.0	1591.0	2212.0	1914.0	1390.0	2004.0	1754.0	1203.0	1788.0	1754.0	1203.0	1788.0	1679.0	1087.0	1731.0	1745.0	1071.0	1715.0	1745.0	1071.0	1715.0	1818.0	1113.0
2240.0	1865.0	2417.0	2202.0	1881.0	2409.0	2202.0	1881.0	2409.0	2186.0	1906.0	2417.0	2171.0	1854.0	2399.0	2171.0	1854.0	2399.0	2117.0	1821.0	2285.0	2077.0	1707.0	2247.0	2077.0	1707.0	2247.0	2020.0	1566.0	2144.0	1998.0	1365.0	2047.0	1998.0	1365.0	2047.0	1931.0	1229.0	1906.0	1931.0	1170.0	1825.0	1931.0	1170.0	1825.0	1906.0	1207.0	1805.0	1935.0	1364.0
1995.0	1942.0	2498.0	1969.0	1925.0	2488.0	1965.0	1878.0	2459.0	1965.0	1878.0	2459.0	1949.0	1821.0	2413.0	2069.0	1903.0	2373.0	2069.0	1903.0	2373.0	2142.0	1921.0	2271.0	2173.0	1899.0	2165.0	2173.0	1899.0	2165.0	2033.0	1612.0	2081.0	1934.0	1384.0	1993.0	1934.0	1384.0	1993.0	1917.0	1214.0	1956.0	1997.0	1213.0	1895.0	1997.0	1213.0	1895.0	2040.0	1386.0
1954.0	1869.0	2433.0	1954.0	1869.0	2433.0	1952.0	1893.0	2441.0	1942.0	1879.0	2473.0	1942.0	1879.0	2473.0	1915.0	1830.0	2472.0	2069.0	1798.0	2387.0	2069.0	1798.0	2387.0	2114.0	1741.0	2283.0	2143.0	1624.0	2114.0	2143.0	1624.0	2114.0	1980.0	1417.0	1962.0	1847.0	1230.0	1875.0	1847.0	1230.0	1875.0	1886.0	1116.0	1804.0	1918.0	1091.0	1835.0	1918.0	1091.0
2088.0	2279.0	2408.0	2088.0	2279.0	2408.0	2078.0	2164.0	2392.0	2078.0	2164.0	2392.0	2072.0	2130.0	2369.0	2151.0	2049.0	2355.0	2109.0	1924.0	2292.0	2109.0	1924.0	2292.0	2090.0	1681.0	2176.0	1985.0	1429.0	2074.0	1985.0	1429.0	2074.0	1910.0	1200.0	2031.0	1886.0	1110.0	1985.0	1886.0	1110.0	1985.0	1914.0	1160.0	1982.0	2023.0	1379.0	2008.0	2023.0	1379.0
1987.0	2177.0	2442.0	1989.0	2193.0	2470.0	1989.0	2193.0	2470.0	1985.0	2183.0	2522.0	1978.0	2127.0	2481.0	2041.0	1992.0	2369.0	2041.0	1992.0	2369.0	2076.0	1763.0	2222.0	2038.0	1462.0	2081.0	2038.0	1462.0	2081.0	1891.0	1221.0	2002.0	1803.0	1067.0	1937.0	1803.0	1067.0	1937.0	1839.0	1056.0	1937.0	1907.0	1148.0	2019.0	1907.0	1148.0	2019.0	1954.0	1366.0
2183.0	2521.0	2515.0	2174.0	2515.0	2492.0	2147.0	2447.0	2447.0	2147.0	2447.0	2447.0	2144.0	2422.0	2430.0	2128.0	2218.0	2401.0	2128.0	2218.0	2401.0	2148.0	2016.0	2294.0	2084.0	1672.0	2177.0	2084.0	1672.0	2177.0	2018.0	1461.0	2022.0	1905.0	1270.0	1924.0	1905.0	1270.0	1924.0	1905.0	1154.0	1762.0	1980.0	1136.0	1769.0	1980.0	1136.0	1769.0	2045.0	1309.0
1954.0	2250.0	2476.0	1954.0	2250.0	2476.0	1936.0	2250.0	2479.0	1914.0	2175.0	2450.0	1914.0	2175.0	2450.0	1913.0	2062.0	2451.0	1956.0	1949.0	2421.0	1956.0	1949.0	2421.0	2004.0	1838.0	2323.0	2033.0	1605.0	2153.0	2033.0	1605.0	2153.0	1940.0	1361.0	1993.0	1900.0	1139.0	1863.0	1900.0	1139.0	1863.0	1904.0	1078.0	1818.0	1986.0	1109.0	1794.0	1986.0	1109.0
1938.0	2399.0	2436.0	1927.0	2372.0	2474.0	1906.0	2321.0	2505.0	1906.0	2321.0	2505.0	1897.0	2249.0	2504.0	1889.0	2185.0	2477.0	1889.0	2185.0	2477.0	1887.0	2148.0	2487.0	1903.0	2138.0	2480.0	1903.0	2138.0	2480.0	1926.0	2133.0	2497.0	1957.0	2127.0	2484.0	1957.0	2127.0	2484.0	1956.0	2123.0	2482.0	1931.0	1990.0	2357.0	1931.0	1990.0	2357.0	1832.0	1739.0
1985.0	2201.0	2489.0	1995.0	2176.0	2494.0	1995.0	2176.0	2494.0	1995.0	2195.0	2497.0	1958.0	2237.0	2463.0	1958.0	2237.0	2463.0	1987.0	2143.0	2386.0	1951.0	1826.0	2236.0	1951.0	1826.0	2236.0	1849.0	1413.0	2053.0	1630.0	1107.0	1914.0	1630.0	1107.0	1914.0	1580.0	1012.0	1879.0	1703.0	1090.0	1883.0	1703.0	1090.0	1883.0	1900.0	1299.0	2009.0	2019.0	1605.0
2047.0	2292.0	2480.0	2047.0	2292.0	2480.0	1997.0	2259.0	2452.0	1958.0	2225.0	2433.0	1958.0	2225.0	2433.0	2065.0	2245.0	2413.0	2114.0	2214.0	2435.0	2114.0	2214.0	2435.0	2213.0	2008.0	2290.0	2088.0	1691.0	2131.0	2088.0	1691.0	2131.0	2008.0	1366.0	1965.0	1895.0	1213.0	1877.0	1895.0	1213.0	1877.0	1942.0	1167.0	1841.0	1966.0	1301.0	1881.0	1966.0	1301.0
2170.0	2343.0	2541.0	2168.0	2346.0	2558.0	2167.0	2318.0	2566.0	2167.0	2318.0	2566.0	2160.0	2271.0	2573.0	2144.0	2211.0	2530.0	2144.0	2211.0	2530.0	2095.0	1972.0	2389.0	2001.0	1653.0	2177.0	2001.0	1653.0	2177.0	1895.0	1336.0	1989.0	1850.0	1182.0	1869.0	1850.0	1182.0	1869.0	1938.0	1097.0	1838.0	2036.0	1140.0	1912.0	2036.0	1140.0	1912.0	2056.0	1369.0
2169.0	2019.0	2495.0	2169.0	2019.0	2495.0	2165.0	1987.0	2507.0	2133.0	2011.0	2510.0	2133.0	2011.0	2510.0	2132.0	1981.0	2470.0	2110.0	1867.0	2415.0	2110.0	1867.0	2415.0	2112.0	1619.0	2255.0	2075.0	1353.0	2085.0	2075.0	1353.0	2085.0	1968.0	1149.0	1892.0	1945.0	1045.0	1808.0	1945.0	1045.0	1808.0	1996.0	1140.0	1873.0	2101.0	1375.0	2063.0	2101.0	1375.0
2218.0	2244.0	2440.0	2218.0	2244.0	2440.0	2227.0	2219.0	2467.0	2248.0	2181.0	2488.0	2248.0	2181.0	2488.0	2229.0	2139.0	2469.0	2168.0	2088.0	2429.0	2168.0	2088.0	2429.0	2119.0	1983.0	2415.0	2061.0	1769.0	2279.0	2061.0	1769.0	2279.0	1978.0	1508.0	2135.0	1892.0	1311.0	1931.0	1892.0	1311.0	1931.0	1842.0	1215.0	1843.0	1830.0	1237.0	1765.0	1830.0	1237.0
2193.0	2121.0	2483.0	2183.0	2098.0	2497.0	2183.0	2098.0	2497.0	2167.0	2077.0	2510.0	2158.0	2064.0	2467.0	2230.0	1992.0	2409.0	2230.0	1992.0	2409.0	2211.0	1847.0	2334.0	2211.0	1847.0	2334.0	2169.0	1577.0	2185.0	2013.0	1334.0	2007.0	1938.0	1141.0	1857.0	1938.0	1141.0	1857.0	1926.0	1089.0	1802.0	1971.0	1259.0	1905.0	1971.0	1259.0	1905.0	2049.0	1592.0
2227.0	2292.0	2460.0	2168.0	2250.0	2455.0	2135.0	2152.0	2447.0	2135.0	2152.0	2447.0	2154.0	2090.0	2416.0	2100.0	1988.0	2420.0	2100.0	1988.0	2420.0	2171.0	1894.0	2291.0	2171.0	1894.0	2291.0	2162.0	1673.0	2171.0	2110.0	1449.0	1955.0	1962.0	1230.0	1823.0	1962.0	1230.0	1823.0	1894.0	1152.0	1708.0	1972.0	1259.0	1768.0	1972.0	1259.0	1768.0	2042.0	1473.0
1954.0	2106.0	2502.0	1922.0	2098.0	2532.0	1922.0	2098.0	2532.0	1921.0	2099.0	2513.0	1916.0	2046.0	2487.0	1916.0	2046.0	2487.0	1874.0	1907.0	2410.0	1808.0	1612.0	2215.0	1808.0	1612.0	2215.0	1705.0	1342.0	1954.0	1645.0	1166.0	1760.0	1645.0	1166.0	1760.0	1675.0	1129.0	1698.0	1754.0	1170.0	1695.0	1754.0	1170.0	1695.0	1841.0	1276.0	1777.0	1874.0	1505.0
2028.0	2042.0	2373.0	2028.0	2042.0	2373.0	2031.0	2075.0	2376.0	2000.0	2062.0	2403.0	2000.0	2062.0	2403.0	2051.0	1961.0	2352.0	2076.0	1852.0	2316.0	2076.0	1852.0	2316.0	2124.0	1660.0	2164.0	2013.0	1427.0	1966.0	2013.0	1427.0	1966.0	1879.0	1180.0	1862.0	1763.0	1038.0	1840.0	1763.0	1038.0	1840.0	1825.0	1046.0	1876.0	1945.0	1175.0	1907.0	1945.0	1175.0
2048.0	2017.0	2426.0	2048.0	2017.0	2426.0	2018.0	2005.0	2426.0	2074.0	1937.0	2382.0	2074.0	1937.0	2382.0	2108.0	1879.0	2367.0	2190.0	1768.0	2283.0	2190.0	1768.0	2283.0	2172.0	1565.0	2142.0	2064.0	1343.0	1943.0	2064.0	1343.0	1943.0	1879.0	1168.0	1847.0	1783.0	1109.0	1772.0	1851.0	1145.0	1815.0	1851.0	1145.0	1815.0	1940.0	1333.0	1901.0	2015.0	1570.0
2020.0	2151.0	2566.0	2013.0	2117.0	2585.0	2001.0	2078.0	2545.0	2001.0	2078.0	2545.0	2004.0	2086.0	2518.0	1979.0	1977.0	2436.0	1979.0	1977.0	2436.0	1936.0	1870.0	2351.0	1887.0	1660.0	2170.0	1887.0	1660.0	2170.0	1872.0	1494.0	2010.0	1827.0	1308.0	1858.0	1827.0	1308.0	1858.0	1780.0	1202.0	1765.0	1779.0	1172.0	1711.0	1779.0	1172.0	1711.0	1812.0	1258.0
2036.0	1972.0	2539.0	2049.0	1962.0	2540.0	2006.0	1953.0	2553.0	1990.0	1934.0	2525.0	1990.0	1934.0	2525.0	1976.0	1907.0	2502.0	1976.0	1907.0	2502.0	1980.0	1894.0	2437.0	2046.0	1874.0	2435.0	2046.0	1874.0	2435.0	2074.0	1790.0	2301.0	2090.0	1586.0	2130.0	1990.0	1365.0	1906.0	1990.0	1365.0	1906.0	1947.0	1208.0	1802.0	1947.0	1208.0	1802.0	1942.0	1144.0
2181.0	2199.0	2482.0	2189.0	2202.0	2506.0	2228.0	2190.0	2503.0	2228.0	2190.0	2503.0	2258.0	2137.0	2492.0	2283.0	2094.0	2436.0	2283.0	2094.0	2436.0	2262.0	2053.0	2401.0	2291.0	1957.0	2348.0	2291.0	1957.0	2348.0	2269.0	1771.0	2186.0	2109.0	1473.0	1986.0	2109.0	1473.0	1986.0	1947.0	1217.0	1854.0	1855.0	1047.0	1795.0	1855.0	1047.0	1795.0	1973.0	1065.0
2208.0	2213.0	2528.0	2211.0	2232.0	2510.0	2209.0	2210.0	2549.0	2209.0	2210.0	2549.0	2174.0	2181.0	2521.0	2128.0	2032.0	2506.0	2128.0	2032.0	2506.0	2085.0	1854.0	2258.0	2027.0	1662.0	2054.0	2027.0	1662.0	2054.0	1973.0	1498.0	1867.0	1899.0	1360.0	1897.0	1899.0	1360.0	1897.0	1866.0	1227.0	1877.0	1831.0	1182.0	1849.0	1831.0	1182.0	1849.0	1837.0	1259.0
1994.0	2146.0	2539.0	1984.0	2115.0	2558.0	1968.0	2050.0	2544.0	1968.0	2050.0	2544.0	1972.0	1991.0	2523.0	2013.0	1915.0	2455.0	2013.0	1915.0	2455.0	2114.0	1785.0	2328.0	2068.0	1518.0	2127.0	2068.0	1518.0	2127.0	1951.0	1241.0	1950.0	1830.0	1042.0	1841.0	1830.0	1042.0	1841.0	1798.0	999.0	1830.0	1851.0	1036.0	1851.0	1851.0	1036.0	1851.0	1882.0	1366.0
3200.0	3376.0	3098.0	3190.0	3383.0	3108.0	3143.0	3430.0	3097.0	3143.0	3430.0	3097.0	3203.0	3485.0	3082.0	3376.0	3521.0	3087.0	3376.0	3521.0	3087.0	3421.0	3670.0	3069.0	3469.0	3717.0	3029.0	3469.0	3717.0	3029.0	3339.0	3782.0	2920.0	3322.0	3636.0	2832.0	3322.0	3636.0	2832.0	3182.0	3630.0	2741.0	3252.0	3614.0	2783.0	3252.0	3614.0	2783.0	3283.0	3736.0
3207.0	3254.0	3120.0	3232.0	3291.0	3099.0	3336.0	3320.0	3089.0	3336.0	3320.0	3089.0	3432.0	3442.0	3085.0	3517.0	3538.0	3076.0	3517.0	3538.0	3076.0	3473.0	3672.0	3025.0	3558.0	3675.0	3009.0	3558.0	3675.0	3009.0	3464.0	3596.0	2836.0	3368.0	3517.0	2497.0	3131.0	3472.0	2257.0	3131.0	3472.0	2257.0	3175.0	3469.0	2372.0	3301.0	3515.0	2682.0	3301.0	3515.0
3417.0	3918.0	3129.0	3399.0	3894.0	3150.0	3398.0	3891.0	3149.0	3398.0	3891.0	3149.0	3402.0	3938.0	3167.0	3418.0	4000.0	3176.0	3418.0	4000.0	3176.0	3437.0	4075.0	3166.0	3528.0	4021.0	3035.0	3528.0	4021.0	3035.0	3509.0	3872.0	2794.0	3405.0	3727.0	2512.0	3405.0	3727.0	2512.0	3326.0	3578.0	2292.0	3340.0	3591.0	2391.0	3340.0	3591.0	2391.0	3547.0	3736.0
3523.0	3929.0	3116.0	3523.0	3929.0	3116.0	3610.0	3864.0	3064.0	3604.0	3901.0	3065.0	3604.0	3901.0	3065.0	3522.0	3930.0	3047.0	3419.0	3903.0	3029.0	3419.0	3903.0	3029.0	3459.0	3780.0	2899.0	3456.0	3579.0	2646.0	3456.0	3579.0	2646.0	3389.0	3417.0	2376.0	3395.0	3307.0	2346.0	3395.0	3307.0	2346.0	3389.0	3470.0	2556.0	3596.0	3611.0	2836.0	3596.0	3611.0
3714.0	3846.0	3230.0	3714.0	3846.0	3230.0	3581.0	3769.0	3271.0	3521.0	3811.0	3299.0	3521.0	3811.0	3299.0	3431.0	3825.0	3328.0	3475.0	3928.0	3267.0	3475.0	3928.0	3267.0	3543.0	3886.0	3075.0	3488.0	3718.0	2678.0	3488.0	3718.0	2678.0	3385.0	3538.0	2373.0	3255.0	3327.0	2243.0	3255.0	3327.0	2243.0	3405.0	3360.0	2469.0	3525.0	3491.0	2692.0	3525.0	3491.0
3529.0	4087.0	3157.0	3529.0	4087.0	3157.0	3570.0	4052.0	3124.0	3533.0	4052.0	3153.0	3533.0	4052.0	3153.0	3493.0	4038.0	3234.0	3438.0	4073.0	3204.0	3438.0	4073.0	3204.0	3477.0	3794.0	3081.0	3482.0	3640.0	2809.0	3411.0	3344.0	2508.0	3411.0	3344.0	2508.0	3290.0	3233.0	2273.0	3290.0	3233.0	2273.0	3309.0	3222.0	2304.0	3355.0	3433.0	2552.0	3467.0	3727.0
3490.0	4095.0	3236.0	3485.0	4063.0	3241.0	3485.0	4063.0	3241.0	3553.0	4010.0	3227.0	3539.0	3999.0	3194.0	3539.0	3999.0	3194.0	3592.0	3997.0	3151.0	3542.0	3837.0	2867.0	3542.0	3837.0	2867.0	3578.0	3737.0	2583.0	3499.0	3584.0	2183.0	3474.0	3604.0	2045.0	3474.0	3604.0	2045.0	3426.0	3540.0	2145.0	3494.0	3722.0	2482.0	3494.0	3722.0	2482.0	3505.0	3759.0
3268.0	4048.0	3065.0	3266.0	4095.0	3042.0	3371.0	4095.0	3041.0	3371.0	4095.0	3041.0	3382.0	4095.0	3064.0	3478.0	4095.0	3108.0	3535.0	4095.0	3096.0	3535.0	4095.0	3096.0	3623.0	4081.0	3043.0	3630.0	3916.0	2894.0	3630.0	3916.0	2894.0	3497.0	3671.0	2676.0	3385.0	3370.0	2319.0	3385.0	3370.0	2319.0	3400.0	3167.0	2271.0	3557.0	3315.0	2444.0	3557.0	3315.0
3513.0	3819.0	3127.0	3513.0	3819.0	3127.0	3459.0	3732.0	3167.0	3473.0	3616.0	3161.0	3443.0	3648.0	3139.0	3443.0	3648.0	3139.0	3564.0	3810.0	3059.0	3564.0	3810.0	3059.0	3608.0	3827.0	2994.0	3613.0	3688.0	2753.0	3523.0	3495.0	2477.0	3523.0	3495.0	2477.0	3459.0	3383.0	2151.0	3460.0	3450.0	2201.0	3460.0	3450.0	2201.0	3498.0	3538.0	2487.0	3632.0	3738.0
3525.0	4095.0	3124.0	3519.0	4095.0	3113.0	3519.0	4095.0	3113.0	3527.0	4095.0	3069.0	3562.0	4095.0	3105.0	3562.0	4095.0	3105.0	3578.0	4089.0	3097.0	3610.0	3889.0	3050.0	3610.0	3889.0	3050.0	3494.0	3630.0	2775.0	3499.0	3443.0	2360.0	3499.0	3443.0	2360.0	3339.0	3429.0	2045.0	3444.0	3507.0	2108.0	3444.0	3507.0	2108.0	3469.0	3619.0	2469.0	3547.0	3724.0
2973.0	3874.0	3070.0	2973.0	3874.0	3070.0	2930.0	3812.0	3108.0	3050.0	3748.0	3087.0	3050.0	3748.0	3087.0	3119.0	3804.0	3060.0	3249.0	3848.0	2991.0	3249.0	3848.0	2991.0	3338.0	3772.0	2962.0	3490.0	3649.0	2782.0	3490.0	3649.0	2782.0	3475.0	3463.0	2515.0	3322.0	3345.0	2218.0	3322.0	3345.0	2218.0	3317.0	3193.0	2227.0	3409.0	3250.0	2478.0	3409.0	3250.0
3543.0	3924.0	2970.0	3575.0	3808.0	2943.0	3645.0	3755.0	2926.0	3645.0	3755.0	2926.0	3545.0	3714.0	2944.0	3540.0	3730.0	2955.0	3540.0	3730.0	2955.0	3448.0	3854.0	2973.0	3451.0	3769.0	2826.0	3451.0	3769.0	2826.0	3382.0	3588.0	2586.0	3305.0	3391.0	2263.0	3305.0	3391.0	2263.0	3248.0	3290.0	2074.0	3274.0	3366.0	2224.0	3274.0	3366.0	2224.0	3373.0	3447.0
3458.0	3918.0	2964.0	3423.0	3772.0	2948.0	3491.0	3730.0	2938.0	3491.0	3730.0	2938.0	3538.0	3733.0	2945.0	3527.0	3847.0	2904.0	3527.0	3847.0	2904.0	3472.0	3730.0	2825.0	3457.0	3610.0	2503.0	3457.0	3610.0	2503.0	3468.0	3401.0	2202.0	3371.0	3302.0	1929.0	3371.0	3302.0	1929.0	3339.0	3376.0	2173.0	3346.0	3465.0	2541.0	3346.0	3465.0	2541.0	3475.0	3606.0
3573.0	4095.0	3018.0	3573.0	4095.0	3018.0	3635.0	4066.0	3018.0	3587.0	4039.0	3031.0	3587.0	4039.0	3031.0	3530.0	4039.0	3062.0	3468.0	4068.0	3022.0	3468.0	4068.0	3022.0	3485.0	4009.0	2840.0	3511.0	3836.0	2536.0	3511.0	3836.0	2536.0	3439.0	3615.0	2179.0	3503.0	3477.0	1988.0	3503.0	3477.0	1988.0	3465.0	3469.0	2223.0	3561.0	3551.0	2578.0	3561.0	3551.0
3524.0	3955.0	3019.0	3524.0	3955.0	3019.0	3602.0	3870.0	3003.0	3544.0	3901.0	2984.0	3544.0	3901.0	2984.0	3486.0	3992.0	2986.0	3389.0	4019.0	2978.0	3389.0	4019.0	2978.0	3452.0	3839.0	2819.0	3487.0	3515.0	2466.0	3487.0	3515.0	2466.0	3423.0	3261.0	2105.0	3415.0	3188.0	1960.0	3415.0	3188.0	1960.0	3396.0	3309.0	2201.0	3519.0	3521.0	2549.0	3519.0	3521.0
3571.0	3915.0	3002.0	3571.0	3915.0	3002.0	3512.0	3852.0	2991.0	3553.0	3814.0	3001.0	3553.0	3814.0	3001.0	3535.0	3871.0	3021.0	3674.0	3842.0	2988.0	3674.0	3842.0	2988.0	3605.0	3697.0	2818.0	3583.0	3527.0	2455.0	3583.0	3527.0	2455.0	3429.0	3382.0	2133.0	3387.0	3386.0	2187.0	3457.0	3442.0	2527.0	3457.0	3442.0	2527.0	3476.0	3598.0	2916.0	3476.0	3598.0
3371.0	3960.0	3070.0	3319.0	3881.0	3066.0	3319.0	3881.0	3066.0	3383.0	3849.0	3058.0	3457.0	3864.0	3045.0	3457.0	3864.0	3045.0	3564.0	3949.0	3023.0	3663.0	3839.0	2943.0	3663.0	3839.0	2943.0	3602.0	3681.0	2682.0	3582.0	3467.0	2270.0	3582.0	3467.0	2270.0	3430.0	3492.0	1979.0	3419.0	3587.0	2049.0	3419.0	3587.0	2049.0	3436.0	3704.0	2448.0	3487.0	3714.0
3386.0	3944.0	3036.0	3386.0	3944.0	3036.0	3468.0	3853.0	3031.0	3474.0	3866.0	3015.0	3474.0	3866.0	3015.0	3505.0	3905.0	2995.0	3465.0	3754.0	2882.0	3465.0	3754.0	2882.0	3474.0	3612.0	2635.0	3404.0	3349.0	2303.0	3404.0	3349.0	2303.0	3282.0	3285.0	2024.0	3278.0	3252.0	2114.0	3278.0	3252.0	2114.0	3332.0	3449.0	2411.0	3482.0	3598.0	2797.0	3482.0	3598.0
3442.0	4095.0	3076.0	3375.0	4095.0	3040.0	3375.0	4095.0	3040.0	3419.0	4095.0	3017.0	3508.0	4037.0	3012.0	3508.0	4037.0	3012.0	3456.0	4037.0	2979.0	3444.0	3837.0	2901.0	3444.0	3837.0	2901.0	3400.0	3579.0	2706.0	3406.0	3250.0	2335.0	3406.0	3250.0	2335.0	3427.0	3175.0	2111.0	3447.0	3352.0	2271.0	3516.0	3620.0	2667.0	3516.0	3620.0	2667.0	3490.0	3895.0
3391.0	4095.0	3100.0	3319.0	4094.0	3093.0	3319.0	4094.0	3093.0	3395.0	4071.0	3051.0	3501.0	4071.0	3068.0	3501.0	4071.0	3068.0	3507.0	4071.0	3095.0	3467.0	4095.0	3096.0	3528.0	3884.0	2949.0	3528.0	3884.0	2949.0	3495.0	3626.0	2708.0	3379.0	3353.0	2362.0	3379.0	3353.0	2362.0	3129.0	3223.0	2244.0	3129.0	3223.0	2244.0	3123.0	3237.0	2372.0	3300.0	3297.0
3634.0	4030.0	3205.0	3565.0	3978.0	3149.0	3565.0	3978.0	3149.0	3497.0	3979.0	3139.0	3496.0	4027.0	3198.0	3496.0	4027.0	3198.0	3501.0	4079.0	3176.0	3528.0	3806.0	2999.0	3528.0	3806.0	2999.0	3505.0	3584.0	2747.0	3408.0	3294.0	2432.0	3408.0	3294.0	2432.0	3292.0	3259.0	2181.0	3265.0	3172.0	2174.0	3265.0	3172.0	2174.0	3335.0	3315.0	2465.0	3394.0	3527.0
3564.0	3644.0	3074.0	3564.0	3644.0	3074.0	3531.0	3569.0	3077.0	3485.0	3549.0	3077.0	3485.0	3549.0	3077.0	3381.0	3729.0	3052.0	3383.0	3874.0	2879.0	3383.0	3874.0	2879.0	3397.0	3808.0	2648.0	3425.0	3522.0	2395.0	3425.0	3522.0	2395.0	3398.0	3348.0	2339.0	3372.0	3518.0	2530.0	3372.0	3518.0	2530.0	3408.0	3660.0	2874.0	3375.0	3834.0	3062.0	3375.0	3834.0
3646.0	3868.0	3023.0	3667.0	3737.0	3015.0	3667.0	3737.0	3015.0	3612.0	3754.0	3003.0	3561.0	3754.0	2977.0	3561.0	3754.0	2977.0	3544.0	3709.0	2833.0	3567.0	3477.0	2589.0	3506.0	3307.0	2279.0	3506.0	3307.0	2279.0	3449.0	3146.0	2165.0	3402.0	3166.0	2362.0	3402.0	3166.0	2362.0	3401.0	3372.0	2717.0	3457.0	3569.0	3027.0	3457.0	3569.0	3027.0	3396.0	3792.0
3482.0	3955.0	3286.0	3427.0	3958.0	3040.0	3452.0	3972.0	3209.0	3452.0	3972.0	3209.0	3438.0	3984.0	3234.0	3418.0	3947.0	3240.0	3418.0	3947.0	3240.0	3378.0	3794.0	2893.0	3402.0	3553.0	2644.0	3438.0	3317.0	2354.0	3438.0	3317.0	2354.0	3406.0	3141.0	2224.0	3406.0	3141.0	2224.0	3447.0	3291.0	2323.0	3468.0	3394.0	2617.0	3468.0	3394.0	2617.0	3527.0	3770.0
3594.0	3836.0	3459.0	3608.0	3780.0	3270.0	3608.0	3780.0	3270.0	3503.0	3769.0	3408.0	3402.0	3834.0	3408.0	3402.0	3834.0	3408.0	3422.0	3846.0	3342.0	3490.0	3915.0	2951.0	3490.0	3915.0	2951.0	3530.0	3756.0	2703.0	3397.0	3660.0	2412.0	3397.0	3660.0	2412.0	3303.0	3439.0	2357.0	3284.0	3412.0	2504.0	3284.0	3412.0	2504.0	3350.0	3500.0	2818.0	3421.0	3702.0
3590.0	4000.0	3290.0	3530.0	3882.0	3099.0	3530.0	3882.0	3099.0	3535.0	3767.0	3119.0	3520.0	3727.0	3144.0	3520.0	3727.0	3144.0	3472.0	3650.0	3021.0	3426.0	3552.0	2813.0	3426.0	3552.0	2813.0	3412.0	3313.0	2533.0	3415.0	3188.0	2236.0	3415.0	3188.0	2236.0	3388.0	3105.0	2227.0	3366.0	3313.0	2479.0	3366.0	3313.0	2479.0	3411.0	3457.0	2835.0	3477.0	3787.0
3570.0	3659.0	3705.0	3570.0	3659.0	3705.0	3521.0	3620.0	3688.0	3415.0	3626.0	3684.0	3415.0	3626.0	3684.0	3364.0	3720.0	3463.0	3453.0	3731.0	3164.0	3453.0	3731.0	3164.0	3445.0	3658.0	2740.0	3401.0	3474.0	2495.0	3401.0	3474.0	2495.0	3222.0	3192.0	2254.0	3286.0	3098.0	2327.0	3286.0	3098.0	2327.0	3358.0	3136.0	2572.0	3464.0	3466.0	2896.0	3464.0	3466.0
3489.0	3273.0	3046.0	3482.0	3393.0	3060.0	3482.0	3393.0	3060.0	3549.0	3530.0	3101.0	3538.0	3689.0	3158.0	3538.0	3689.0	3158.0	3527.0	3738.0	3138.0	3479.0	3704.0	2876.0	3479.0	3704.0	2876.0	3442.0	3590.0	2612.0	3381.0	3347.0	2351.0	3381.0	3347.0	2351.0	3441.0	3260.0	2413.0	3511.0	3238.0	2621.0	3511.0	3238.0	2621.0	3615.0	3433.0	2853.0	3467.0	3685.0
3517.0	4016.0	3145.0	3451.0	3946.0	3149.0	3547.0	3946.0	3133.0	3547.0	3946.0	3133.0	3632.0	3967.0	3352.0	3656.0	4058.0	3367.0	3656.0	4058.0	3367.0	3668.0	3901.0	3209.0	3516.0	3618.0	2710.0	3516.0	3618.0	2710.0	3400.0	3304.0	2355.0	3238.0	3105.0	2225.0	3238.0	3105.0	2225.0	3339.0	3246.0	2353.0	3457.0	3293.0	2667.0	3457.0	3293.0	2667.0	3516.0	3603.0
3484.0	3840.0	3462.0	3476.0	3733.0	3495.0	3476.0	3733.0	3495.0	3517.0	3797.0	3655.0	3528.0	3943.0	3825.0	3528.0	3943.0	3825.0	3574.0	4044.0	3515.0	3587.0	3852.0	3079.0	3587.0	3852.0	3079.0	3535.0	3506.0	2616.0	3504.0	3165.0	2410.0	3504.0	3165.0	2410.0	3446.0	3050.0	2417.0	3484.0	3300.0	2560.0	3484.0	3300.0	2560.0	3464.0	3627.0	2783.0	3421.0	3904.0
3511.0	4051.0	3763.0	3410.0	3979.0	3750.0	3420.0	3914.0	3742.0	3420.0	3914.0	3742.0	3441.0	3924.0	3758.0	3416.0	3997.0	3531.0	3416.0	3997.0	3531.0	3438.0	4062.0	3276.0	3427.0	3918.0	2833.0	3427.0	3918.0	2833.0	3426.0	3697.0	2561.0	3304.0	3412.0	2307.0	3304.0	3412.0	2307.0	3323.0	3282.0	2321.0	3363.0	3362.0	2566.0	3363.0	3362.0	2566.0	3453.0	3647.0
3617.0	3959.0	3744.0	3617.0	3959.0	3744.0	3539.0	3977.0	3767.0	3487.0	4028.0	3821.0	3487.0	4028.0	3821.0	3375.0	4010.0	3624.0	3450.0	3842.0	3331.0	3450.0	3842.0	3331.0	3509.0	3629.0	2833.0	3553.0	3469.0	2691.0	3553.0	3469.0	2691.0	3472.0	3290.0	2557.0	3422.0	3241.0	2575.0	3422.0	3241.0	2575.0	3402.0	3418.0	2675.0	3415.0	3701.0	2906.0	3415.0	3701.0
3650.0	3910.0	3255.0	3650.0	3910.0	3255.0	3639.0	3835.0	3407.0	3509.0	3796.0	3585.0	3509.0	3796.0	3585.0	3381.0	3837.0	3536.0	3389.0	3760.0	3198.0	3389.0	3760.0	3198.0	3432.0	3666.0	2772.0	3416.0	3341.0	2488.0	3416.0	3341.0	2488.0	3349.0	3100.0	2347.0	3295.0	3214.0	2384.0	3295.0	3214.0	2384.0	3352.0	3391.0	2622.0	3370.0	3800.0	2832.0	3370.0	3800.0
3632.0	3801.0	3715.0	3632.0	3801.0	3715.0	3597.0	3797.0	3709.0	3463.0	3805.0	3705.0	3463.0	3805.0	3705.0	3354.0	3904.0	3716.0	3386.0	3997.0	3474.0	3386.0	3997.0	3474.0	3481.0	4009.0	3060.0	3518.0	3768.0	2591.0	3518.0	3768.0	2591.0	3498.0	3483.0	2436.0	3451.0	3195.0	2366.0	3451.0	3195.0	2366.0	3411.0	3277.0	2573.0	3424.0	3433.0	2769.0	3424.0	3433.0
3641.0	3980.0	3740.0	3639.0	3952.0	3732.0	3569.0	3800.0	3727.0	3569.0	3800.0	3727.0	3500.0	3745.0	3763.0	3422.0	3796.0	3537.0	3422.0	3796.0	3537.0	3492.0	3828.0	3164.0	3520.0	3793.0	2722.0	3520.0	3793.0	2722.0	3533.0	3538.0	2486.0	3450.0	3326.0	2371.0	3450.0	3326.0	2371.0	3455.0	3347.0	2380.0	3442.0	3579.0	2565.0	3442.0	3579.0	2565.0	3418.0	3891.0
3389.0	3567.0	3698.0	3389.0	3567.0	3698.0	3402.0	3538.0	3701.0	3396.0	3570.0	3733.0	3396.0	3570.0	3733.0	3402.0	3764.0	3514.0	3444.0	3904.0	3127.0	3444.0	3904.0	3127.0	3372.0	3799.0	2674.0	3266.0	3441.0	2418.0	3266.0	3441.0	2418.0	3170.0	3251.0	2375.0	3242.0	3382.0	2506.0	3242.0	3382.0	2506.0	3399.0	3740.0	2751.0	3496.0	3914.0	2973.0	3496.0	3914.0
3503.0	3995.0	3704.0	3468.0	3960.0	3755.0	3468.0	3960.0	3755.0	3530.0	3918.0	3801.0	3434.0	3970.0	3632.0	3434.0	3970.0	3632.0	3463.0	3892.0	3271.0	3426.0	3756.0	2814.0	3426.0	3756.0	2814.0	3478.0	3562.0	2528.0	3420.0	3359.0	2360.0	3420.0	3359.0	2360.0	3389.0	3260.0	2344.0	3365.0	3353.0	2548.0	3365.0	3353.0	2548.0	3364.0	3485.0	2816.0	3429.0	3719.0
3562.0	3959.0	3757.0	3528.0	3895.0	3771.0	3528.0	3895.0	3771.0	3462.0	3943.0	3767.0	3493.0	3973.0	3536.0	3493.0	3973.0	3536.0	3462.0	3951.0	3135.0	3417.0	3769.0	2707.0	3417.0	3769.0	2707.0	3335.0	3513.0	2440.0	3363.0	3252.0	2387.0	3363.0	3252.0	2387.0	3388.0	3253.0	2538.0	3439.0	3372.0	2784.0	3439.0	3372.0	2784.0	3514.0	3732.0	2975.0	3489.0	3844.0
3491.0	3989.0	3762.0	3491.0	3989.0	3762.0	3574.0	3882.0	3719.0	3687.0	3764.0	3717.0	3687.0	3764.0	3717.0	3638.0	3835.0	3447.0	3555.0	3886.0	3066.0	3555.0	3886.0	3066.0	3421.0	3877.0	2615.0	3354.0	3658.0	2463.0	3354.0	3658.0	2463.0	3281.0	3360.0	2439.0	3349.0	3313.0	2546.0	3349.0	3313.0	2546.0	3381.0	3382.0	2706.0	3412.0	3720.0	2861.0	3412.0	3720.0
3181.0	4095.0	3153.0	3181.0	4095.0	3153.0	3247.0	4095.0	3173.0	3293.0	4095.0	3408.0	3293.0	4095.0	3408.0	3459.0	4095.0	3672.0	3556.0	4095.0	3888.0	3556.0	4095.0	3888.0	3618.0	4080.0	3627.0	3591.0	3973.0	3133.0	3591.0	3973.0	3133.0	3484.0	3748.0	2660.0	3373.0	3440.0	2374.0	3373.0	3440.0	2374.0	3319.0	3226.0	2430.0	3417.0	3338.0	2605.0	3417.0	3338.0
3597.0	3982.0	3429.0	3604.0	3930.0	3535.0	3604.0	3930.0	3535.0	3515.0	3917.0	3623.0	3538.0	3981.0	3776.0	3538.0	3981.0	3776.0	3529.0	4039.0	3555.0	3625.0	3911.0	3125.0	3625.0	3911.0	3125.0	3502.0	3637.0	2609.0	3421.0	3333.0	2338.0	3421.0	3333.0	2338.0	3304.0	3179.0	2312.0	3380.0	3411.0	2456.0	3380.0	3411.0	2456.0	3439.0	3723.0	2683.0	3496.0	3959.0
3595.0	4095.0	3801.0	3595.0	4095.0	3801.0	3622.0	4074.0	3773.0	3554.0	4074.0	3755.0	3554.0	4074.0	3755.0	3480.0	3925.0	3755.0	3369.0	3946.0	3382.0	3369.0	3946.0	3382.0	3329.0	3802.0	2953.0	3278.0	3689.0	2478.0	3278.0	3689.0	2478.0	3230.0	3337.0	2320.0	3285.0	3252.0	2358.0	3372.0	3407.0	2571.0	3372.0	3407.0	2571.0	3465.0	3759.0	2834.0	3410.0	3941.0
3420.0	3758.0	3637.0	3420.0	3758.0	3637.0	3426.0	3748.0	3634.0	3481.0	3844.0	3436.0	3481.0	3844.0	3436.0	3518.0	3833.0	3085.0	3529.0	3736.0	2741.0	3529.0	3736.0	2741.0	3509.0	3440.0	2460.0	3392.0	3210.0	2356.0	3392.0	3210.0	2356.0	3341.0	3170.0	2337.0	3281.0	3366.0	2569.0	3281.0	3366.0	2569.0	3360.0	3682.0	2810.0	3426.0	3837.0	2921.0	3426.0	3837.0
3329.0	3745.0	3747.0	3329.0	3745.0	3747.0	3334.0	3644.0	3737.0	3347.0	3665.0	3731.0	3347.0	3665.0	3731.0	3358.0	3768.0	3476.0	3560.0	3967.0	3099.0	3560.0	3967.0	3099.0	3457.0	3940.0	2691.0	3356.0	3821.0	2544.0	3356.0	3821.0	2544.0	3067.0	3671.0	2518.0	3095.0	3640.0	2547.0	3095.0	3640.0	2547.0	3237.0	3789.0	2673.0	3377.0	3911.0	2803.0	3377.0	3911.0
3521.0	4095.0	3765.0	3527.0	4050.0	3736.0	3527.0	4050.0	3736.0	3474.0	3958.0	3717.0	3471.0	3905.0	3716.0	3471.0	3905.0	3716.0	3466.0	3950.0	3748.0	3457.0	4000.0	3526.0	3457.0	4000.0	3526.0	3379.0	4052.0	3163.0	3281.0	3834.0	2723.0	3281.0	3834.0	2723.0	3184.0	3540.0	2492.0	3118.0	3174.0	2340.0	3118.0	3174.0	2340.0	3237.0	3216.0	2306.0	3334.0	3426.0
3490.0	3844.0	3720.0	3459.0	3740.0	3712.0	3459.0	3740.0	3712.0	3374.0	3738.0	3721.0	3391.0	3823.0	3746.0	3391.0	3823.0	3746.0	3470.0	3990.0	3765.0	3540.0	4089.0	3513.0	3540.0	4089.0	3513.0	3605.0	4016.0	3110.0	3501.0	3811.0	2694.0	3501.0	3811.0	2694.0	3357.0	3492.0	2578.0	3304.0	3438.0	2621.0	3304.0	3438.0	2621.0	3366.0	3643.0	2754.0	3509.0	3862.0
3379.0	3952.0	3745.0	3446.0	3937.0	3763.0	3560.0	3855.0	3751.0	3560.0	3855.0	3751.0	3558.0	3734.0	3733.0	3537.0	3831.0	3777.0	3537.0	3831.0	3777.0	3551.0	3908.0	3537.0	3544.0	3984.0	3174.0	3544.0	3984.0	3174.0	3474.0	3748.0	2682.0	3345.0	3473.0	2432.0	3345.0	3473.0	2432.0	3278.0	3116.0	2323.0	3349.0	3187.0	2404.0	3349.0	3187.0	2404.0	3406.0	3434.0
3539.0	3618.0	3788.0	3539.0	3618.0	3788.0	3640.0	3575.0	3772.0	3526.0	3701.0	3740.0	3526.0	3701.0	3740.0	3494.0	3797.0	3713.0	3404.0	3971.0	3390.0	3404.0	3971.0	3390.0	3446.0	3774.0	2960.0	3403.0	3544.0	2526.0	3403.0	3544.0	2526.0	3330.0	3168.0	2376.0	3306.0	3105.0	2423.0	3306.0	3105.0	2423.0	3405.0	3358.0	2625.0	3557.0	3734.0	2921.0	3557.0	3734.0
3621.0	4063.0	3720.0	3621.0	3999.0	3719.0	3624.0	3967.0	3734.0	3624.0	3967.0	3734.0	3544.0	3999.0	3746.0	3445.0	4063.0	3527.0	3445.0	4063.0	3527.0	3338.0	4095.0	3154.0	3306.0	3888.0	2665.0	3306.0	3888.0	2665.0	3214.0	3561.0	2311.0	3152.0	3233.0	2140.0	3262.0	3216.0	2261.0	3262.0	3216.0	2261.0	3341.0	3544.0	2550.0	3458.0	3799.0	2826.0	3458.0	3799.0
3456.0	4072.0	3682.0	3459.0	4041.0	3703.0	3459.0	4041.0	3703.0	3449.0	4012.0	3715.0	3431.0	4029.0	3761.0	3431.0	4029.0	3761.0	3438.0	4023.0	3524.0	3370.0	3871.0	3134.0	3370.0	3871.0	3134.0	3317.0	3562.0	2651.0	3179.0	3260.0	2348.0	3179.0	3260.0	2348.0	3150.0	3137.0	2235.0	3156.0	3206.0	2363.0	3156.0	3206.0	2363.0	3305.0	3493.0	2751.0	3445.0	3638.0
2406.0	2648.0	2649.0	2372.0	2643.0	2566.0	2372.0	2643.0	2566.0	2342.0	2670.0	2578.0	2458.0	2913.0	2578.0	2458.0	2913.0	2578.0	2482.0	3078.0	2575.0	2363.0	2938.0	2540.0	2363.0	2938.0	2540.0	2055.0	2307.0	2274.0	1822.0	1750.0	1945.0	1822.0	1750.0	1945.0	1802.0	1445.0	1562.0	1893.0	1527.0	1542.0	1893.0	1527.0	1542.0	2002.0	1891.0	1874.0	2184.0	2474.0
2178.0	2691.0	2587.0	2183.0	2706.0	2598.0	2183.0	2706.0	2598.0	2175.0	2716.0	2601.0	2159.0	2929.0	2627.0	2159.0	2929.0	2627.0	2152.0	3159.0	2639.0	2156.0	3133.0	2620.0	2156.0	3133.0	2620.0	2097.0	2605.0	2464.0	1985.0	1932.0	2140.0	1985.0	1932.0	2140.0	1860.0	1468.0	1770.0	1789.0	1313.0	1529.0	1789.0	1313.0	1529.0	1825.0	1270.0	1509.0	1937.0	1493.0
2258.0	2941.0	2699.0	2270.0	2981.0	2704.0	2269.0	2988.0	2681.0	2269.0	2988.0	2681.0	2244.0	3141.0	2676.0	2225.0	3227.0	2639.0	2225.0	3227.0	2639.0	2197.0	3408.0	2600.0	2154.0	3098.0	2502.0	2154.0	3098.0	2502.0	2003.0	2604.0	2247.0	1890.0	1934.0	1990.0	1890.0	1934.0	1990.0	1802.0	1554.0	1775.0	1858.0	1445.0	1758.0	1858.0	1445.0	1758.0	1946.0	1601.0
2290.0	2951.0	2659.0	2327.0	2921.0	2667.0	2354.0	2890.0	2642.0	2354.0	2890.0	2642.0	2325.0	3013.0	2658.0	2306.0	3304.0	2645.0	2306.0	3304.0	2645.0	2242.0	3277.0	2680.0	2116.0	2888.0	2508.0	1961.0	2176.0	2246.0	1961.0	2176.0	2246.0	1849.0	1656.0	1909.0	1849.0	1656.0	1909.0	1780.0	1358.0	1806.0	1841.0	1424.0	1876.0	1841.0	1424.0	1876.0	1943.0	1842.0
2532.0	3111.0	2729.0	2532.0	3111.0	2729.0	2529.0	3083.0	2743.0	2513.0	3151.0	2696.0	2513.0	3151.0	2696.0	2489.0	3273.0	2655.0	2381.0	3171.0	2622.0	2381.0	3171.0	2622.0	2179.0	2644.0	2416.0	1923.0	1960.0	2181.0	1923.0	1960.0	2181.0	1754.0	1556.0	1892.0	1696.0	1440.0	1804.0	1696.0	1440.0	1804.0	1827.0	1626.0	1960.0	1974.0	2000.0	2195.0	1974.0	2000.0
2386.0	3033.0	2633.0	2378.0	3059.0	2667.0	2378.0	3059.0	2667.0	2348.0	3023.0	2688.0	2290.0	3143.0	2666.0	2290.0	3143.0	2666.0	2271.0	3317.0	2591.0	2192.0	3053.0	2456.0	2192.0	3053.0	2456.0	2080.0	2408.0	2327.0	1928.0	1720.0	2088.0	1928.0	1720.0	2088.0	1778.0	1452.0	1906.0	1732.0	1484.0	1850.0	1732.0	1484.0	1850.0	1791.0	1848.0	2078.0	1969.0	2429.0
2192.0	2925.0	2539.0	2192.0	2925.0	2539.0	2179.0	2889.0	2522.0	2169.0	3082.0	2526.0	2169.0	3082.0	2526.0	2139.0	3365.0	2487.0	2127.0	3553.0	2447.0	2127.0	3553.0	2447.0	2097.0	3235.0	2462.0	2101.0	2605.0	2445.0	2101.0	2605.0	2445.0	1989.0	1933.0	2292.0	1891.0	1584.0	2104.0	1891.0	1584.0	2104.0	1795.0	1534.0	2023.0	1865.0	1870.0	2227.0	1865.0	1870.0
2214.0	3036.0	2546.0	2206.0	2966.0	2533.0	2206.0	2966.0	2533.0	2181.0	2947.0	2540.0	2160.0	3198.0	2511.0	2160.0	3198.0	2511.0	2142.0	3276.0	2573.0	2150.0	2951.0	2410.0	2150.0	2951.0	2410.0	2048.0	2235.0	2183.0	1929.0	1633.0	1853.0	1929.0	1633.0	1853.0	1793.0	1455.0	1766.0	1783.0	1455.0	1821.0	1783.0	1455.0	1821.0	1829.0	1804.0	2053.0	1918.0	2274.0
2335.0	3134.0	2579.0	2335.0	3171.0	2571.0	2335.0	3171.0	2571.0	2327.0	3118.0	2553.0	2300.0	3257.0	2556.0	2300.0	3257.0	2556.0	2253.0	3374.0	2480.0	2204.0	3321.0	2489.0	2204.0	3321.0	2489.0	2138.0	2894.0	2466.0	1984.0	2219.0	2349.0	1984.0	2219.0	2349.0	1913.0	1694.0	2092.0	1850.0	1405.0	1870.0	1850.0	1405.0	1870.0	1935.0	1587.0	1958.0	1960.0	2016.0
2215.0	2995.0	2564.0	2203.0	2972.0	2536.0	2203.0	2972.0	2536.0	2193.0	2903.0	2540.0	2169.0	3152.0	2517.0	2169.0	3152.0	2517.0	2173.0	3360.0	2500.0	2150.0	3296.0	2493.0	2150.0	3296.0	2493.0	2126.0	2696.0	2475.0	1974.0	2041.0	2437.0	1974.0	2041.0	2437.0	1879.0	1634.0	2311.0	1800.0	1487.0	2259.0	1800.0	1487.0	2259.0	1892.0	1717.0	2300.0	2035.0	2220.0
2161.0	2979.0	2686.0	2140.0	2966.0	2700.0	2140.0	2966.0	2700.0	2117.0	2971.0	2651.0	2090.0	3008.0	2665.0	2090.0	3008.0	2665.0	2095.0	3228.0	2630.0	2088.0	3255.0	2571.0	2088.0	3255.0	2571.0	2076.0	3038.0	2492.0	2039.0	2460.0	2403.0	2039.0	2460.0	2403.0	1957.0	1898.0	2292.0	1902.0	1551.0	2157.0	1902.0	1551.0	2157.0	1892.0	1458.0	2121.0	1956.0	1802.0
2296.0	3107.0	2667.0	2258.0	3091.0	2654.0	2258.0	3091.0	2654.0	2244.0	3136.0	2678.0	2201.0	3275.0	2673.0	2201.0	3275.0	2673.0	2183.0	3413.0	2610.0	2156.0	3337.0	2513.0	2156.0	3337.0	2513.0	2140.0	2874.0	2448.0	2044.0	2287.0	2400.0	2044.0	2287.0	2400.0	1940.0	1846.0	2305.0	1878.0	1693.0	2149.0	1878.0	1693.0	2149.0	1935.0	1736.0	2175.0	2037.0	2139.0
2128.0	3078.0	2673.0	2174.0	3063.0	2667.0	2214.0	3015.0	2663.0	2214.0	3015.0	2663.0	2244.0	3042.0	2681.0	2239.0	3162.0	2711.0	2202.0	3380.0	2699.0	2202.0	3380.0	2699.0	2146.0	3357.0	2674.0	2101.0	2978.0	2542.0	2101.0	2978.0	2542.0	2016.0	2263.0	2383.0	1931.0	1759.0	2155.0	1931.0	1759.0	2155.0	1831.0	1494.0	2020.0	1870.0	1586.0	2095.0	1870.0	1586.0
2341.0	3188.0	2680.0	2341.0	3188.0	2680.0	2395.0	3141.0	2707.0	2427.0	3063.0	2747.0	2427.0	3063.0	2747.0	2374.0	3188.0	2733.0	2236.0	3320.0	2652.0	2236.0	3320.0	2652.0	2119.0	3244.0	2623.0	1983.0	2677.0	2439.0	1983.0	2677.0	2439.0	1879.0	2028.0	2302.0	1803.0	1623.0	2043.0	1803.0	1623.0	2043.0	1850.0	1538.0	1983.0	1941.0	1781.0	2116.0	1941.0	1781.0
2157.0	3141.0	2764.0	2179.0	3164.0	2711.0	2195.0	3175.0	2658.0	2195.0	3175.0	2658.0	2192.0	3164.0	2661.0	2173.0	3261.0	2646.0	2173.0	3261.0	2646.0	2132.0	3398.0	2634.0	2064.0	3233.0	2573.0	2064.0	3233.0	2573.0	1960.0	2679.0	2385.0	1839.0	2022.0	2206.0	1839.0	2022.0	2206.0	1763.0	1649.0	2021.0	1774.0	1594.0	2030.0	1774.0	1594.0	2030.0	1880.0	1946.0
2135.0	2993.0	2542.0	2122.0	2995.0	2563.0	2122.0	2995.0	2563.0	2089.0	2979.0	2562.0	2066.0	3125.0	2554.0	2066.0	3125.0	2554.0	2058.0	3241.0	2512.0	2041.0	3168.0	2491.0	2041.0	3168.0	2491.0	2024.0	2706.0	2452.0	1981.0	2191.0	2400.0	1981.0	2191.0	2400.0	1953.0	1819.0	2281.0	1916.0	1685.0	2160.0	1916.0	1685.0	2160.0	1902.0	1790.0	2175.0	1960.0	2192.0
2165.0	2952.0	2673.0	2165.0	2952.0	2673.0	2154.0	2999.0	2713.0	2154.0	2999.0	2713.0	2133.0	3049.0	2694.0	2114.0	3206.0	2643.0	2060.0	3243.0	2533.0	2060.0	3243.0	2533.0	2002.0	3027.0	2469.0	1922.0	2506.0	2362.0	1922.0	2506.0	2362.0	1828.0	1964.0	2227.0	1828.0	1964.0	2227.0	1832.0	1657.0	2040.0	1905.0	1577.0	1952.0	2042.0	1862.0	2137.0	2042.0	1862.0
2185.0	2872.0	2593.0	2199.0	2900.0	2603.0	2199.0	2900.0	2603.0	2190.0	2974.0	2582.0	2162.0	3195.0	2569.0	2162.0	3195.0	2569.0	2135.0	3349.0	2516.0	2117.0	3368.0	2533.0	2117.0	3368.0	2533.0	2112.0	3001.0	2537.0	2010.0	2409.0	2426.0	2010.0	2409.0	2426.0	1976.0	1899.0	2197.0	1950.0	1598.0	1990.0	1950.0	1598.0	1990.0	2030.0	1617.0	2000.0	2084.0	1926.0
2126.0	2895.0	2581.0	2126.0	2895.0	2581.0	2147.0	2907.0	2579.0	2143.0	2982.0	2572.0	2143.0	2982.0	2572.0	2147.0	3263.0	2613.0	2120.0	3368.0	2585.0	2093.0	3205.0	2583.0	2093.0	3205.0	2583.0	2022.0	2689.0	2508.0	1962.0	2120.0	2307.0	1962.0	2120.0	2307.0	1879.0	1704.0	2053.0	1801.0	1431.0	1829.0	1801.0	1431.0	1829.0	1840.0	1543.0	1963.0	1941.0	1885.0
2147.0	3008.0	2630.0	2136.0	2995.0	2617.0	2110.0	2965.0	2595.0	2110.0	2965.0	2595.0	2110.0	3159.0	2654.0	2125.0	3347.0	2646.0	2125.0	3347.0	2646.0	2178.0	3440.0	2564.0	2180.0	3139.0	2461.0	2180.0	3139.0	2461.0	2065.0	2658.0	2428.0	1987.0	2164.0	2358.0	1987.0	2164.0	2358.0	1959.0	1808.0	2258.0	2020.0	1683.0	2137.0	2020.0	1683.0	2137.0	2071.0	1737.0
2223.0	3074.0	2659.0	2222.0	3079.0	2645.0	2208.0	3058.0	2655.0	2208.0	3058.0	2655.0	2183.0	3073.0	2680.0	2154.0	3190.0	2649.0	2154.0	3190.0	2649.0	2123.0	3299.0	2585.0	2086.0	3188.0	2531.0	2086.0	3188.0	2531.0	2066.0	2768.0	2474.0	2035.0	2211.0	2365.0	2035.0	2211.0	2365.0	2010.0	1797.0	2110.0	1999.0	1548.0	1893.0	1999.0	1548.0	1893.0	2058.0	1571.0
2126.0	2966.0	2758.0	2126.0	2966.0	2758.0	2081.0	2914.0	2756.0	2042.0	2986.0	2784.0	2042.0	2986.0	2784.0	2037.0	3094.0	2727.0	2072.0	3160.0	2542.0	2072.0	3160.0	2542.0	1995.0	2876.0	2205.0	1826.0	2313.0	1926.0	1826.0	2313.0	1926.0	1606.0	1686.0	1696.0	1567.0	1276.0	1568.0	1567.0	1276.0	1568.0	1660.0	1247.0	1656.0	1864.0	1559.0	1976.0	1864.0	1559.0
2146.0	2633.0	2458.0	2166.0	2601.0	2510.0	2166.0	2601.0	2510.0	2179.0	2581.0	2579.0	2170.0	2733.0	2582.0	2170.0	2733.0	2582.0	2134.0	2994.0	2558.0	2066.0	3057.0	2553.0	2066.0	3057.0	2553.0	1972.0	2842.0	2458.0	1890.0	2354.0	2378.0	1890.0	2354.0	2378.0	1762.0	1926.0	2198.0	1680.0	1588.0	2188.0	1680.0	1588.0	2188.0	1647.0	1518.0	2031.0	1747.0	1676.0
2160.0	2520.0	2626.0	2160.0	2520.0	2626.0	2118.0	2484.0	2686.0	2093.0	2686.0	2699.0	2093.0	2686.0	2699.0	2105.0	2926.0	2675.0	2219.0	3213.0	2618.0	2219.0	3213.0	2618.0	2251.0	3204.0	2569.0	2179.0	3149.0	2504.0	2179.0	3149.0	2504.0	1940.0	2734.0	2394.0	1725.0	2206.0	2224.0	1725.0	2206.0	2224.0	1611.0	1655.0	1942.0	1609.0	1366.0	1729.0	1609.0	1366.0
2190.0	2728.0	2736.0	2218.0	2669.0	2747.0	2240.0	2667.0	2727.0	2240.0	2667.0	2727.0	2227.0	2736.0	2713.0	2192.0	2988.0	2680.0	2192.0	2988.0	2680.0	2244.0	3154.0	2687.0	2236.0	3125.0	2643.0	2236.0	3125.0	2643.0	2124.0	2750.0	2563.0	1939.0	2206.0	2402.0	1939.0	2206.0	2402.0	1775.0	1702.0	2247.0	1715.0	1344.0	1970.0	1715.0	1344.0	1970.0	1686.0	1171.0
2247.0	2739.0	2593.0	2212.0	2653.0	2597.0	2202.0	2649.0	2562.0	2202.0	2649.0	2562.0	2157.0	2844.0	2596.0	2107.0	3069.0	2565.0	2107.0	3069.0	2565.0	2123.0	3202.0	2552.0	2136.0	2928.0	2444.0	2136.0	2928.0	2444.0	1999.0	2477.0	2367.0	1999.0	2477.0	2367.0	1770.0	1959.0	2214.0	1613.0	1626.0	2002.0	1626.0	1458.0	1840.0	1626.0	1458.0	1840.0	1776.0	1629.0
2186.0	2851.0	2757.0	2198.0	2814.0	2713.0	2198.0	2814.0	2713.0	2209.0	2753.0	2653.0	2209.0	2753.0	2653.0	2214.0	2831.0	2699.0	2214.0	3111.0	2721.0	2238.0	3317.0	2712.0	2238.0	3317.0	2712.0	2186.0	3284.0	2732.0	1999.0	2758.0	2673.0	1999.0	2758.0	2673.0	1767.0	2158.0	2546.0	1609.0	1649.0	2322.0	1609.0	1649.0	2322.0	1593.0	1434.0	2199.0	1606.0	1455.0
2204.0	2830.0	2715.0	2204.0	2830.0	2715.0	2184.0	2830.0	2726.0	2146.0	2982.0	2724.0	2146.0	2982.0	2724.0	2135.0	3189.0	2734.0	2155.0	3328.0	2678.0	2155.0	3328.0	2678.0	2161.0	3043.0	2642.0	2048.0	2549.0	2573.0	2048.0	2549.0	2573.0	1818.0	1961.0	2444.0	1623.0	1605.0	2251.0	1623.0	1605.0	2251.0	1546.0	1404.0	2078.0	1614.0	1546.0	2129.0	1614.0	1546.0
2133.0	2585.0	2621.0	2103.0	2508.0	2637.0	2079.0	2537.0	2652.0	2079.0	2537.0	2652.0	2088.0	2783.0	2659.0	2074.0	3159.0	2696.0	2074.0	3159.0	2696.0	2107.0	3404.0	2686.0	2125.0	3161.0	2652.0	2125.0	3161.0	2652.0	1927.0	2515.0	2425.0	1688.0	1911.0	2125.0	1688.0	1911.0	2125.0	1530.0	1572.0	1916.0	1681.0	1556.0	1860.0	1681.0	1556.0	1860.0	1907.0	1811.0
2101.0	2794.0	2735.0	2095.0	2804.0	2743.0	2093.0	2826.0	2739.0	2093.0	2826.0	2739.0	2071.0	3045.0	2707.0	2066.0	3242.0	2697.0	2066.0	3242.0	2697.0	2124.0	3226.0	2669.0	2141.0	2849.0	2622.0	2141.0	2849.0	2622.0	2036.0	2337.0	2376.0	1812.0	1891.0	2053.0	1812.0	1891.0	2053.0	1650.0	1627.0	1729.0	1680.0	1583.0	1637.0	1680.0	1583.0	1637.0	1834.0	1898.0
2172.0	2940.0	2866.0	2172.0	2940.0	2866.0	2158.0	2984.0	2880.0	2123.0	3014.0	2822.0	2123.0	3014.0	2822.0	2147.0	3093.0	2806.0	2121.0	3238.0	2725.0	2121.0	3238.0	2725.0	2115.0	3245.0	2632.0	2010.0	2921.0	2565.0	2010.0	2921.0	2565.0	1891.0	2331.0	2427.0	1729.0	1800.0	2291.0	1668.0	1473.0	2093.0	1668.0	1473.0	2093.0	1668.0	1414.0	2019.0	1790.0	1685.0
2200.0	3010.0	2842.0	2200.0	3010.0	2842.0	2206.0	2998.0	2837.0	2200.0	3033.0	2788.0	2200.0	3033.0	2788.0	2224.0	3043.0	2746.0	2211.0	3225.0	2671.0	2211.0	3225.0	2671.0	2130.0	3213.0	2587.0	1901.0	2870.0	2469.0	1901.0	2870.0	2469.0	1716.0	2212.0	2424.0	1599.0	1690.0	2372.0	1599.0	1690.0	2372.0	1615.0	1491.0	2314.0	1679.0	1539.0	2222.0	1679.0	1539.0
2165.0	3030.0	2736.0	2165.0	3030.0	2736.0	2127.0	3082.0	2730.0	2114.0	3060.0	2739.0	2114.0	3060.0	2739.0	2130.0	3137.0	2745.0	2083.0	3200.0	2751.0	2083.0	3200.0	2751.0	2026.0	3216.0	2661.0	1911.0	2774.0	2583.0	1911.0	2774.0	2583.0	1799.0	2178.0	2403.0	1701.0	1620.0	2275.0	1668.0	1409.0	2121.0	1668.0	1409.0	2121.0	1723.0	1403.0	2070.0	1723.0	1403.0
2266.0	3096.0	2816.0	2245.0	3125.0	2843.0	2245.0	3125.0	2843.0	2216.0	3112.0	2810.0	2215.0	3128.0	2830.0	2215.0	3128.0	2830.0	2258.0	3151.0	2755.0	2248.0	3160.0	2710.0	2248.0	3160.0	2710.0	2187.0	2854.0	2613.0	2010.0	2286.0	2472.0	2010.0	2286.0	2472.0	1848.0	1713.0	2338.0	1714.0	1397.0	2161.0	1714.0	1397.0	2161.0	1724.0	1379.0	2140.0	1810.0	1647.0
2215.0	2965.0	2803.0	2215.0	2965.0	2803.0	2176.0	2918.0	2810.0	2167.0	3015.0	2779.0	2167.0	3015.0	2779.0	2151.0	3275.0	2705.0	2127.0	3368.0	2694.0	2127.0	3368.0	2694.0	2068.0	3092.0	2662.0	2004.0	2526.0	2602.0	2004.0	2526.0	2602.0	1983.0	2068.0	2431.0	1921.0	1837.0	2263.0	1921.0	1837.0	2263.0	1893.0	1721.0	2163.0	1854.0	1782.0	2273.0	1854.0	1782.0
2282.0	3037.0	2899.0	2262.0	3091.0	2887.0	2262.0	3091.0	2887.0	2239.0	3152.0	2897.0	2177.0	3224.0	2863.0	2177.0	3224.0	2863.0	2149.0	3273.0	2831.0	2050.0	2973.0	2711.0	2050.0	2973.0	2711.0	1891.0	2432.0	2560.0	1691.0	1802.0	2277.0	1691.0	1802.0	2277.0	1605.0	1463.0	1992.0	1611.0	1345.0	1869.0	1611.0	1345.0	1869.0	1687.0	1493.0	1999.0	1760.0	1806.0
2365.0	3145.0	2723.0	2319.0	3137.0	2717.0	2319.0	3137.0	2717.0	2313.0	3093.0	2741.0	2285.0	3114.0	2753.0	2285.0	3114.0	2753.0	2272.0	3266.0	2754.0	2213.0	3298.0	2701.0	2213.0	3298.0	2701.0	2105.0	2948.0	2543.0	1942.0	2249.0	2314.0	1942.0	2249.0	2314.0	1802.0	1634.0	2161.0	1735.0	1349.0	2079.0	1735.0	1349.0	2079.0	1803.0	1413.0	2107.0	1880.0	1688.0
2246.0	3094.0	2596.0	2246.0	3094.0	2596.0	2240.0	3115.0	2577.0	2216.0	3083.0	2647.0	2216.0	3083.0	2647.0	2208.0	3186.0	2714.0	2181.0	3292.0	2763.0	2181.0	3292.0	2763.0	2111.0	3250.0	2714.0	1943.0	2788.0	2518.0	1943.0	2788.0	2518.0	1816.0	2130.0	2255.0	1687.0	1605.0	1926.0	1687.0	1605.0	1926.0	1720.0	1383.0	1817.0	1795.0	1520.0	1935.0	1795.0	1520.0
2229.0	2811.0	2745.0	2229.0	2811.0	2745.0	2195.0	2895.0	2755.0	2172.0	2980.0	2781.0	2172.0	2980.0	2781.0	2171.0	3078.0	2754.0	2159.0	3163.0	2738.0	2159.0	3163.0	2738.0	2115.0	3100.0	2634.0	2010.0	2690.0	2568.0	2010.0	2690.0	2568.0	1906.0	2082.0	2387.0	1776.0	1605.0	2222.0	1776.0	1605.0	2222.0	1714.0	1399.0	2105.0	1696.0	1435.0	2074.0	1696.0	1435.0
2150.0	2816.0	2727.0	2164.0	2767.0	2713.0	2164.0	2807.0	2722.0	2164.0	2807.0	2722.0	2145.0	2845.0	2744.0	2140.0	2974.0	2732.0	2140.0	2974.0	2732.0	2151.0	3104.0	2696.0	2122.0	2918.0	2651.0	2122.0	2918.0	2651.0	1994.0	2393.0	2516.0	1839.0	1760.0	2217.0	1839.0	1760.0	2217.0	1719.0	1415.0	1941.0	1708.0	1318.0	1862.0	1708.0	1318.0	1862.0	1762.0	1401.0
2271.0	2767.0	2665.0	2236.0	2790.0	2679.0	2236.0	2790.0	2679.0	2213.0	2839.0	2703.0	2236.0	2937.0	2735.0	2236.0	2937.0	2735.0	2179.0	3214.0	2727.0	2148.0	3135.0	2684.0	2148.0	3135.0	2684.0	1953.0	2671.0	2559.0	1744.0	1917.0	2365.0	1744.0	1917.0	2365.0	1523.0	1468.0	2203.0	1564.0	1324.0	2098.0	1564.0	1324.0	2098.0	1679.0	1319.0	2058.0	1882.0	1549.0
2426.0	2973.0	2584.0	2415.0	2986.0	2667.0	2415.0	2986.0	2667.0	2408.0	3133.0	2684.0	2392.0	3252.0	2695.0	2392.0	3252.0	2695.0	2318.0	3217.0	2579.0	2160.0	2795.0	2515.0	2160.0	2795.0	2515.0	1918.0	2198.0	2365.0	1695.0	1644.0	2291.0	1695.0	1644.0	2291.0	1633.0	1334.0	2174.0	1618.0	1268.0	2107.0	1618.0	1268.0	2107.0	1672.0	1316.0	2049.0	1797.0	1711.0
2319.0	2876.0	2718.0	2301.0	2805.0	2719.0	2301.0	2805.0	2719.0	2292.0	2896.0	2766.0	2281.0	3130.0	2753.0	2281.0	3130.0	2753.0	2301.0	3371.0	2695.0	2279.0	3374.0	2600.0	2279.0	3374.0	2600.0	2246.0	2964.0	2562.0	2063.0	2399.0	2437.0	2063.0	2399.0	2437.0	1913.0	1830.0	2254.0	1756.0	1484.0	2078.0	1756.0	1484.0	2078.0	1707.0	1290.0	2003.0	1749.0	1413.0
2156.0	2914.0	2648.0	2123.0	2941.0	2603.0	2113.0	2917.0	2620.0	2113.0	2917.0	2620.0	2072.0	2961.0	2649.0	2075.0	2985.0	2694.0	2075.0	2985.0	2694.0	1872.0	2870.0	2517.0	1725.0	2381.0	2186.0	1725.0	2381.0	2186.0	1474.0	1841.0	1921.0	1402.0	1443.0	1784.0	1402.0	1443.0	1784.0	1425.0	1328.0	1910.0	1609.0	1400.0	1931.0	1609.0	1400.0	1931.0	1825.0	1681.0
2197.0	2944.0	2641.0	2197.0	2944.0	2641.0	2217.0	2980.0	2622.0	2239.0	2972.0	2645.0	2239.0	2972.0	2645.0	2247.0	2933.0	2709.0	2267.0	3032.0	2733.0	2267.0	3032.0	2733.0	2247.0	2961.0	2659.0	2033.0	2539.0	2484.0	2033.0	2539.0	2484.0	1827.0	1896.0	2350.0	1609.0	1479.0	2219.0	1619.0	1325.0	2128.0	1619.0	1325.0	2128.0	1720.0	1511.0	2175.0	1854.0	1896.0
2278.0	3099.0	2756.0	2253.0	3090.0	2751.0	2253.0	3090.0	2751.0	2267.0	3072.0	2744.0	2245.0	3236.0	2752.0	2245.0	3236.0	2752.0	2208.0	3316.0	2718.0	2138.0	3238.0	2576.0	2138.0	3238.0	2576.0	1985.0	2712.0	2351.0	1891.0	2163.0	2245.0	1891.0	2163.0	2245.0	1817.0	1742.0	2224.0	1811.0	1551.0	2272.0	1811.0	1551.0	2272.0	1756.0	1499.0	2148.0	1760.0	1742.0
2170.0	3277.0	2688.0	2165.0	3205.0	2685.0	2148.0	3169.0	2675.0	2148.0	3169.0	2675.0	2127.0	3148.0	2715.0	2105.0	3209.0	2686.0	2105.0	3209.0	2686.0	2112.0	3217.0	2714.0	2037.0	2888.0	2592.0	1913.0	2301.0	2482.0	1913.0	2301.0	2482.0	1746.0	1697.0	2365.0	1746.0	1697.0	2365.0	1672.0	1385.0	2246.0	1685.0	1331.0	2147.0	1769.0	1543.0	2205.0	1769.0	1543.0
2174.0	2902.0	2754.0	2169.0	2933.0	2748.0	2156.0	3013.0	2767.0	2156.0	3013.0	2767.0	2162.0	3059.0	2765.0	2145.0	3237.0	2744.0	2145.0	3237.0	2744.0	2095.0	3286.0	2704.0	2000.0	2967.0	2536.0	2000.0	2967.0	2536.0	1927.0	2366.0	2429.0	1825.0	1687.0	2219.0	1825.0	1687.0	2219.0	1737.0	1417.0	2196.0	1704.0	1303.0	2074.0	1704.0	1303.0	2074.0	1749.0	1397.0
2182.0	2975.0	2610.0	2187.0	2960.0	2638.0	2187.0	2960.0	2638.0	2223.0	2958.0	2706.0	2175.0	3171.0	2751.0	2175.0	3171.0	2751.0	2100.0	3260.0	2703.0	1967.0	2954.0	2501.0	1967.0	2954.0	2501.0	1881.0	2253.0	2346.0	1771.0	1582.0	2245.0	1771.0	1582.0	2245.0	1699.0	1338.0	2196.0	1648.0	1219.0	2175.0	1648.0	1219.0	2175.0	1732.0	1347.0	2166.0	1831.0	1631.0
2164.0	3146.0	2613.0	2143.0	3138.0	2619.0	2143.0	3138.0	2619.0	2128.0	3070.0	2611.0	2101.0	3227.0	2639.0	2082.0	3302.0	2671.0	2082.0	3302.0	2671.0	2020.0	3156.0	2588.0	2020.0	3156.0	2588.0	1900.0	2560.0	2485.0	1764.0	1910.0	2346.0	1764.0	1910.0	2346.0	1649.0	1445.0	2232.0	1617.0	1246.0	2050.0	1674.0	1189.0	1961.0	1674.0	1189.0	1961.0	1794.0	1457.0
2896.0	2729.0	2969.0	2912.0	2718.0	2956.0	2912.0	2718.0	2956.0	2931.0	2718.0	2941.0	2915.0	2728.0	2939.0	2915.0	2728.0	2939.0	2928.0	2730.0	2946.0	2909.0	2726.0	2909.0	2909.0	2726.0	2909.0	2920.0	2699.0	2908.0	2897.0	2723.0	2916.0	2897.0	2723.0	2916.0	2897.0	2722.0	2962.0	2886.0	2722.0	3008.0	2903.0	2690.0	3050.0	2903.0	2690.0	3050.0	2895.0	2685.0
2913.0	2692.0	2872.0	3011.0	2686.0	2936.0	3011.0	2686.0	2936.0	3238.0	2681.0	2963.0	3420.0	2686.0	3070.0	3420.0	2686.0	3070.0	3271.0	2703.0	3055.0	2790.0	2395.0	2882.0	2790.0	2395.0	2882.0	2297.0	1950.0	2537.0	2009.0	1450.0	2339.0	2009.0	1450.0	2339.0	1991.0	1306.0	2322.0	2239.0	1710.0	2359.0	2239.0	1710.0	2359.0	2746.0	2228.0	2502.0	3282.0	2653.0
2723.0	2526.0	2612.0	2706.0	2526.0	2648.0	2689.0	2545.0	2634.0	2689.0	2545.0	2634.0	2698.0	2565.0	2647.0	2661.0	2561.0	2617.0	2661.0	2561.0	2617.0	2479.0	2195.0	2486.0	2239.0	1689.0	2270.0	2239.0	1689.0	2270.0	2030.0	1184.0	2076.0	2200.0	1303.0	2176.0	2200.0	1303.0	2176.0	2691.0	1970.0	2469.0	3227.0	2615.0	2777.0	3227.0	2615.0	2777.0	3526.0	2899.0
2820.0	2791.0	2680.0	2820.0	2791.0	2680.0	2796.0	2777.0	2617.0	2786.0	2741.0	2610.0	2786.0	2741.0	2610.0	2806.0	2688.0	2655.0	2803.0	2569.0	2586.0	2803.0	2569.0	2586.0	2553.0	2131.0	2499.0	2266.0	1640.0	2287.0	2266.0	1640.0	2287.0	1965.0	1210.0	2136.0	2033.0	1271.0	2193.0	2033.0	1271.0	2193.0	2281.0	1765.0	2337.0	2879.0	2376.0	2658.0	2879.0	2376.0
3023.0	2815.0	2648.0	3023.0	2815.0	2648.0	2962.0	2821.0	2630.0	2896.0	2812.0	2642.0	2896.0	2812.0	2642.0	2806.0	2779.0	2643.0	2710.0	2475.0	2559.0	2710.0	2475.0	2559.0	2387.0	1911.0	2350.0	2116.0	1384.0	2093.0	2116.0	1384.0	2093.0	1980.0	1203.0	1981.0	2195.0	1554.0	2190.0	2195.0	1554.0	2190.0	2785.0	2172.0	2490.0	3295.0	2743.0	2810.0	3295.0	2743.0
3160.0	2784.0	2713.0	3163.0	2771.0	2740.0	3163.0	2771.0	2740.0	3241.0	2746.0	2698.0	3321.0	2746.0	2701.0	3321.0	2746.0	2701.0	3394.0	2773.0	2708.0	3412.0	2774.0	2713.0	3412.0	2774.0	2713.0	3193.0	2742.0	2652.0	2946.0	2445.0	2532.0	2946.0	2445.0	2532.0	2443.0	1947.0	2285.0	2133.0	1434.0	2084.0	2133.0	1434.0	2084.0	1937.0	1189.0	1877.0	2149.0	1467.0
3288.0	2718.0	2673.0	3318.0	2734.0	2642.0	3318.0	2734.0	2642.0	3388.0	2718.0	2603.0	3453.0	2710.0	2667.0	3453.0	2710.0	2667.0	3466.0	2681.0	2682.0	3417.0	2682.0	2733.0	3417.0	2682.0	2733.0	3205.0	2655.0	2594.0	2920.0	2370.0	2554.0	2920.0	2370.0	2554.0	2456.0	1871.0	2445.0	2127.0	1355.0	2286.0	2127.0	1355.0	2286.0	1965.0	1136.0	2069.0	2164.0	1422.0
3445.0	2835.0	2748.0	3458.0	2832.0	2716.0	3458.0	2832.0	2716.0	3444.0	2824.0	2713.0	3444.0	2824.0	2713.0	3453.0	2817.0	2676.0	3203.0	2752.0	2585.0	3203.0	2752.0	2585.0	2772.0	2313.0	2438.0	2240.0	1773.0	2237.0	2240.0	1773.0	2237.0	1970.0	1266.0	2095.0	1980.0	1203.0	2021.0	2280.0	1552.0	2192.0	2280.0	1552.0	2192.0	2854.0	2198.0	2656.0	3344.0	2717.0
3132.0	2820.0	2752.0	3124.0	2766.0	2681.0	3124.0	2766.0	2681.0	3151.0	2751.0	2656.0	3242.0	2682.0	2698.0	3242.0	2682.0	2698.0	3136.0	2509.0	2565.0	2769.0	2026.0	2375.0	2769.0	2026.0	2375.0	2252.0	1566.0	2089.0	1900.0	1247.0	1977.0	1900.0	1247.0	1977.0	1896.0	1318.0	2090.0	2153.0	1677.0	2351.0	2153.0	1677.0	2351.0	2764.0	2214.0	2677.0	3321.0	2524.0
2875.0	2458.0	2589.0	2845.0	2503.0	2630.0	2901.0	2552.0	2678.0	2901.0	2552.0	2678.0	2946.0	2578.0	2706.0	2978.0	2567.0	2701.0	2978.0	2567.0	2701.0	2981.0	2565.0	2648.0	2931.0	2470.0	2429.0	2931.0	2470.0	2429.0	2633.0	2115.0	2250.0	2259.0	1628.0	1983.0	2259.0	1628.0	1983.0	1898.0	1220.0	1843.0	1874.0	1187.0	1827.0	1874.0	1187.0	1827.0	2098.0	1563.0
3498.0	2801.0	2922.0	3500.0	2850.0	2979.0	3511.0	2912.0	3038.0	3511.0	2912.0	3038.0	3501.0	2947.0	3096.0	3504.0	2971.0	3124.0	3504.0	2971.0	3124.0	3317.0	2922.0	2985.0	2920.0	2525.0	2773.0	2920.0	2525.0	2773.0	2361.0	1982.0	2396.0	1972.0	1469.0	2081.0	1972.0	1469.0	2081.0	1862.0	1457.0	1967.0	2058.0	1891.0	2120.0	2058.0	1891.0	2120.0	2562.0	2494.0
3498.0	2825.0	2918.0	3478.0	2822.0	2904.0	3478.0	2822.0	2904.0	3473.0	2802.0	2885.0	3451.0	2743.0	2864.0	3451.0	2743.0	2864.0	3493.0	2703.0	2876.0	3530.0	2674.0	2897.0	3530.0	2674.0	2897.0	3534.0	2689.0	2902.0	3160.0	2588.0	2751.0	3160.0	2588.0	2751.0	2580.0	2133.0	2397.0	2006.0	1598.0	2036.0	2006.0	1598.0	2036.0	1784.0	1139.0	1760.0	1840.0	1165.0
3017.0	2650.0	2866.0	3022.0	2632.0	2901.0	3032.0	2639.0	2896.0	3032.0	2639.0	2896.0	3030.0	2639.0	2886.0	3066.0	2640.0	2867.0	3066.0	2640.0	2867.0	3105.0	2614.0	2867.0	3141.0	2614.0	2852.0	3141.0	2614.0	2852.0	2899.0	2602.0	2823.0	2519.0	2272.0	2548.0	2519.0	2272.0	2548.0	2099.0	1786.0	2209.0	1880.0	1277.0	1800.0	1880.0	1277.0	1800.0	1965.0	1346.0
2781.0	2710.0	2702.0	2781.0	2710.0	2702.0	2816.0	2659.0	2684.0	2808.0	2612.0	2688.0	2808.0	2612.0	2688.0	2872.0	2586.0	2753.0	2769.0	2567.0	2693.0	2769.0	2567.0	2693.0	2485.0	2194.0	2437.0	2035.0	1703.0	2129.0	2035.0	1703.0	2129.0	1791.0	1228.0	1899.0	1889.0	1409.0	2017.0	1889.0	1409.0	2017.0	2436.0	1987.0	2211.0	2983.0	2505.0	2547.0	2983.0	2505.0
2945.0	2819.0	3714.0	2930.0	2801.0	3718.0	2930.0	2801.0	3718.0	2862.0	2802.0	3672.0	2862.0	2802.0	3672.0	2817.0	2807.0	3665.0	2805.0	2825.0	3642.0	2780.0	2831.0	3581.0	2780.0	2831.0	3581.0	2737.0	2817.0	3478.0	2540.0	2677.0	3159.0	2540.0	2677.0	3159.0	2248.0	2333.0	2636.0	1916.0	1829.0	2125.0	1916.0	1829.0	2125.0	1798.0	1510.0	1972.0	1951.0	1745.0
2826.0	2634.0	3391.0	2826.0	2634.0	3391.0	2790.0	2611.0	3411.0	2726.0	2537.0	3379.0	2726.0	2537.0	3379.0	2606.0	2417.0	3111.0	2323.0	2013.0	2631.0	2323.0	2013.0	2631.0	1981.0	1566.0	2086.0	1661.0	1157.0	1738.0	1661.0	1157.0	1738.0	1683.0	1105.0	1760.0	2018.0	1688.0	2142.0	2018.0	1688.0	2142.0	2616.0	2348.0	2800.0	3168.0	2847.0	3189.0	3168.0	2847.0
2783.0	2380.0	3187.0	2783.0	2380.0	3187.0	2776.0	2372.0	3200.0	2791.0	2373.0	3186.0	2791.0	2373.0	3186.0	2767.0	2380.0	3227.0	2683.0	2475.0	2986.0	2683.0	2475.0	2986.0	2380.0	2237.0	2597.0	2121.0	1889.0	2068.0	2121.0	1889.0	2068.0	1960.0	1508.0	1942.0	2195.0	1716.0	2081.0	2195.0	1716.0	2081.0	2628.0	2243.0	2506.0	3000.0	2723.0	2955.0	3000.0	2723.0
2708.0	2723.0	2754.0	2712.0	2725.0	2769.0	2712.0	2725.0	2769.0	2708.0	2731.0	2828.0	2686.0	2744.0	2889.0	2686.0	2744.0	2889.0	2562.0	2652.0	2762.0	2303.0	2207.0	2543.0	2303.0	2207.0	2543.0	1936.0	1650.0	2098.0	1794.0	1317.0	1910.0	1794.0	1317.0	1910.0	1981.0	1709.0	1889.0	2547.0	2404.0	2290.0	2547.0	2404.0	2290.0	3180.0	3007.0	2876.0	3465.0	3217.0
2494.0	2570.0	2755.0	2498.0	2546.0	2707.0	2501.0	2517.0	2683.0	2501.0	2517.0	2683.0	2561.0	2495.0	2745.0	2670.0	2495.0	2864.0	2670.0	2495.0	2864.0	2641.0	2420.0	2778.0	2402.0	2135.0	2439.0	2402.0	2135.0	2439.0	2022.0	1711.0	2081.0	1805.0	1326.0	1884.0	1805.0	1326.0	1884.0	1826.0	1302.0	1889.0	2053.0	1602.0	1959.0	2053.0	1602.0	1959.0	2385.0	2081.0
2595.0	2674.0	2756.0	2601.0	2682.0	2748.0	2601.0	2682.0	2748.0	2609.0	2663.0	2736.0	2652.0	2654.0	2767.0	2652.0	2654.0	2767.0	2664.0	2602.0	2781.0	2533.0	2365.0	2632.0	2533.0	2365.0	2632.0	2217.0	1919.0	2309.0	1902.0	1443.0	1974.0	1902.0	1443.0	1974.0	1776.0	1198.0	1851.0	1925.0	1457.0	2001.0	1925.0	1457.0	2001.0	2413.0	2025.0	2304.0	2869.0	2643.0
3088.0	2908.0	2943.0	3086.0	2910.0	2960.0	3082.0	2905.0	3019.0	3082.0	2905.0	3019.0	3100.0	2884.0	3177.0	3109.0	2853.0	3306.0	3109.0	2853.0	3306.0	2886.0	2765.0	3128.0	2486.0	2364.0	2681.0	2486.0	2364.0	2681.0	2063.0	1816.0	2161.0	1902.0	1305.0	1910.0	1902.0	1305.0	1910.0	1964.0	1373.0	1947.0	2287.0	1818.0	2139.0	2287.0	1818.0	2139.0	2719.0	2459.0
2563.0	2512.0	2852.0	2563.0	2512.0	2852.0	2544.0	2475.0	2856.0	2563.0	2461.0	2863.0	2563.0	2461.0	2863.0	2558.0	2464.0	2847.0	2560.0	2468.0	2842.0	2560.0	2468.0	2842.0	2622.0	2424.0	2794.0	2540.0	2287.0	2625.0	2540.0	2287.0	2625.0	2285.0	1897.0	2312.0	1929.0	1484.0	1944.0	1929.0	1484.0	1944.0	1780.0	1222.0	1730.0	1963.0	1491.0	1852.0	1963.0	1491.0
2955.0	2438.0	3177.0	2955.0	2438.0	3177.0	3098.0	2479.0	3325.0	2966.0	2508.0	3216.0	2966.0	2508.0	3216.0	2580.0	2215.0	2769.0	2091.0	1761.0	2180.0	2091.0	1761.0	2180.0	1825.0	1298.0	1855.0	1839.0	1223.0	1773.0	1839.0	1223.0	1773.0	2062.0	1616.0	1971.0	2510.0	2270.0	2387.0	2510.0	2270.0	2387.0	3069.0	2854.0	2967.0	3495.0	3014.0	3402.0	3495.0	3014.0
2794.0	2682.0	2818.0	2762.0	2647.0	2884.0	2733.0	2632.0	2949.0	2733.0	2632.0	2949.0	2677.0	2599.0	2960.0	2702.0	2601.0	2977.0	2702.0	2601.0	2977.0	2789.0	2564.0	2939.0	2787.0	2630.0	2844.0	2787.0	2630.0	2844.0	2640.0	2410.0	2606.0	2256.0	1988.0	2234.0	2256.0	1988.0	2234.0	1942.0	1408.0	1840.0	1760.0	1154.0	1651.0	1760.0	1154.0	1651.0	1932.0	1332.0
2562.0	2673.0	3056.0	2563.0	2696.0	3257.0	2567.0	2691.0	3391.0	2567.0	2691.0	3391.0	2598.0	2691.0	3516.0	2582.0	2634.0	3325.0	2582.0	2634.0	3325.0	2400.0	2258.0	2941.0	2044.0	1722.0	2305.0	2044.0	1722.0	2305.0	1714.0	1193.0	1858.0	1531.0	1005.0	1621.0	1531.0	1005.0	1621.0	1763.0	1407.0	1848.0	2182.0	2144.0	2281.0	2182.0	2144.0	2281.0	2767.0	2793.0
2483.0	2576.0	3058.0	2493.0	2593.0	3206.0	2493.0	2593.0	3206.0	2502.0	2587.0	3397.0	2512.0	2598.0	3455.0	2512.0	2598.0	3455.0	2450.0	2522.0	3354.0	2262.0	2270.0	2893.0	2262.0	2270.0	2893.0	1962.0	1843.0	2350.0	1803.0	1504.0	1821.0	1803.0	1504.0	1821.0	1796.0	1504.0	1804.0	2092.0	1954.0	2080.0	2092.0	1954.0	2080.0	2527.0	2557.0	2456.0	2970.0	2966.0
2482.0	2555.0	2723.0	2506.0	2561.0	2720.0	2531.0	2589.0	2739.0	2531.0	2589.0	2739.0	2518.0	2605.0	2682.0	2389.0	2367.0	2536.0	2389.0	2367.0	2536.0	2121.0	1889.0	2216.0	1764.0	1409.0	1937.0	1764.0	1409.0	1937.0	1604.0	1204.0	1780.0	1803.0	1590.0	1996.0	1803.0	1590.0	1996.0	2393.0	2189.0	2619.0	2899.0	2762.0	3178.0	2899.0	2762.0	3178.0	3204.0	2910.0
2369.0	2565.0	3407.0	2369.0	2565.0	3407.0	2369.0	2586.0	3410.0	2350.0	2587.0	3390.0	2350.0	2587.0	3390.0	2325.0	2609.0	3278.0	2242.0	2377.0	2995.0	2242.0	2377.0	2995.0	1945.0	1971.0	2566.0	1644.0	1465.0	2110.0	1644.0	1465.0	2110.0	1405.0	1182.0	1908.0	1530.0	1182.0	1985.0	1530.0	1182.0	1985.0	1818.0	1631.0	2397.0	2384.0	2279.0	2885.0	2384.0	2279.0
2706.0	2580.0	3402.0	2706.0	2580.0	3402.0	2725.0	2571.0	3432.0	2700.0	2543.0	3432.0	2700.0	2543.0	3432.0	2591.0	2433.0	3239.0	2242.0	2013.0	2726.0	2242.0	2013.0	2726.0	1842.0	1512.0	2167.0	1557.0	1190.0	1816.0	1557.0	1190.0	1816.0	1714.0	1390.0	2107.0	2096.0	2017.0	2723.0	2096.0	2017.0	2723.0	2676.0	2594.0	3338.0	2989.0	2830.0	3588.0	2989.0	2830.0
2661.0	2506.0	3444.0	2661.0	2506.0	3444.0	2693.0	2522.0	3478.0	2785.0	2586.0	3509.0	2785.0	2586.0	3509.0	2776.0	2591.0	3502.0	2601.0	2507.0	3303.0	2601.0	2507.0	3303.0	2233.0	2069.0	2847.0	1874.0	1532.0	2287.0	1874.0	1532.0	2287.0	1700.0	1072.0	1915.0	1716.0	972.0	1903.0	1716.0	972.0	1903.0	2000.0	1326.0	2069.0	2370.0	1932.0	2449.0	2370.0	1932.0
2853.0	2615.0	3326.0	2858.0	2614.0	3368.0	2907.0	2603.0	3404.0	2907.0	2603.0	3404.0	2971.0	2614.0	3452.0	2822.0	2591.0	3318.0	2822.0	2591.0	3318.0	2476.0	2255.0	2936.0	2049.0	1782.0	2423.0	2049.0	1782.0	2423.0	1774.0	1290.0	2037.0	1798.0	1260.0	1949.0	1798.0	1260.0	1949.0	2049.0	1656.0	2125.0	2510.0	2269.0	2643.0	2510.0	2269.0	2643.0	2889.0	2772.0
2646.0	2582.0	3430.0	2646.0	2582.0	3430.0	2694.0	2595.0	3364.0	2805.0	2579.0	3355.0	2805.0	2579.0	3355.0	2802.0	2575.0	3425.0	2646.0	2494.0	3304.0	2646.0	2494.0	3304.0	2259.0	2142.0	2916.0	1851.0	1649.0	2274.0	1851.0	1649.0	2274.0	1604.0	1232.0	1829.0	1641.0	1363.0	1906.0	1641.0	1363.0	1906.0	1948.0	1820.0	2360.0	2453.0	2435.0	2999.0	2453.0	2435.0
3034.0	2603.0	3505.0	3043.0	2611.0	3422.0	3000.0	2625.0	3373.0	3000.0	2625.0	3373.0	2960.0	2650.0	3376.0	2783.0	2643.0	3427.0	2783.0	2643.0	3427.0	2452.0	2304.0	3038.0	2041.0	1794.0	2449.0	2041.0	1794.0	2449.0	1789.0	1307.0	1897.0	1827.0	1345.0	1921.0	1827.0	1345.0	1921.0	2057.0	1826.0	2362.0	2533.0	2493.0	2889.0	2533.0	2493.0	2889.0	2870.0	2873.0
2598.0	2481.0	3369.0	2594.0	2490.0	3355.0	2590.0	2485.0	3302.0	2590.0	2485.0	3302.0	2637.0	2492.0	3256.0	2629.0	2485.0	3233.0	2629.0	2485.0	3233.0	2458.0	2232.0	3072.0	2140.0	1790.0	2587.0	2140.0	1790.0	2587.0	1837.0	1313.0	2061.0	1740.0	1133.0	1794.0	1740.0	1133.0	1794.0	1909.0	1447.0	1994.0	2402.0	2131.0	2535.0	2402.0	2131.0	2535.0	2845.0	2740.0
3003.0	2785.0	3373.0	2992.0	2735.0	3416.0	2979.0	2685.0	3418.0	2979.0	2685.0	3418.0	2764.0	2560.0	3237.0	2386.0	2254.0	2732.0	2386.0	2254.0	2732.0	1993.0	1833.0	2219.0	1773.0	1527.0	1836.0	1773.0	1527.0	1836.0	1831.0	1481.0	1919.0	2009.0	1867.0	2265.0	2009.0	1867.0	2265.0	2480.0	2316.0	2844.0	2822.0	2753.0	3242.0	2822.0	2753.0	3242.0	3095.0	2759.0
2778.0	2507.0	3537.0	2859.0	2468.0	3518.0	2916.0	2464.0	3443.0	2916.0	2464.0	3443.0	2764.0	2452.0	3352.0	2409.0	2205.0	3026.0	2409.0	2205.0	3026.0	2018.0	1761.0	2655.0	1779.0	1300.0	2251.0	1779.0	1300.0	2251.0	1736.0	1097.0	2051.0	1848.0	1156.0	1979.0	1848.0	1156.0	1979.0	2157.0	1617.0	2143.0	2645.0	2234.0	2661.0	2645.0	2234.0	2661.0	2987.0	2673.0
2572.0	2567.0	3372.0	2566.0	2537.0	3369.0	2566.0	2537.0	3369.0	2565.0	2497.0	3412.0	2548.0	2566.0	3372.0	2548.0	2566.0	3372.0	2380.0	2316.0	3077.0	2049.0	1866.0	2620.0	2049.0	1866.0	2620.0	1704.0	1318.0	2144.0	1615.0	1130.0	2012.0	1615.0	1130.0	2012.0	1825.0	1557.0	2208.0	2345.0	2190.0	2596.0	2345.0	2190.0	2596.0	2839.0	2850.0	2997.0	3112.0	3030.0
2486.0	2710.0	3402.0	2486.0	2710.0	3402.0	2489.0	2742.0	3438.0	2493.0	2717.0	3497.0	2493.0	2717.0	3497.0	2402.0	2543.0	3270.0	2142.0	2098.0	2876.0	2142.0	2098.0	2876.0	1895.0	1600.0	2353.0	1756.0	1261.0	2079.0	1756.0	1261.0	2079.0	1907.0	1393.0	2095.0	2179.0	1835.0	2390.0	2179.0	1835.0	2390.0	2585.0	2425.0	2855.0	2913.0	2717.0	3269.0	2913.0	2717.0
2863.0	2551.0	3457.0	2895.0	2548.0	3464.0	2895.0	2548.0	3464.0	2744.0	2504.0	3402.0	2455.0	2255.0	3120.0	2455.0	2255.0	3120.0	2049.0	1821.0	2576.0	1813.0	1395.0	2053.0	1813.0	1395.0	2053.0	1804.0	1217.0	1839.0	2004.0	1410.0	2003.0	2004.0	1410.0	2003.0	2294.0	1971.0	2576.0	2617.0	2483.0	3115.0	2617.0	2483.0	3115.0	2862.0	2707.0	3500.0	3062.0	2559.0
2627.0	2596.0	3348.0	2613.0	2612.0	3355.0	2604.0	2602.0	3334.0	2604.0	2602.0	3334.0	2725.0	2626.0	3323.0	2696.0	2548.0	3172.0	2696.0	2548.0	3172.0	2487.0	2317.0	2910.0	2085.0	1904.0	2450.0	2085.0	1904.0	2450.0	1844.0	1534.0	2113.0	1847.0	1391.0	1937.0	1847.0	1391.0	1937.0	2030.0	1643.0	2141.0	2384.0	2141.0	2596.0	2384.0	2141.0	2596.0	2730.0	2504.0
3073.0	2687.0	3296.0	3073.0	2687.0	3296.0	3092.0	2647.0	3240.0	2902.0	2503.0	3154.0	2902.0	2503.0	3154.0	2491.0	2182.0	2943.0	1996.0	1697.0	2467.0	1996.0	1697.0	2467.0	1750.0	1355.0	2143.0	1840.0	1468.0	2031.0	1840.0	1468.0	2031.0	2187.0	1914.0	2259.0	2677.0	2421.0	2758.0	2677.0	2421.0	2758.0	3013.0	2673.0	3219.0	3219.0	2703.0	3572.0	3219.0	2703.0
3096.0	2955.0	3435.0	3107.0	2933.0	3491.0	3107.0	2933.0	3491.0	3065.0	2911.0	3420.0	2890.0	2801.0	3287.0	2890.0	2801.0	3287.0	2576.0	2388.0	2869.0	2137.0	1857.0	2446.0	2137.0	1857.0	2446.0	1881.0	1383.0	2053.0	1872.0	1307.0	1931.0	1872.0	1307.0	1931.0	2063.0	1608.0	2233.0	2495.0	2225.0	2768.0	2495.0	2225.0	2768.0	2863.0	2822.0	3290.0	3135.0	3062.0
2609.0	2507.0	3340.0	2609.0	2507.0	3340.0	2740.0	2564.0	3372.0	2782.0	2603.0	3457.0	2782.0	2603.0	3457.0	2542.0	2408.0	3172.0	2188.0	2100.0	2763.0	2188.0	2100.0	2763.0	1904.0	1735.0	2193.0	1875.0	1622.0	1986.0	1875.0	1622.0	1986.0	2071.0	1809.0	2197.0	2502.0	2287.0	2765.0	2502.0	2287.0	2765.0	2856.0	2674.0	3296.0	3096.0	2750.0	3547.0	3096.0	2750.0
3021.0	2681.0	3470.0	3031.0	2680.0	3529.0	3047.0	2678.0	3585.0	3047.0	2678.0	3585.0	3032.0	2671.0	3537.0	2765.0	2658.0	3297.0	2765.0	2658.0	3297.0	2401.0	2390.0	2940.0	1971.0	2013.0	2511.0	1971.0	2013.0	2511.0	1815.0	1663.0	2313.0	1839.0	1741.0	2283.0	1839.0	1741.0	2283.0	2074.0	2161.0	2639.0	2533.0	2690.0	2957.0	2533.0	2690.0	2957.0	2958.0	3147.0
2963.0	3018.0	3422.0	2963.0	3018.0	3422.0	2954.0	3019.0	3443.0	2953.0	2962.0	3525.0	2953.0	2962.0	3525.0	2801.0	2951.0	3385.0	2471.0	2652.0	3020.0	2471.0	2652.0	3020.0	2057.0	2281.0	2532.0	1758.0	1855.0	2196.0	1758.0	1855.0	2196.0	1806.0	1798.0	2178.0	2046.0	2124.0	2533.0	2046.0	2124.0	2533.0	2543.0	2607.0	3010.0	2894.0	3130.0	3352.0	2894.0	3130.0
2885.0	2741.0	3217.0	2896.0	2738.0	3174.0	2880.0	2719.0	3202.0	2880.0	2719.0	3202.0	2740.0	2678.0	3171.0	2401.0	2427.0	2933.0	2401.0	2427.0	2933.0	1990.0	1990.0	2546.0	1715.0	1552.0	2181.0	1715.0	1552.0	2181.0	1637.0	1301.0	2011.0	1758.0	1541.0	2143.0	1758.0	1541.0	2143.0	2019.0	2058.0	2398.0	2476.0	2718.0	2833.0	2476.0	2718.0	2833.0	2821.0	3005.0
2966.0	2802.0	3329.0	2966.0	2802.0	3329.0	2959.0	2755.0	3327.0	2771.0	2616.0	3235.0	2771.0	2616.0	3235.0	2467.0	2241.0	2940.0	2467.0	2241.0	2940.0	2066.0	1784.0	2450.0	1904.0	1476.0	1991.0	1939.0	1581.0	2004.0	1939.0	1581.0	2004.0	2242.0	2085.0	2398.0	2665.0	2721.0	2924.0	2665.0	2721.0	2924.0	3052.0	3124.0	3207.0	3187.0	3223.0	3443.0	3187.0	3223.0
3017.0	2796.0	3527.0	3017.0	2796.0	3527.0	3014.0	2774.0	3500.0	3014.0	2774.0	3500.0	2768.0	2702.0	3301.0	2452.0	2382.0	2981.0	2452.0	2382.0	2981.0	2048.0	1955.0	2495.0	1908.0	1511.0	2164.0	1900.0	1409.0	2081.0	1900.0	1409.0	2081.0	2125.0	1717.0	2342.0	2529.0	2383.0	2844.0	2529.0	2383.0	2844.0	2936.0	2949.0	3327.0	3140.0	3106.0	3548.0	3140.0	3106.0
2891.0	2928.0	3600.0	2908.0	2904.0	3565.0	2908.0	2904.0	3565.0	2935.0	2861.0	3525.0	2755.0	2742.0	3426.0	2755.0	2742.0	3426.0	2382.0	2287.0	3042.0	2028.0	1794.0	2495.0	2028.0	1794.0	2495.0	1826.0	1345.0	2140.0	1933.0	1498.0	2165.0	1933.0	1498.0	2165.0	2109.0	1925.0	2662.0	2473.0	2541.0	3070.0	2473.0	2541.0	3070.0	2764.0	2914.0	3360.0	3012.0	2999.0
3061.0	2891.0	3263.0	3061.0	2891.0	3263.0	3066.0	2846.0	3257.0	2935.0	2758.0	3236.0	2935.0	2758.0	3236.0	2668.0	2529.0	3068.0	2277.0	2104.0	2727.0	2277.0	2104.0	2727.0	1994.0	1723.0	2221.0	1920.0	1490.0	1938.0	1920.0	1490.0	1938.0	1992.0	1661.0	2087.0	2265.0	2114.0	2591.0	2265.0	2114.0	2591.0	2591.0	2695.0	3115.0	2908.0	3118.0	3362.0	2908.0	3118.0
3230.0	3308.0	3521.0	3230.0	3308.0	3521.0	3270.0	3287.0	3579.0	3089.0	3214.0	3552.0	3089.0	3214.0	3552.0	2726.0	2912.0	3206.0	2263.0	2399.0	2724.0	2263.0	2399.0	2724.0	1960.0	1855.0	2245.0	1834.0	1549.0	2155.0	1834.0	1549.0	2155.0	1915.0	1586.0	2134.0	2106.0	1964.0	2469.0	2106.0	1964.0	2469.0	2504.0	2545.0	2920.0	2838.0	2982.0	3357.0	2838.0	2982.0
2296.0	2455.0	2337.0	2296.0	2455.0	2337.0	2282.0	2426.0	2348.0	2248.0	2236.0	2348.0	2248.0	2236.0	2348.0	2103.0	1996.0	2224.0	1962.0	1804.0	2123.0	1962.0	1804.0	2123.0	1851.0	1662.0	2045.0	1960.0	1772.0	2138.0	1960.0	1772.0	2138.0	2163.0	1934.0	2263.0	2324.0	2135.0	2361.0	2324.0	2135.0	2361.0	2401.0	2146.0	2441.0	2366.0	2094.0	2422.0	2366.0	2094.0
2175.0	2285.0	2336.0	2175.0	2285.0	2336.0	2182.0	2277.0	2334.0	2162.0	2150.0	2329.0	2162.0	2150.0	2329.0	2145.0	1970.0	2270.0	2082.0	1765.0	2192.0	2082.0	1765.0	2192.0	2042.0	1690.0	2147.0	1964.0	1606.0	2104.0	1964.0	1606.0	2104.0	1963.0	1567.0	2090.0	2113.0	1764.0	2127.0	2113.0	1764.0	2127.0	2256.0	1976.0	2230.0	2406.0	2186.0	2327.0	2406.0	2186.0
2257.0	2157.0	2531.0	2257.0	2157.0	2531.0	2269.0	2146.0	2541.0	2276.0	2114.0	2551.0	2276.0	2114.0	2551.0	2211.0	1953.0	2466.0	2156.0	1772.0	2320.0	2156.0	1772.0	2320.0	2116.0	1629.0	2182.0	2121.0	1574.0	2193.0	2121.0	1574.0	2193.0	2077.0	1611.0	2206.0	2066.0	1588.0	2177.0	2066.0	1588.0	2177.0	2162.0	1687.0	2130.0	2241.0	1916.0	2209.0	2241.0	1916.0
2156.0	1978.0	2260.0	2156.0	1978.0	2260.0	2151.0	1978.0	2279.0	2133.0	1935.0	2255.0	2133.0	1935.0	2255.0	2129.0	1904.0	2257.0	2139.0	1845.0	2178.0	2139.0	1845.0	2178.0	2156.0	1726.0	2201.0	2146.0	1603.0	2171.0	2146.0	1603.0	2171.0	2165.0	1477.0	2234.0	2163.0	1501.0	2183.0	2163.0	1501.0	2183.0	2152.0	1505.0	2155.0	2103.0	1634.0	2172.0	2103.0	1634.0
2170.0	2021.0	2298.0	2170.0	2021.0	2298.0	2165.0	1987.0	2296.0	2166.0	1979.0	2322.0	2166.0	1979.0	2322.0	2183.0	1929.0	2296.0	2149.0	1890.0	2300.0	2149.0	1890.0	2300.0	2163.0	1769.0	2217.0	2201.0	1704.0	2190.0	2201.0	1704.0	2190.0	2262.0	1640.0	2145.0	2193.0	1599.0	2129.0	2193.0	1599.0	2129.0	2082.0	1584.0	2130.0	2013.0	1574.0	2066.0	2013.0	1574.0
2160.0	2147.0	2207.0	2163.0	2139.0	2210.0	2163.0	2139.0	2210.0	2179.0	2149.0	2248.0	2151.0	2123.0	2243.0	2151.0	2123.0	2243.0	2117.0	1968.0	2240.0	2057.0	1753.0	2155.0	2057.0	1753.0	2155.0	2055.0	1577.0	2127.0	2060.0	1512.0	2147.0	2060.0	1512.0	2147.0	2068.0	1585.0	2210.0	2118.0	1643.0	2249.0	2118.0	1643.0	2249.0	2180.0	1911.0	2293.0	2274.0	2130.0
2262.0	2144.0	2277.0	2261.0	2112.0	2297.0	2261.0	2112.0	2297.0	2262.0	2087.0	2259.0	2240.0	2011.0	2249.0	2209.0	1833.0	2208.0	2209.0	1833.0	2208.0	2210.0	1688.0	2210.0	2199.0	1572.0	2200.0	2199.0	1572.0	2200.0	2170.0	1618.0	2222.0	2098.0	1687.0	2244.0	2098.0	1687.0	2244.0	2069.0	1705.0	2237.0	2126.0	1814.0	2279.0	2126.0	1814.0	2279.0	2220.0	1955.0
2227.0	2335.0	2332.0	2218.0	2303.0	2332.0	2218.0	2303.0	2332.0	2213.0	2292.0	2285.0	2202.0	2082.0	2211.0	2202.0	2082.0	2211.0	2099.0	1769.0	2142.0	2099.0	1477.0	2131.0	2099.0	1477.0	2131.0	2063.0	1431.0	2093.0	2136.0	1515.0	2123.0	2136.0	1515.0	2123.0	2102.0	1558.0	2152.0	2114.0	1576.0	2220.0	2114.0	1576.0	2220.0	2135.0	1690.0	2208.0	2158.0	1789.0
2099.0	2194.0	2337.0	2099.0	2194.0	2337.0	2086.0	2082.0	2297.0	2040.0	1867.0	2234.0	2040.0	1867.0	2234.0	1957.0	1599.0	2155.0	2012.0	1434.0	2171.0	2012.0	1434.0	2171.0	2041.0	1402.0	2149.0	2130.0	1449.0	2168.0	2130.0	1449.0	2168.0	2060.0	1484.0	2111.0	2085.0	1555.0	2219.0	2085.0	1555.0	2219.0	2147.0	1682.0	2292.0	2193.0	1831.0	2386.0	2193.0	1831.0
2188.0	2221.0	2352.0	2188.0	2221.0	2352.0	2181.0	2191.0	2370.0	2175.0	2140.0	2362.0	2175.0	2140.0	2362.0	2119.0	2043.0	2338.0	2026.0	1804.0	2265.0	1941.0	1563.0	2172.0	1941.0	1563.0	2172.0	1973.0	1406.0	2095.0	1973.0	1406.0	2095.0	2042.0	1418.0	2036.0	2089.0	1497.0	1994.0	2069.0	1547.0	1986.0	2069.0	1547.0	1986.0	2077.0	1626.0	2051.0	2116.0	1719.0
2193.0	1941.0	2254.0	2193.0	1941.0	2254.0	2178.0	1937.0	2233.0	2160.0	1949.0	2230.0	2160.0	1949.0	2230.0	2127.0	1917.0	2155.0	2076.0	1730.0	2103.0	2076.0	1730.0	2103.0	1957.0	1551.0	2020.0	1974.0	1448.0	1993.0	1974.0	1448.0	1993.0	2014.0	1492.0	2010.0	2089.0	1492.0	2079.0	2096.0	1479.0	2064.0	2096.0	1479.0	2064.0	2045.0	1561.0	2085.0	2097.0	1757.0
2081.0	1990.0	2191.0	2086.0	1978.0	2212.0	2086.0	1978.0	2212.0	2075.0	1948.0	2195.0	2003.0	1787.0	2117.0	2003.0	1787.0	2117.0	1876.0	1562.0	2041.0	1772.0	1292.0	1964.0	1772.0	1292.0	1964.0	1766.0	1190.0	1922.0	1841.0	1221.0	1915.0	1841.0	1221.0	1915.0	1887.0	1420.0	1935.0	1919.0	1617.0	2037.0	1919.0	1617.0	2037.0	1990.0	1803.0	2177.0	2080.0	1872.0
2084.0	1793.0	2395.0	2074.0	1782.0	2402.0	2074.0	1782.0	2402.0	2069.0	1774.0	2372.0	2069.0	1774.0	2372.0	2056.0	1754.0	2354.0	2029.0	1654.0	2287.0	2029.0	1654.0	2287.0	1945.0	1455.0	2199.0	1961.0	1266.0	2054.0	1961.0	1266.0	2054.0	2010.0	1199.0	2013.0	2081.0	1267.0	2037.0	2081.0	1267.0	2037.0	2098.0	1360.0	2078.0	2095.0	1465.0	2152.0	2114.0	1590.0
2045.0	1905.0	2337.0	2055.0	1904.0	2332.0	2039.0	1898.0	2338.0	2039.0	1898.0	2338.0	1996.0	1861.0	2333.0	1899.0	1633.0	2265.0	1802.0	1373.0	2147.0	1802.0	1373.0	2147.0	1794.0	1161.0	2085.0	1794.0	1161.0	2085.0	1855.0	1125.0	2073.0	1897.0	1139.0	2039.0	1897.0	1139.0	2039.0	1891.0	1156.0	1995.0	1848.0	1199.0	1966.0	1895.0	1348.0	2032.0	1895.0	1348.0
2135.0	1867.0	2272.0	2135.0	1867.0	2272.0	2121.0	1830.0	2275.0	2031.0	1705.0	2259.0	2031.0	1705.0	2259.0	1946.0	1510.0	2171.0	1975.0	1386.0	2152.0	1975.0	1386.0	2152.0	2028.0	1347.0	2131.0	2132.0	1454.0	2194.0	2132.0	1454.0	2194.0	2103.0	1585.0	2152.0	2161.0	1748.0	2202.0	2161.0	1748.0	2202.0	2183.0	1915.0	2211.0	2236.0	1977.0	2319.0	2228.0	2032.0
2044.0	1942.0	2250.0	2028.0	1979.0	2298.0	2016.0	1931.0	2308.0	2016.0	1931.0	2308.0	1971.0	1756.0	2262.0	1957.0	1531.0	2149.0	1957.0	1531.0	2149.0	2022.0	1407.0	2089.0	2091.0	1409.0	2122.0	2091.0	1409.0	2122.0	2152.0	1547.0	2127.0	2152.0	1740.0	2159.0	2152.0	1740.0	2159.0	2264.0	2020.0	2157.0	2308.0	2189.0	2300.0	2308.0	2189.0	2300.0	2312.0	2246.0
2197.0	2086.0	2415.0	2197.0	2086.0	2415.0	2181.0	2053.0	2437.0	2160.0	1967.0	2370.0	2160.0	1967.0	2370.0	2094.0	1708.0	2246.0	2033.0	1426.0	2051.0	2033.0	1426.0	2051.0	2064.0	1309.0	1983.0	2111.0	1394.0	1961.0	2111.0	1394.0	1961.0	2127.0	1491.0	2087.0	2126.0	1500.0	2145.0	2126.0	1500.0	2145.0	2190.0	1540.0	2292.0	2264.0	1599.0	2315.0	2264.0	1599.0
2196.0	1803.0	2448.0	2188.0	1791.0	2408.0	2188.0	1791.0	2408.0	2130.0	1730.0	2364.0	2007.0	1529.0	2280.0	2007.0	1529.0	2280.0	1879.0	1315.0	2117.0	1782.0	1129.0	2016.0	1782.0	1129.0	2016.0	1755.0	1091.0	1941.0	1735.0	1104.0	1957.0	1735.0	1104.0	1957.0	1728.0	1189.0	1919.0	1750.0	1385.0	1958.0	1750.0	1385.0	1958.0	1825.0	1614.0	2118.0	1938.0	1808.0
2085.0	1919.0	2376.0	2083.0	1928.0	2354.0	2063.0	1923.0	2337.0	2063.0	1923.0	2337.0	2029.0	1866.0	2335.0	1979.0	1854.0	2288.0	1979.0	1854.0	2288.0	1887.0	1630.0	2260.0	1790.0	1416.0	2134.0	1790.0	1416.0	2134.0	1742.0	1163.0	2046.0	1754.0	1153.0	1956.0	1754.0	1153.0	1956.0	1790.0	1174.0	1961.0	1792.0	1214.0	1939.0	1792.0	1214.0	1939.0	1802.0	1351.0
1965.0	1860.0	2364.0	1970.0	1850.0	2375.0	1970.0	1850.0	2375.0	1963.0	1850.0	2369.0	1963.0	1859.0	2357.0	1963.0	1859.0	2357.0	1915.0	1801.0	2332.0	1855.0	1580.0	2224.0	1855.0	1580.0	2224.0	1790.0	1339.0	2115.0	1714.0	1127.0	2005.0	1714.0	1127.0	2005.0	1773.0	1107.0	1914.0	1829.0	1148.0	1871.0	1829.0	1148.0	1871.0	1973.0	1359.0	1826.0	2014.0	1565.0
2076.0	1917.0	2460.0	2076.0	1917.0	2460.0	2071.0	1919.0	2460.0	2044.0	1881.0	2405.0	2044.0	1881.0	2405.0	1968.0	1690.0	2370.0	1923.0	1424.0	2227.0	1923.0	1424.0	2227.0	1991.0	1231.0	2096.0	2085.0	1249.0	1934.0	2085.0	1249.0	1934.0	2149.0	1403.0	1871.0	2083.0	1574.0	1911.0	2083.0	1574.0	1911.0	2166.0	1765.0	2018.0	2262.0	1893.0	2197.0	2262.0	1893.0
2146.0	1989.0	2605.0	2141.0	1978.0	2604.0	2136.0	1950.0	2534.0	2136.0	1950.0	2534.0	2062.0	1772.0	2413.0	1938.0	1490.0	2217.0	1938.0	1490.0	2217.0	1854.0	1239.0	2073.0	1915.0	1160.0	1979.0	1915.0	1160.0	1979.0	2033.0	1251.0	1929.0	2138.0	1427.0	1915.0	2138.0	1427.0	1915.0	2146.0	1589.0	1965.0	2219.0	1712.0	2141.0	2219.0	1712.0	2141.0	2234.0	1798.0
2114.0	1916.0	2941.0	2137.0	1896.0	2928.0	2137.0	1896.0	2928.0	2145.0	1875.0	2907.0	2074.0	1816.0	2692.0	2074.0	1816.0	2692.0	1915.0	1574.0	2388.0	1819.0	1329.0	2046.0	1819.0	1329.0	2046.0	1888.0	1253.0	1883.0	2036.0	1442.0	1900.0	2036.0	1442.0	1900.0	2158.0	1717.0	2045.0	2206.0	1885.0	2215.0	2206.0	1885.0	2215.0	2220.0	1971.0	2348.0	2205.0	1961.0
2168.0	2053.0	2872.0	2175.0	2052.0	2860.0	2178.0	2032.0	2805.0	2178.0	2032.0	2805.0	2159.0	2040.0	2839.0	2119.0	1956.0	2637.0	2119.0	1956.0	2637.0	2021.0	1759.0	2501.0	2011.0	1521.0	2254.0	2011.0	1521.0	2254.0	2041.0	1441.0	2163.0	2114.0	1498.0	2040.0	2114.0	1498.0	2040.0	2080.0	1548.0	1997.0	2059.0	1620.0	2002.0	2059.0	1620.0	2002.0	2097.0	1724.0
2131.0	2033.0	2474.0	2109.0	2009.0	2519.0	2109.0	2009.0	2519.0	2095.0	2020.0	2525.0	2103.0	2033.0	2590.0	2103.0	2033.0	2590.0	2121.0	2056.0	2571.0	2131.0	2047.0	2570.0	2131.0	2047.0	2570.0	2119.0	1992.0	2482.0	2048.0	1853.0	2381.0	2048.0	1853.0	2381.0	1951.0	1593.0	2242.0	1851.0	1332.0	2073.0	1851.0	1332.0	2073.0	1787.0	1152.0	1979.0	1744.0	1124.0
2077.0	1845.0	2428.0	2082.0	1847.0	2451.0	2100.0	1853.0	2405.0	2100.0	1853.0	2405.0	2106.0	1808.0	2374.0	2050.0	1715.0	2277.0	2050.0	1715.0	2277.0	1938.0	1472.0	2174.0	1870.0	1281.0	2056.0	1870.0	1281.0	2056.0	1882.0	1152.0	1999.0	1954.0	1214.0	1954.0	1954.0	1214.0	1954.0	1989.0	1415.0	1950.0	2057.0	1628.0	1943.0	2057.0	1628.0	1943.0	2134.0	1848.0
2230.0	1905.0	2504.0	2214.0	1920.0	2492.0	2214.0	1920.0	2492.0	2203.0	1922.0	2389.0	2179.0	1924.0	2327.0	2179.0	1924.0	2327.0	2195.0	1918.0	2308.0	2197.0	1890.0	2308.0	2197.0	1890.0	2308.0	2130.0	1784.0	2287.0	1996.0	1542.0	2216.0	1996.0	1542.0	2216.0	1842.0	1280.0	2052.0	1751.0	1101.0	1985.0	1751.0	1101.0	1985.0	1762.0	1073.0	1988.0	1819.0	1110.0
2256.0	1820.0	2413.0	2259.0	1826.0	2419.0	2228.0	1832.0	2406.0	2228.0	1832.0	2406.0	2233.0	1843.0	2398.0	2153.0	1767.0	2343.0	2153.0	1767.0	2343.0	2024.0	1564.0	2292.0	1843.0	1326.0	2127.0	1843.0	1326.0	2127.0	1820.0	1207.0	1987.0	1831.0	1257.0	1841.0	1877.0	1343.0	1811.0	1877.0	1343.0	1811.0	1872.0	1434.0	1904.0	1872.0	1434.0	1904.0	1914.0	1485.0
2229.0	1770.0	2297.0	2231.0	1772.0	2290.0	2187.0	1741.0	2250.0	2187.0	1741.0	2250.0	2190.0	1721.0	2273.0	2073.0	1674.0	2264.0	2073.0	1674.0	2264.0	1946.0	1510.0	2234.0	1756.0	1298.0	2147.0	1717.0	1139.0	2003.0	1717.0	1139.0	2003.0	1743.0	1149.0	1945.0	1743.0	1149.0	1945.0	1839.0	1260.0	1899.0	1927.0	1414.0	2008.0	1927.0	1414.0	2008.0	1999.0	1570.0
2273.0	1761.0	2270.0	2266.0	1743.0	2283.0	2266.0	1743.0	2283.0	2270.0	1725.0	2311.0	2281.0	1726.0	2321.0	2281.0	1726.0	2321.0	2246.0	1676.0	2337.0	2141.0	1534.0	2295.0	2141.0	1534.0	2295.0	2017.0	1303.0	2216.0	1936.0	1119.0	2138.0	1936.0	1046.0	2039.0	1936.0	1046.0	2039.0	1928.0	1035.0	1999.0	1932.0	1071.0	1933.0	1932.0	1071.0	1933.0	1910.0	1171.0
2168.0	1711.0	2326.0	2170.0	1681.0	2346.0	2170.0	1681.0	2346.0	2166.0	1643.0	2344.0	2145.0	1623.0	2362.0	2145.0	1623.0	2362.0	2072.0	1574.0	2314.0	1953.0	1385.0	2207.0	1953.0	1385.0	2207.0	1841.0	1196.0	2120.0	1775.0	1067.0	2034.0	1775.0	1067.0	2034.0	1753.0	1129.0	1998.0	1754.0	1226.0	1897.0	1754.0	1226.0	1897.0	1803.0	1309.0	1892.0	1856.0	1381.0
2118.0	1934.0	2255.0	2110.0	1975.0	2274.0	2110.0	1975.0	2274.0	2096.0	2037.0	2307.0	2096.0	2037.0	2307.0	2099.0	2039.0	2361.0	2013.0	1874.0	2359.0	1843.0	1557.0	2219.0	1843.0	1557.0	2219.0	1682.0	1258.0	2031.0	1682.0	1258.0	2031.0	1651.0	1154.0	1895.0	1711.0	1213.0	1900.0	1711.0	1213.0	1900.0	1817.0	1392.0	1975.0	1924.0	1589.0	2156.0	2064.0	1726.0
2236.0	1932.0	2290.0	2221.0	1949.0	2264.0	2215.0	1957.0	2294.0	2215.0	1957.0	2294.0	2155.0	1858.0	2285.0	1983.0	1595.0	2274.0	1983.0	1595.0	2274.0	1769.0	1288.0	2104.0	1599.0	1080.0	2007.0	1599.0	1080.0	2007.0	1564.0	1054.0	1930.0	1638.0	1164.0	1994.0	1638.0	1164.0	1994.0	1784.0	1397.0	2112.0	1947.0	1648.0	2226.0	1947.0	1648.0	2226.0	2030.0	1801.0
2073.0	1906.0	2678.0	2073.0	1906.0	2678.0	2083.0	1910.0	2706.0	2076.0	1880.0	2687.0	2076.0	1880.0	2687.0	1988.0	1781.0	2593.0	1859.0	1512.0	2430.0	1859.0	1512.0	2430.0	1716.0	1255.0	2215.0	1716.0	1255.0	2215.0	1662.0	1099.0	2107.0	1636.0	1151.0	2038.0	1677.0	1293.0	1983.0	1677.0	1293.0	1983.0	1752.0	1452.0	2004.0	1864.0	1567.0	2081.0	1864.0	1567.0
2078.0	1777.0	2232.0	2068.0	1763.0	2198.0	2068.0	1763.0	2198.0	2069.0	1765.0	2213.0	1980.0	1672.0	2226.0	1980.0	1672.0	2226.0	1797.0	1444.0	2160.0	1607.0	1164.0	2015.0	1607.0	1164.0	2015.0	1530.0	1032.0	1938.0	1630.0	1188.0	1985.0	1630.0	1188.0	1985.0	1784.0	1410.0	2104.0	1965.0	1677.0	2187.0	1965.0	1677.0	2187.0	2086.0	1826.0	2269.0	2143.0	1933.0
2192.0	1890.0	2316.0	2204.0	1880.0	2334.0	2204.0	1872.0	2319.0	2204.0	1872.0	2319.0	2186.0	1835.0	2299.0	2046.0	1709.0	2245.0	2046.0	1709.0	2245.0	1847.0	1448.0	2225.0	1642.0	1186.0	2125.0	1642.0	1186.0	2125.0	1604.0	1116.0	2055.0	1746.0	1304.0	2005.0	1746.0	1304.0	2005.0	1910.0	1604.0	2133.0	2042.0	1819.0	2248.0	2042.0	1819.0	2248.0	2052.0	1910.0
2012.0	1865.0	2360.0	1993.0	1865.0	2334.0	1992.0	1876.0	2310.0	1992.0	1876.0	2310.0	1967.0	1777.0	2255.0	1916.0	1554.0	2189.0	1916.0	1554.0	2189.0	1821.0	1300.0	2098.0	1821.0	1209.0	2021.0	1821.0	1209.0	2021.0	1858.0	1339.0	1986.0	1929.0	1512.0	2014.0	1929.0	1512.0	2014.0	1930.0	1648.0	2104.0	1923.0	1653.0	2188.0	1923.0	1653.0	2188.0	1927.0	1723.0
1888.0	1831.0	2347.0	1889.0	1818.0	2326.0	1919.0	1813.0	2361.0	1914.0	1783.0	2300.0	1914.0	1783.0	2300.0	1832.0	1573.0	2219.0	1673.0	1297.0	2041.0	1673.0	1297.0	2041.0	1555.0	1048.0	1921.0	1538.0	1025.0	1836.0	1538.0	1025.0	1836.0	1624.0	1142.0	1901.0	1708.0	1358.0	2063.0	1708.0	1358.0	2063.0	1783.0	1550.0	2180.0	1813.0	1675.0	2233.0	1813.0	1675.0
1880.0	1719.0	2299.0	1880.0	1719.0	2299.0	1827.0	1517.0	2262.0	1795.0	1274.0	2142.0	1795.0	1274.0	2142.0	1817.0	1101.0	2094.0	1856.0	1125.0	2081.0	1856.0	1125.0	2081.0	1873.0	1284.0	2088.0	1884.0	1470.0	2122.0	1884.0	1470.0	2122.0	1921.0	1656.0	2130.0	1953.0	1749.0	2227.0	1953.0	1749.0	2227.0	1948.0	1815.0	2301.0	1936.0	1846.0	2359.0	1936.0	1846.0
2135.0	1754.0	2315.0	2135.0	1754.0	2315.0	2114.0	1775.0	2352.0	2135.0	1754.0	2332.0	2135.0	1754.0	2332.0	2058.0	1711.0	2338.0	1893.0	1486.0	2202.0	1893.0	1486.0	2202.0	1684.0	1266.0	2047.0	1625.0	1162.0	1962.0	1625.0	1162.0	1962.0	1648.0	1265.0	1975.0	1737.0	1461.0	2057.0	1737.0	1461.0	2057.0	1846.0	1606.0	2133.0	1955.0	1721.0	2273.0	1955.0	1721.0
2048.0	1853.0	2406.0	2044.0	1884.0	2393.0	2044.0	1884.0	2393.0	2038.0	1947.0	2417.0	2031.0	1933.0	2361.0	2031.0	1933.0	2361.0	1977.0	1831.0	2268.0	1935.0	1585.0	2167.0	1935.0	1585.0	2167.0	1907.0	1385.0	2089.0	1937.0	1230.0	2030.0	1937.0	1230.0	2030.0	1915.0	1279.0	2023.0	1877.0	1379.0	2100.0	1877.0	1379.0	2100.0	1850.0	1493.0	2114.0	1936.0	1535.0
2014.0	1753.0	2360.0	2014.0	1753.0	2360.0	2017.0	1768.0	2447.0	2027.0	1767.0	2447.0	2027.0	1767.0	2447.0	1976.0	1742.0	2415.0	1938.0	1608.0	2243.0	1938.0	1608.0	2243.0	1926.0	1488.0	2080.0	1964.0	1468.0	2026.0	1964.0	1468.0	2026.0	1966.0	1542.0	2073.0	1923.0	1605.0	2115.0	1923.0	1605.0	2115.0	1945.0	1723.0	2111.0	1983.0	1862.0	2152.0	1983.0	1862.0
2067.0	1989.0	2463.0	2067.0	1988.0	2470.0	2067.0	1988.0	2470.0	2076.0	2005.0	2490.0	2045.0	1970.0	2445.0	2045.0	1970.0	2445.0	1961.0	1811.0	2354.0	1877.0	1567.0	2204.0	1877.0	1567.0	2204.0	1852.0	1393.0	2018.0	1893.0	1440.0	1981.0	1893.0	1440.0	1981.0	1900.0	1575.0	1973.0	1909.0	1681.0	2054.0	1909.0	1681.0	2054.0	1963.0	1660.0	2078.0	2068.0	1671.0
2148.0	1901.0	2407.0	2163.0	1896.0	2400.0	2191.0	1873.0	2448.0	2191.0	1873.0	2448.0	2203.0	1843.0	2448.0	2141.0	1852.0	2378.0	2141.0	1852.0	2378.0	2038.0	1721.0	2247.0	2026.0	1591.0	2194.0	2026.0	1591.0	2194.0	2076.0	1455.0	2141.0	2151.0	1475.0	2111.0	2151.0	1475.0	2111.0	2138.0	1562.0	2017.0	2117.0	1702.0	2021.0	2117.0	1702.0	2021.0	2131.0	1866.0
2154.0	1903.0	2413.0	2163.0	1890.0	2381.0	2163.0	1890.0	2381.0	2134.0	1879.0	2359.0	2055.0	1894.0	2334.0	2055.0	1894.0	2334.0	1957.0	1767.0	2299.0	1972.0	1615.0	2189.0	1972.0	1615.0	2189.0	2081.0	1474.0	2103.0	2251.0	1504.0	2035.0	2251.0	1504.0	2035.0	2250.0	1650.0	2032.0	2254.0	1757.0	2002.0	2254.0	1757.0	2002.0	2205.0	1850.0	2097.0	2209.0	1855.0
2126.0	1926.0	2342.0	2126.0	1926.0	2342.0	2128.0	1952.0	2401.0	2099.0	1958.0	2458.0	2099.0	1958.0	2458.0	2009.0	1837.0	2349.0	1935.0	1617.0	2195.0	1935.0	1617.0	2195.0	1929.0	1433.0	2088.0	1995.0	1390.0	2104.0	1995.0	1390.0	2104.0	2024.0	1438.0	2179.0	1992.0	1555.0	2146.0	1992.0	1555.0	2146.0	2009.0	1688.0	2171.0	2068.0	1803.0	2125.0	2068.0	1803.0
2122.0	1879.0	2422.0	2122.0	1879.0	2422.0	2129.0	1856.0	2457.0	2129.0	1856.0	2457.0	2086.0	1849.0	2418.0	2040.0	1750.0	2386.0	2089.0	1623.0	2272.0	2089.0	1623.0	2272.0	2170.0	1473.0	2302.0	2215.0	1467.0	2308.0	2215.0	1467.0	2308.0	2141.0	1522.0	2326.0	2061.0	1642.0	2252.0	2061.0	1642.0	2252.0	2116.0	1774.0	2229.0	2206.0	2048.0	2228.0	2206.0	2048.0
2138.0	1953.0	2425.0	2138.0	1955.0	2440.0	2106.0	1960.0	2398.0	2106.0	1960.0	2398.0	2047.0	1836.0	2318.0	2041.0	1637.0	2231.0	2041.0	1637.0	2231.0	2007.0	1483.0	2177.0	1994.0	1498.0	2155.0	1994.0	1498.0	2155.0	1932.0	1609.0	2158.0	1909.0	1678.0	2134.0	1909.0	1678.0	2134.0	1916.0	1753.0	2144.0	1959.0	1841.0	2180.0	1959.0	1841.0	2180.0	2035.0	1929.0
2129.0	1877.0	2409.0	2131.0	1857.0	2387.0	2137.0	1858.0	2371.0	2137.0	1858.0	2371.0	2064.0	1813.0	2364.0	1944.0	1667.0	2273.0	1944.0	1667.0	2273.0	1862.0	1487.0	2165.0	1846.0	1367.0	2071.0	1846.0	1367.0	2071.0	1837.0	1376.0	2042.0	1831.0	1514.0	2034.0	1831.0	1514.0	2034.0	1831.0	1642.0	2023.0	1875.0	1762.0	2076.0	1875.0	1762.0	2076.0	1898.0	1905.0
2170.0	1982.0	2562.0	2170.0	1982.0	2562.0	2151.0	1916.0	2491.0	2063.0	1848.0	2443.0	1941.0	1688.0	2371.0	1941.0	1688.0	2371.0	1828.0	1506.0	2232.0	1804.0	1327.0	2127.0	1804.0	1327.0	2127.0	1797.0	1276.0	2126.0	1797.0	1276.0	2126.0	1812.0	1327.0	2184.0	1825.0	1410.0	2226.0	1860.0	1466.0	2204.0	1860.0	1466.0	2204.0	1863.0	1476.0	2173.0	1848.0	1465.0
3001.0	2841.0	3175.0	3001.0	2841.0	3175.0	2997.0	2825.0	3151.0	3003.0	2839.0	3141.0	3003.0	2839.0	3141.0	2970.0	2794.0	3183.0	2997.0	3138.0	3266.0	2997.0	3138.0	3266.0	2902.0	3384.0	3385.0	2897.0	3676.0	3409.0	2897.0	3676.0	3409.0	3002.0	3511.0	3492.0	3206.0	3345.0	3431.0	3206.0	3345.0	3431.0	3275.0	3471.0	3487.0	3169.0	3585.0	3346.0	3035.0	3651.0
2986.0	3047.0	3240.0	2984.0	3052.0	3207.0	2962.0	3047.0	3181.0	2962.0	3047.0	3181.0	3027.0	3049.0	3166.0	3070.0	3130.0	3178.0	3070.0	3130.0	3178.0	3077.0	3359.0	3205.0	3036.0	3332.0	3250.0	3036.0	3332.0	3250.0	3047.0	3365.0	3257.0	3206.0	3295.0	3156.0	3206.0	3295.0	3156.0	3333.0	3463.0	3109.0	3389.0	3413.0	3045.0	3389.0	3413.0	3045.0	3127.0	3243.0
2988.0	3144.0	3035.0	2978.0	3112.0	3040.0	2978.0	3112.0	3040.0	3005.0	3126.0	3061.0	3000.0	3107.0	3049.0	3000.0	3107.0	3049.0	3011.0	3088.0	3039.0	3053.0	3143.0	3023.0	3053.0	3143.0	3023.0	3236.0	3289.0	3109.0	3463.0	3187.0	3206.0	3463.0	3187.0	3206.0	3524.0	3042.0	3264.0	3538.0	2990.0	3195.0	3538.0	2990.0	3195.0	3515.0	3355.0	3089.0	3525.0	3461.0
2980.0	3333.0	3186.0	3005.0	3330.0	3202.0	3005.0	3330.0	3202.0	3029.0	3290.0	3212.0	3033.0	3269.0	3180.0	3051.0	3255.0	3148.0	3051.0	3255.0	3148.0	3054.0	3329.0	3153.0	3106.0	3442.0	3205.0	3106.0	3442.0	3205.0	2997.0	3365.0	3175.0	2913.0	3195.0	3131.0	2913.0	3195.0	3131.0	2976.0	3052.0	3037.0	3119.0	3049.0	3026.0	3119.0	3049.0	3026.0	3203.0	3182.0
3175.0	3366.0	3072.0	3130.0	3329.0	3073.0	3114.0	3314.0	3063.0	3114.0	3314.0	3063.0	3108.0	3324.0	3071.0	3084.0	3313.0	3074.0	3084.0	3313.0	3074.0	3084.0	3330.0	3041.0	3146.0	3410.0	3094.0	3146.0	3410.0	3094.0	3069.0	3423.0	3166.0	3058.0	3291.0	3218.0	3058.0	3291.0	3218.0	2905.0	3027.0	3119.0	3134.0	2864.0	2954.0	3134.0	2864.0	2954.0	3302.0	2964.0
3152.0	3122.0	2867.0	3162.0	3126.0	2875.0	3151.0	3123.0	2872.0	3151.0	3123.0	2872.0	3184.0	3130.0	2861.0	3135.0	3343.0	2890.0	3135.0	3343.0	2890.0	2985.0	3294.0	3005.0	2896.0	3208.0	3106.0	2896.0	3208.0	3106.0	3041.0	3045.0	3129.0	3265.0	3120.0	3073.0	3265.0	3120.0	3073.0	3313.0	3355.0	3020.0	3052.0	3273.0	2961.0	3052.0	3273.0	2961.0	2641.0	2879.0
3102.0	3314.0	3245.0	3123.0	3305.0	3219.0	3123.0	3305.0	3219.0	3140.0	3280.0	3219.0	3147.0	3262.0	3144.0	3147.0	3262.0	3144.0	3158.0	3324.0	3093.0	3074.0	3275.0	3106.0	3074.0	3275.0	3106.0	3013.0	3195.0	3148.0	2872.0	2974.0	3154.0	2872.0	2974.0	3154.0	3126.0	3167.0	3140.0	3322.0	3313.0	3080.0	3516.0	3519.0	3078.0	3516.0	3519.0	3078.0	3194.0	3330.0
3055.0	3229.0	3389.0	3084.0	3221.0	3397.0	3122.0	3191.0	3415.0	3122.0	3191.0	3415.0	3122.0	3164.0	3392.0	3125.0	3191.0	3438.0	3125.0	3191.0	3438.0	3080.0	3304.0	3389.0	3078.0	3285.0	3353.0	3078.0	3285.0	3353.0	2949.0	3187.0	3300.0	3001.0	3118.0	3244.0	3001.0	3118.0	3244.0	3024.0	3256.0	3197.0	3109.0	3424.0	3172.0	3109.0	3424.0	3172.0	3092.0	3576.0
3162.0	3299.0	2884.0	3162.0	3299.0	2884.0	3134.0	3296.0	2890.0	3135.0	3262.0	2933.0	3135.0	3262.0	2933.0	3137.0	3234.0	2940.0	3143.0	3203.0	2954.0	3143.0	3203.0	2954.0	3163.0	3239.0	2914.0	3176.0	3327.0	2926.0	3176.0	3327.0	2926.0	3067.0	3400.0	3043.0	2964.0	3260.0	3133.0	3076.0	3129.0	3138.0	3076.0	3129.0	3138.0	3305.0	3162.0	3064.0	3512.0	3264.0
3133.0	3140.0	2830.0	3133.0	3140.0	2830.0	3124.0	3128.0	2851.0	3119.0	3125.0	2880.0	3119.0	3125.0	2880.0	3113.0	3253.0	2952.0	2930.0	3290.0	2906.0	2930.0	3290.0	2906.0	2834.0	3439.0	2968.0	2681.0	3364.0	2979.0	2681.0	3364.0	2979.0	2873.0	3482.0	3116.0	2974.0	3338.0	3105.0	2974.0	3338.0	3105.0	3120.0	3444.0	3014.0	3116.0	3315.0	2987.0	3116.0	3315.0
3101.0	3264.0	2874.0	3097.0	3229.0	2832.0	3097.0	3229.0	2832.0	3091.0	3212.0	2831.0	3123.0	3207.0	2815.0	3123.0	3207.0	2815.0	3153.0	3243.0	2917.0	3221.0	3362.0	2892.0	3221.0	3362.0	2892.0	3092.0	3528.0	3022.0	3066.0	3507.0	3022.0	3066.0	3507.0	3022.0	3165.0	3444.0	3046.0	3351.0	3221.0	2972.0	3351.0	3221.0	2972.0	3476.0	3275.0	2939.0	3281.0	3214.0
3092.0	3464.0	2938.0	3108.0	3447.0	2916.0	3114.0	3412.0	2921.0	3114.0	3412.0	2921.0	3078.0	3346.0	2919.0	3081.0	3303.0	2955.0	3081.0	3303.0	2955.0	3060.0	3329.0	2913.0	3185.0	3253.0	2991.0	3185.0	3253.0	2991.0	3094.0	3173.0	2985.0	3226.0	3043.0	3012.0	3226.0	3043.0	3012.0	3086.0	3135.0	2939.0	3149.0	3057.0	2979.0	3149.0	3057.0	2979.0	3009.0	3022.0
3102.0	3260.0	3010.0	3107.0	3260.0	3002.0	3107.0	3260.0	3002.0	3105.0	3251.0	3016.0	3112.0	3204.0	2952.0	3112.0	3204.0	2952.0	3141.0	3322.0	2888.0	3078.0	3381.0	2954.0	3078.0	3381.0	2954.0	3014.0	3320.0	2970.0	3149.0	3196.0	3062.0	3149.0	3196.0	3062.0	3331.0	3152.0	2970.0	3464.0	3239.0	3019.0	3464.0	3239.0	3019.0	3136.0	3206.0	3029.0	2725.0	2926.0
3025.0	3203.0	2899.0	3025.0	3203.0	2899.0	3016.0	3210.0	2959.0	2985.0	3175.0	2933.0	2985.0	3175.0	2933.0	3058.0	3159.0	2906.0	3090.0	3164.0	2936.0	3090.0	3164.0	2936.0	3002.0	3209.0	2978.0	2884.0	3166.0	3019.0	2884.0	3166.0	3019.0	2992.0	3235.0	2978.0	3196.0	3220.0	2929.0	3196.0	3220.0	2929.0	3309.0	3300.0	2883.0	3029.0	3126.0	2863.0	3029.0	3126.0
3130.0	3263.0	2899.0	3110.0	3221.0	2926.0	3074.0	3181.0	2899.0	3074.0	3181.0	2899.0	3077.0	3144.0	2850.0	3105.0	3109.0	2786.0	3105.0	3109.0	2786.0	3083.0	3128.0	2777.0	3079.0	3209.0	2830.0	3079.0	3209.0	2830.0	3005.0	3228.0	2982.0	2915.0	3151.0	3064.0	2915.0	3151.0	3064.0	2858.0	2978.0	3071.0	3074.0	2967.0	3010.0	3074.0	2967.0	3010.0	3274.0	2921.0
3121.0	3138.0	2894.0	3121.0	3138.0	2894.0	3133.0	3112.0	2851.0	3098.0	3121.0	2807.0	3098.0	3121.0	2807.0	3080.0	3076.0	2748.0	3066.0	3064.0	2711.0	3066.0	3064.0	2711.0	3085.0	3034.0	2771.0	3031.0	3106.0	2872.0	3031.0	3106.0	2872.0	2928.0	3017.0	2979.0	3058.0	3132.0	2983.0	3058.0	3132.0	2983.0	3182.0	3130.0	2959.0	3311.0	3279.0	2949.0	3311.0	3279.0
3107.0	3291.0	2814.0	3102.0	3235.0	2813.0	3102.0	3235.0	2813.0	3074.0	3180.0	2824.0	3054.0	3128.0	2779.0	3054.0	3128.0	2779.0	3115.0	3115.0	2763.0	3135.0	3149.0	2780.0	3135.0	3149.0	2780.0	3030.0	3145.0	2895.0	2905.0	3081.0	2903.0	2905.0	3081.0	2903.0	3071.0	3123.0	2898.0	3298.0	3096.0	2917.0	3298.0	3096.0	2917.0	3418.0	3186.0	2919.0	3076.0	3151.0
3139.0	3165.0	2974.0	3139.0	3165.0	2974.0	3126.0	3162.0	2931.0	3115.0	3163.0	2874.0	3115.0	3163.0	2874.0	3117.0	3165.0	2857.0	3100.0	3100.0	2890.0	3100.0	3100.0	2890.0	3041.0	3050.0	2887.0	3003.0	3090.0	2903.0	3003.0	3090.0	2903.0	3006.0	3145.0	2922.0	3200.0	3128.0	2969.0	3200.0	3128.0	2969.0	3246.0	3111.0	2961.0	3262.0	3077.0	2915.0	3262.0	3077.0
3081.0	3148.0	2839.0	3108.0	3158.0	2828.0	3159.0	3124.0	2847.0	3159.0	3124.0	2847.0	3147.0	3087.0	2818.0	3142.0	3011.0	2800.0	3142.0	3011.0	2800.0	3086.0	3080.0	2840.0	3141.0	3085.0	2876.0	3141.0	3085.0	2876.0	3063.0	3043.0	2994.0	3039.0	2985.0	3015.0	3128.0	2939.0	3061.0	3128.0	2939.0	3061.0	3255.0	3047.0	2969.0	3255.0	3047.0	2969.0	3306.0	2987.0
3172.0	3430.0	2820.0	3162.0	3382.0	2814.0	3157.0	3371.0	2826.0	3157.0	3371.0	2826.0	3142.0	3347.0	2795.0	3143.0	3422.0	2801.0	3143.0	3422.0	2801.0	3142.0	3470.0	2790.0	3104.0	3537.0	2858.0	3104.0	3537.0	2858.0	2985.0	3397.0	2896.0	2847.0	3213.0	2934.0	2847.0	3213.0	2934.0	2924.0	3139.0	2881.0	3004.0	3096.0	2805.0	3004.0	3096.0	2805.0	3145.0	3194.0
3097.0	3215.0	2842.0	3097.0	3215.0	2842.0	3119.0	3170.0	2823.0	3122.0	3170.0	2824.0	3122.0	3170.0	2824.0	3137.0	3182.0	2801.0	3217.0	3216.0	2837.0	3217.0	3216.0	2837.0	3066.0	3259.0	2877.0	3001.0	3162.0	2921.0	3061.0	3300.0	2910.0	3061.0	3300.0	2910.0	3222.0	3251.0	2929.0	3313.0	3347.0	2938.0	3313.0	3347.0	2938.0	3163.0	3129.0	2887.0	2903.0	2977.0
3100.0	3260.0	2845.0	3088.0	3226.0	2915.0	3088.0	3226.0	2915.0	3053.0	3175.0	2973.0	3072.0	3215.0	2936.0	3072.0	3215.0	2936.0	3076.0	3301.0	2834.0	2949.0	3278.0	2821.0	2949.0	3278.0	2821.0	2883.0	3171.0	2829.0	2867.0	3016.0	2932.0	2867.0	3016.0	2932.0	3121.0	3004.0	2916.0	3215.0	2972.0	2983.0	3215.0	2972.0	2983.0	3225.0	3040.0	2898.0	2949.0	3055.0
3138.0	3131.0	2783.0	3138.0	3131.0	2783.0	3107.0	3138.0	2781.0	3107.0	3138.0	2781.0	3094.0	3073.0	2775.0	3123.0	3070.0	2781.0	3100.0	3150.0	2812.0	3100.0	3150.0	2812.0	3078.0	3172.0	2879.0	3078.0	3172.0	2879.0	2953.0	3089.0	2963.0	2879.0	2959.0	3036.0	2986.0	2994.0	2947.0	2986.0	2994.0	2947.0	3151.0	3090.0	2926.0	3266.0	3193.0	2872.0	3266.0	3193.0
3138.0	3262.0	2762.0	3109.0	3187.0	2729.0	3109.0	3187.0	2729.0	3092.0	3139.0	2745.0	3082.0	3130.0	2759.0	3082.0	3130.0	2759.0	3075.0	3107.0	2799.0	3082.0	3126.0	2828.0	3082.0	3126.0	2828.0	3071.0	3225.0	2865.0	2971.0	3256.0	2932.0	2971.0	3256.0	2932.0	2834.0	3173.0	2978.0	2871.0	3076.0	3074.0	2871.0	3076.0	3074.0	2983.0	2968.0	3067.0	3115.0	2977.0
3158.0	3254.0	2910.0	3130.0	3238.0	2946.0	3120.0	3233.0	2950.0	3120.0	3233.0	2950.0	2993.0	3236.0	2940.0	3025.0	3355.0	2885.0	3025.0	3355.0	2885.0	3021.0	3381.0	2936.0	3008.0	3310.0	2952.0	3008.0	3310.0	2952.0	3038.0	3200.0	2974.0	3095.0	3215.0	2926.0	3095.0	3215.0	2926.0	3230.0	3188.0	2936.0	3155.0	3186.0	2963.0	3155.0	3186.0	2963.0	2942.0	3005.0
3056.0	3422.0	2911.0	3051.0	3429.0	2909.0	3045.0	3404.0	2895.0	3045.0	3404.0	2895.0	3098.0	3443.0	2833.0	3180.0	3397.0	2874.0	3180.0	3397.0	2874.0	3065.0	3306.0	2942.0	3035.0	3021.0	2996.0	3035.0	3021.0	2996.0	2981.0	2922.0	2985.0	3150.0	2933.0	2957.0	3150.0	2933.0	2957.0	3196.0	3227.0	2953.0	3204.0	3226.0	2942.0	2910.0	3023.0	2901.0	2910.0	3023.0
3070.0	3386.0	2653.0	3039.0	3319.0	2661.0	3039.0	3319.0	2661.0	3027.0	3318.0	2670.0	2966.0	3269.0	2675.0	2966.0	3269.0	2675.0	3023.0	3328.0	2697.0	3082.0	3311.0	2783.0	3082.0	3311.0	2783.0	3107.0	3218.0	2890.0	3043.0	3173.0	2986.0	3043.0	3173.0	2986.0	3208.0	3089.0	3012.0	3296.0	3171.0	3028.0	3296.0	3171.0	3028.0	3381.0	3062.0	3010.0	3195.0	3145.0
3266.0	3337.0	2932.0	3310.0	3330.0	2917.0	3310.0	3330.0	2917.0	3387.0	3307.0	2919.0	3456.0	3292.0	2906.0	3456.0	3292.0	2906.0	3418.0	3227.0	2932.0	3323.0	3221.0	2978.0	3323.0	3221.0	2978.0	3213.0	3229.0	3029.0	3060.0	3265.0	3017.0	3060.0	3265.0	3017.0	3014.0	3290.0	2993.0	2998.0	3202.0	2913.0	2998.0	3202.0	2913.0	3107.0	3131.0	2955.0	3122.0	3127.0
3155.0	3461.0	2869.0	3139.0	3430.0	2853.0	3175.0	3446.0	2854.0	3175.0	3446.0	2854.0	3144.0	3417.0	2825.0	3163.0	3415.0	2822.0	3163.0	3415.0	2822.0	3179.0	3481.0	2851.0	3220.0	3579.0	2941.0	3220.0	3579.0	2941.0	3118.0	3588.0	3002.0	2974.0	3359.0	3026.0	2974.0	3359.0	3026.0	2970.0	3148.0	2988.0	3043.0	2963.0	3013.0	3043.0	2963.0	3013.0	3225.0	3118.0
3195.0	3376.0	2832.0	3180.0	3329.0	2849.0	3215.0	3341.0	2855.0	3215.0	3341.0	2855.0	3212.0	3316.0	2853.0	3067.0	3253.0	2823.0	3067.0	3253.0	2823.0	3059.0	3224.0	2881.0	3054.0	3283.0	2919.0	3054.0	3283.0	2919.0	3212.0	3262.0	3001.0	3036.0	3214.0	3027.0	3036.0	3214.0	3027.0	2921.0	3262.0	3031.0	2914.0	3264.0	3016.0	2914.0	3264.0	3016.0	3057.0	3278.0
3342.0	3260.0	2896.0	3346.0	3227.0	2898.0	3346.0	3227.0	2898.0	3313.0	3155.0	2888.0	3257.0	3176.0	2888.0	3257.0	3176.0	2888.0	3200.0	3294.0	2939.0	3129.0	3373.0	2972.0	3129.0	3373.0	2972.0	3132.0	3428.0	2945.0	3153.0	3345.0	2931.0	3153.0	3345.0	2931.0	3065.0	3328.0	2895.0	3059.0	3303.0	2921.0	3040.0	3301.0	2915.0	3040.0	3301.0	2915.0	3152.0	3196.0
3285.0	3334.0	2840.0	3255.0	3273.0	2872.0	3232.0	3288.0	2922.0	3232.0	3288.0	2922.0	3211.0	3293.0	2909.0	3211.0	3293.0	2909.0	3179.0	3303.0	2904.0	3128.0	3290.0	2909.0	3128.0	3290.0	2909.0	3116.0	3350.0	2930.0	3116.0	3493.0	2941.0	3116.0	3493.0	2941.0	3029.0	3450.0	2960.0	2967.0	3263.0	2993.0	2953.0	2960.0	2985.0	2953.0	2960.0	2985.0	3070.0	3002.0
3206.0	3591.0	2866.0	3195.0	3546.0	2868.0	3210.0	3476.0	2888.0	3210.0	3476.0	2888.0	3203.0	3444.0	2900.0	3174.0	3359.0	2879.0	3174.0	3359.0	2879.0	3174.0	3476.0	2844.0	3182.0	3428.0	2929.0	3182.0	3428.0	2929.0	3101.0	3417.0	2953.0	3095.0	3208.0	2958.0	3095.0	3208.0	2958.0	3101.0	3125.0	2892.0	3164.0	3015.0	2889.0	3164.0	3015.0	2889.0	3189.0	3004.0
3353.0	3328.0	2890.0	3404.0	3291.0	2860.0	3463.0	3262.0	2826.0	3463.0	3262.0	2826.0	3452.0	3227.0	2829.0	3232.0	3199.0	2813.0	3232.0	3199.0	2813.0	3113.0	3230.0	2872.0	3024.0	3290.0	2890.0	3024.0	3290.0	2890.0	3074.0	3271.0	2992.0	2930.0	3167.0	3008.0	2930.0	3167.0	3008.0	2812.0	3173.0	3099.0	3018.0	3288.0	3088.0	3018.0	3288.0	3088.0	3184.0	3421.0
3290.0	3133.0	2951.0	3309.0	3151.0	2940.0	3330.0	3154.0	2958.0	3330.0	3154.0	2958.0	3314.0	3136.0	2986.0	3306.0	3141.0	2987.0	3306.0	3141.0	2987.0	3284.0	3125.0	2957.0	3300.0	3115.0	2886.0	3300.0	3115.0	2886.0	3278.0	3102.0	2850.0	3271.0	3091.0	2871.0	3271.0	3091.0	2871.0	3123.0	3292.0	2921.0	2969.0	3263.0	2981.0	2969.0	3263.0	2981.0	2800.0	3309.0
3225.0	3144.0	3215.0	3225.0	3144.0	3215.0	3181.0	3144.0	3141.0	3138.0	3145.0	3101.0	3138.0	3145.0	3101.0	3109.0	3139.0	3113.0	3010.0	3155.0	3118.0	3005.0	3254.0	3182.0	3005.0	3254.0	3182.0	2861.0	3352.0	3138.0	2861.0	3352.0	3138.0	2906.0	3424.0	3084.0	2869.0	3427.0	2937.0	3037.0	3366.0	2907.0	3037.0	3366.0	2907.0	3070.0	3330.0	2957.0	2901.0	3182.0
3393.0	3332.0	3406.0	3393.0	3332.0	3406.0	3431.0	3353.0	3369.0	3237.0	3310.0	3387.0	3237.0	3310.0	3387.0	3154.0	3394.0	3431.0	3054.0	3411.0	3362.0	3054.0	3411.0	3362.0	3068.0	3409.0	3226.0	3095.0	3349.0	3019.0	3095.0	3349.0	3019.0	3075.0	3290.0	2996.0	3170.0	3362.0	3051.0	3170.0	3362.0	3051.0	3159.0	3282.0	3138.0	2909.0	2955.0	3088.0	2909.0	2955.0
3404.0	3369.0	3246.0	3404.0	3369.0	3246.0	3415.0	3365.0	3334.0	3419.0	3329.0	3428.0	3419.0	3329.0	3428.0	3399.0	3266.0	3409.0	3326.0	3400.0	3373.0	3156.0	3335.0	3255.0	3156.0	3335.0	3255.0	2985.0	3303.0	3127.0	2985.0	3303.0	3127.0	2905.0	3063.0	3024.0	3031.0	3114.0	2994.0	3129.0	3226.0	3123.0	3129.0	3226.0	3123.0	3185.0	3207.0	3143.0	2868.0	2969.0
3459.0	3107.0	3121.0	3467.0	3076.0	3147.0	3378.0	3092.0	3125.0	3378.0	3092.0	3125.0	3228.0	3097.0	3163.0	3236.0	3040.0	3105.0	3236.0	3040.0	3105.0	3200.0	3147.0	3211.0	3170.0	3188.0	3230.0	3170.0	3188.0	3230.0	2962.0	3265.0	3260.0	3002.0	3085.0	3233.0	3002.0	3085.0	3233.0	3087.0	3106.0	3191.0	3072.0	3033.0	3198.0	3072.0	3033.0	3198.0	2722.0	2647.0
3127.0	3078.0	3248.0	3127.0	3078.0	3248.0	3083.0	3048.0	3247.0	2943.0	3089.0	3188.0	2943.0	3089.0	3188.0	2970.0	3246.0	3218.0	2908.0	3353.0	3076.0	2978.0	3294.0	2984.0	2978.0	3294.0	2984.0	2917.0	3210.0	2869.0	2917.0	3210.0	2869.0	3046.0	3135.0	2948.0	3137.0	3167.0	3061.0	2917.0	2940.0	3039.0	2917.0	2940.0	3039.0	2476.0	2252.0	3036.0	2036.0	1491.0
3351.0	3240.0	3457.0	3337.0	3242.0	3441.0	3350.0	3239.0	3404.0	3350.0	3239.0	3404.0	3351.0	3209.0	3368.0	3155.0	3173.0	3365.0	3155.0	3173.0	3365.0	2879.0	3263.0	3373.0	2623.0	3287.0	3264.0	2623.0	3287.0	3264.0	2609.0	3272.0	3125.0	2788.0	3184.0	2999.0	2788.0	3184.0	2999.0	2996.0	3280.0	3018.0	3162.0	3337.0	3052.0	3162.0	3337.0	3052.0	3069.0	3325.0
3377.0	3127.0	3337.0	3377.0	3127.0	3337.0	3398.0	3153.0	3298.0	3375.0	3110.0	3280.0	3375.0	3110.0	3280.0	3205.0	3103.0	3275.0	3122.0	3226.0	3250.0	3122.0	3226.0	3250.0	2906.0	3319.0	3210.0	2932.0	3318.0	3167.0	2932.0	3318.0	3167.0	2935.0	3227.0	3161.0	3130.0	3240.0	3145.0	3130.0	3240.0	3145.0	3202.0	3261.0	3171.0	3102.0	3221.0	3187.0	3102.0	3221.0
3382.0	3278.0	3234.0	3346.0	3230.0	3230.0	3293.0	3228.0	3253.0	3293.0	3228.0	3253.0	3193.0	3221.0	3237.0	3089.0	3237.0	3188.0	2986.0	3224.0	3173.0	2986.0	3224.0	3173.0	3064.0	3279.0	3209.0	3046.0	3282.0	3208.0	3046.0	3282.0	3208.0	3156.0	3314.0	3119.0	3159.0	3268.0	2988.0	3159.0	3268.0	2988.0	3252.0	3228.0	3006.0	3221.0	3210.0	3073.0	3221.0	3210.0
3502.0	3089.0	3300.0	3492.0	3039.0	3285.0	3492.0	3039.0	3285.0	3477.0	3052.0	3230.0	3488.0	3061.0	3249.0	3488.0	3061.0	3249.0	3232.0	3096.0	3171.0	3091.0	3156.0	3183.0	3091.0	3156.0	3183.0	2961.0	3190.0	3243.0	3076.0	3352.0	3267.0	3076.0	3352.0	3267.0	3203.0	3363.0	3072.0	3227.0	3311.0	2880.0	3227.0	3311.0	2880.0	3289.0	3205.0	2853.0	3082.0	3139.0
3365.0	3063.0	3046.0	3377.0	3045.0	3068.0	3377.0	3045.0	3068.0	3354.0	3044.0	3066.0	3259.0	3090.0	3123.0	3259.0	3090.0	3123.0	3089.0	3136.0	3117.0	2877.0	3156.0	3170.0	2877.0	3156.0	3170.0	2810.0	3102.0	3113.0	2881.0	3085.0	3087.0	2881.0	3085.0	3087.0	3058.0	3221.0	3010.0	3186.0	3294.0	3079.0	3186.0	3294.0	3079.0	3108.0	3303.0	3138.0	2939.0	3011.0
3290.0	3037.0	3335.0	3290.0	3037.0	3335.0	3264.0	3022.0	3328.0	3130.0	3014.0	3300.0	3130.0	3014.0	3300.0	3129.0	3148.0	3339.0	2948.0	3167.0	3170.0	2948.0	3167.0	3170.0	2985.0	3201.0	3074.0	2937.0	3143.0	2933.0	2937.0	3143.0	2933.0	3096.0	3242.0	2996.0	3192.0	3314.0	3134.0	3192.0	3314.0	3134.0	3002.0	3205.0	3173.0	2665.0	2616.0	3121.0	2665.0	2616.0
3312.0	3204.0	3137.0	3270.0	3179.0	3158.0	3291.0	3181.0	3225.0	3291.0	3181.0	3225.0	3284.0	3171.0	3291.0	3255.0	3252.0	3358.0	3255.0	3252.0	3358.0	3201.0	3320.0	3442.0	3216.0	3497.0	3433.0	3216.0	3497.0	3433.0	3150.0	3538.0	3387.0	3089.0	3443.0	3100.0	3089.0	3443.0	3100.0	3088.0	3351.0	2937.0	3123.0	3195.0	2869.0	3123.0	3195.0	2869.0	3198.0	3133.0
3422.0	3264.0	3204.0	3454.0	3217.0	3204.0	3500.0	3178.0	3182.0	3500.0	3178.0	3182.0	3529.0	3135.0	3164.0	3532.0	3111.0	3194.0	3532.0	3111.0	3194.0	3406.0	3209.0	3307.0	3336.0	3304.0	3355.0	3336.0	3304.0	3355.0	3121.0	3368.0	3284.0	2982.0	3240.0	3139.0	2982.0	3240.0	3139.0	2920.0	3136.0	3061.0	2996.0	3139.0	3013.0	2996.0	3139.0	3013.0	3100.0	3243.0
3362.0	3163.0	3079.0	3370.0	3154.0	3080.0	3370.0	3154.0	3080.0	3394.0	3139.0	3062.0	3389.0	3137.0	3025.0	3389.0	3137.0	3025.0	3420.0	3146.0	2963.0	3368.0	3253.0	3074.0	3368.0	3253.0	3074.0	3295.0	3348.0	3153.0	3267.0	3422.0	3191.0	3267.0	3422.0	3191.0	3135.0	3281.0	3089.0	2976.0	3142.0	2985.0	2976.0	3142.0	2985.0	2874.0	3067.0	2987.0	2946.0	3158.0
3352.0	3194.0	3353.0	3331.0	3187.0	3375.0	3310.0	3158.0	3362.0	3310.0	3158.0	3362.0	3205.0	3114.0	3276.0	3135.0	3089.0	3148.0	3135.0	3089.0	3148.0	3049.0	3199.0	3192.0	2881.0	3273.0	3203.0	2881.0	3273.0	3203.0	2765.0	3155.0	3278.0	2673.0	2982.0	3156.0	2673.0	2982.0	3156.0	2878.0	2963.0	3172.0	3019.0	3159.0	3133.0	3019.0	3159.0	3133.0	2978.0	3063.0
2219.0	2102.0	3125.0	2215.0	2100.0	3136.0	2215.0	2100.0	3136.0	2206.0	2085.0	3147.0	2256.0	2065.0	3141.0	2256.0	2065.0	3141.0	2304.0	1899.0	3024.0	2264.0	1506.0	2903.0	2264.0	1506.0	2903.0	2240.0	1073.0	2781.0	2362.0	1012.0	2893.0	2362.0	1012.0	2893.0	2535.0	1622.0	3055.0	2675.0	2293.0	3215.0	2675.0	2293.0	3215.0	2628.0	2823.0	3120.0	2510.0	2876.0
2244.0	2338.0	2340.0	2244.0	2338.0	2340.0	2232.0	2326.0	2321.0	2227.0	2315.0	2313.0	2227.0	2315.0	2313.0	2256.0	2384.0	2408.0	2318.0	2556.0	2781.0	2318.0	2556.0	2781.0	2360.0	2385.0	3006.0	2265.0	1819.0	3098.0	2265.0	1819.0	3098.0	2165.0	1104.0	2837.0	2135.0	770.0	2736.0	2135.0	770.0	2736.0	2367.0	1126.0	2866.0	2698.0	1728.0	2989.0	2698.0	1728.0
2232.0	2549.0	2576.0	2231.0	2556.0	2592.0	2231.0	2556.0	2592.0	2204.0	2537.0	2563.0	2190.0	2572.0	2639.0	2190.0	2572.0	2639.0	2262.0	2723.0	2781.0	2380.0	2729.0	3076.0	2380.0	2729.0	3076.0	2497.0	2166.0	3173.0	2445.0	1460.0	3058.0	2445.0	1460.0	3058.0	2439.0	870.0	2789.0	2393.0	854.0	2650.0	2393.0	854.0	2650.0	2754.0	1332.0	2734.0	3021.0	1954.0
2316.0	2479.0	2700.0	2316.0	2479.0	2700.0	2321.0	2477.0	2722.0	2364.0	2605.0	2770.0	2364.0	2605.0	2770.0	2422.0	2871.0	3023.0	2481.0	2960.0	3210.0	2481.0	2960.0	3210.0	2522.0	2658.0	3277.0	2592.0	1923.0	3150.0	2592.0	1923.0	3150.0	2492.0	1284.0	2959.0	2403.0	864.0	2778.0	2403.0	864.0	2778.0	2467.0	1083.0	2800.0	2781.0	1499.0	2885.0	2781.0	1499.0
2381.0	2687.0	2810.0	2381.0	2687.0	2810.0	2384.0	2598.0	2781.0	2363.0	2598.0	2786.0	2363.0	2598.0	2786.0	2398.0	2708.0	2813.0	2454.0	2933.0	2952.0	2454.0	2933.0	2952.0	2489.0	3001.0	3118.0	2539.0	2343.0	3177.0	2539.0	2343.0	3177.0	2442.0	1524.0	2992.0	2400.0	853.0	2700.0	2400.0	853.0	2700.0	2368.0	884.0	2603.0	2760.0	1340.0	2732.0	2760.0	1340.0
2496.0	2636.0	2817.0	2467.0	2669.0	2797.0	2428.0	2673.0	2769.0	2412.0	2742.0	2718.0	2412.0	2742.0	2718.0	2471.0	2854.0	2799.0	2647.0	2923.0	2949.0	2647.0	2923.0	2949.0	2764.0	2598.0	3060.0	2728.0	2093.0	3055.0	2728.0	2093.0	3055.0	2578.0	1706.0	2881.0	2578.0	1706.0	2881.0	2474.0	1584.0	2764.0	2464.0	1680.0	2843.0	2788.0	1770.0	2984.0	2788.0	1770.0
2107.0	2161.0	3011.0	2107.0	2161.0	3011.0	2094.0	2111.0	2957.0	2118.0	2091.0	2957.0	2118.0	2091.0	2957.0	2147.0	2364.0	2931.0	2215.0	2571.0	2929.0	2215.0	2571.0	2929.0	2365.0	2303.0	2794.0	2471.0	1657.0	2738.0	2493.0	1025.0	2671.0	2493.0	1025.0	2671.0	2417.0	842.0	2737.0	2353.0	822.0	2726.0	2353.0	822.0	2726.0	2524.0	1149.0	2954.0	2524.0	1149.0
2417.0	2487.0	2723.0	2410.0	2522.0	2779.0	2410.0	2522.0	2779.0	2416.0	2751.0	2867.0	2672.0	2955.0	3112.0	2672.0	2955.0	3112.0	2839.0	2957.0	3294.0	2918.0	2640.0	3406.0	2918.0	2640.0	3406.0	2805.0	2046.0	3074.0	2792.0	1486.0	2784.0	2792.0	1486.0	2784.0	2668.0	1041.0	2582.0	2515.0	909.0	2564.0	2515.0	909.0	2564.0	2390.0	977.0	2626.0	2568.0	1377.0
2299.0	2316.0	2543.0	2299.0	2316.0	2543.0	2318.0	2301.0	2509.0	2348.0	2303.0	2533.0	2348.0	2303.0	2533.0	2365.0	2386.0	2610.0	2419.0	2619.0	2993.0	2568.0	2710.0	3199.0	2568.0	2710.0	3199.0	2604.0	2234.0	3322.0	2604.0	2234.0	3322.0	2571.0	1586.0	3011.0	2447.0	1055.0	2767.0	2368.0	983.0	2543.0	2368.0	983.0	2543.0	2446.0	1129.0	2566.0	2601.0	1574.0
2473.0	2396.0	2576.0	2486.0	2367.0	2579.0	2486.0	2367.0	2579.0	2503.0	2394.0	2601.0	2504.0	2596.0	2798.0	2504.0	2596.0	2798.0	2558.0	2756.0	3175.0	2744.0	2945.0	3393.0	2744.0	2945.0	3393.0	2886.0	2705.0	3426.0	2843.0	2199.0	3099.0	2843.0	2199.0	3099.0	2589.0	1518.0	2923.0	2419.0	1058.0	2600.0	2325.0	924.0	2518.0	2325.0	924.0	2518.0	2364.0	997.0
2478.0	2397.0	2634.0	2478.0	2397.0	2634.0	2556.0	2462.0	2701.0	2706.0	2641.0	2829.0	2706.0	2641.0	2829.0	2796.0	2764.0	2971.0	2818.0	2856.0	3199.0	2818.0	2856.0	3199.0	2785.0	2891.0	3417.0	2760.0	2886.0	3448.0	2760.0	2886.0	3448.0	2723.0	2544.0	3379.0	2605.0	1923.0	3063.0	2605.0	1923.0	3063.0	2478.0	1296.0	2875.0	2351.0	976.0	2586.0	2351.0	976.0
2652.0	2723.0	3034.0	2652.0	2723.0	3034.0	2657.0	2684.0	3033.0	2643.0	2655.0	2976.0	2643.0	2655.0	2976.0	2622.0	2728.0	3058.0	2643.0	2763.0	3058.0	2643.0	2763.0	3058.0	2701.0	2676.0	3161.0	2759.0	2074.0	2962.0	2759.0	2074.0	2962.0	2665.0	1471.0	2808.0	2497.0	974.0	2579.0	2497.0	974.0	2579.0	2329.0	918.0	2499.0	2331.0	1073.0	2605.0	2497.0	1546.0
2627.0	2505.0	3012.0	2627.0	2505.0	3012.0	2653.0	2516.0	3042.0	2651.0	2567.0	2986.0	2651.0	2567.0	2986.0	2644.0	2778.0	3083.0	2706.0	2884.0	3224.0	2706.0	2884.0	3224.0	2693.0	2722.0	3251.0	2685.0	2001.0	3011.0	2499.0	1336.0	2717.0	2499.0	1336.0	2717.0	2345.0	874.0	2461.0	2345.0	874.0	2461.0	2256.0	915.0	2525.0	2497.0	1342.0	2671.0	2840.0	1941.0
2471.0	2535.0	2996.0	2471.0	2535.0	2996.0	2535.0	2524.0	2964.0	2558.0	2509.0	2948.0	2558.0	2509.0	2948.0	2590.0	2560.0	2985.0	2558.0	2723.0	3046.0	2558.0	2723.0	3046.0	2553.0	2861.0	3123.0	2527.0	2963.0	3202.0	2527.0	2963.0	3202.0	2630.0	2655.0	3164.0	2694.0	2042.0	3001.0	2694.0	2042.0	3001.0	2620.0	1332.0	2804.0	2473.0	918.0	2567.0	2473.0	918.0
2511.0	2619.0	2982.0	2527.0	2630.0	2918.0	2527.0	2630.0	2918.0	2516.0	2707.0	2997.0	2521.0	2810.0	3081.0	2521.0	2810.0	3081.0	2572.0	2870.0	3224.0	2631.0	2736.0	3274.0	2631.0	2736.0	3274.0	2675.0	2328.0	3140.0	2632.0	1791.0	2861.0	2632.0	1791.0	2861.0	2549.0	1347.0	2557.0	2467.0	1164.0	2345.0	2467.0	1164.0	2345.0	2468.0	1187.0	2358.0	2615.0	1442.0
2363.0	2270.0	2646.0	2384.0	2276.0	2655.0	2389.0	2263.0	2676.0	2389.0	2263.0	2676.0	2384.0	2261.0	2720.0	2374.0	2444.0	2882.0	2374.0	2444.0	2882.0	2331.0	2685.0	3049.0	2417.0	2763.0	3039.0	2417.0	2763.0	3039.0	2549.0	2307.0	2889.0	2638.0	1582.0	2717.0	2638.0	1582.0	2717.0	2524.0	1017.0	2608.0	2390.0	786.0	2438.0	2390.0	786.0	2438.0	2341.0	789.0
2622.0	2512.0	2982.0	2622.0	2512.0	2982.0	2655.0	2534.0	2944.0	2626.0	2531.0	2931.0	2626.0	2531.0	2931.0	2572.0	2544.0	3006.0	2536.0	2717.0	3036.0	2536.0	2717.0	3036.0	2572.0	2753.0	2945.0	2590.0	2250.0	2724.0	2590.0	2250.0	2724.0	2556.0	1522.0	2573.0	2508.0	935.0	2460.0	2508.0	935.0	2460.0	2403.0	874.0	2381.0	2554.0	1258.0	2512.0	2554.0	1258.0
2604.0	2523.0	2897.0	2606.0	2491.0	2856.0	2620.0	2451.0	2788.0	2620.0	2451.0	2788.0	2668.0	2438.0	2809.0	2662.0	2548.0	2908.0	2662.0	2548.0	2908.0	2612.0	2722.0	3038.0	2576.0	2914.0	3081.0	2576.0	2914.0	3081.0	2613.0	2709.0	3068.0	2631.0	2209.0	3010.0	2631.0	2209.0	3010.0	2570.0	1530.0	2852.0	2459.0	1130.0	2607.0	2459.0	1130.0	2607.0	2408.0	1032.0
2474.0	2471.0	2898.0	2448.0	2440.0	2866.0	2448.0	2440.0	2866.0	2485.0	2420.0	2890.0	2505.0	2443.0	3089.0	2505.0	2443.0	3089.0	2579.0	2603.0	3276.0	2646.0	2676.0	3283.0	2646.0	2676.0	3283.0	2677.0	2383.0	2982.0	2637.0	1881.0	2706.0	2637.0	1881.0	2706.0	2525.0	1619.0	2494.0	2499.0	1607.0	2461.0	2499.0	1607.0	2461.0	2529.0	1683.0	2472.0	2622.0	1745.0
2506.0	2483.0	2573.0	2506.0	2483.0	2573.0	2498.0	2483.0	2641.0	2481.0	2634.0	2787.0	2481.0	2634.0	2787.0	2462.0	2841.0	3005.0	2535.0	2900.0	3052.0	2535.0	2900.0	3052.0	2666.0	2434.0	3020.0	2724.0	1741.0	2751.0	2724.0	1741.0	2751.0	2658.0	1149.0	2583.0	2481.0	922.0	2449.0	2481.0	922.0	2449.0	2390.0	921.0	2432.0	2420.0	1252.0	2597.0	2420.0	1252.0
2511.0	2532.0	2516.0	2511.0	2532.0	2516.0	2483.0	2589.0	2500.0	2442.0	2620.0	2545.0	2442.0	2620.0	2545.0	2371.0	2666.0	2802.0	2434.0	2654.0	2955.0	2434.0	2654.0	2955.0	2537.0	2278.0	2958.0	2568.0	1660.0	2771.0	2568.0	1660.0	2771.0	2499.0	1057.0	2597.0	2359.0	865.0	2603.0	2359.0	865.0	2603.0	2425.0	1209.0	2603.0	2591.0	1754.0	2785.0	2591.0	1754.0
2587.0	2625.0	2647.0	2590.0	2613.0	2615.0	2579.0	2604.0	2635.0	2579.0	2604.0	2635.0	2623.0	2617.0	2699.0	2630.0	2681.0	2907.0	2874.0	2834.0	3066.0	2874.0	2834.0	3066.0	2983.0	2914.0	3194.0	2937.0	2612.0	3094.0	2937.0	2612.0	3094.0	2656.0	1951.0	2835.0	2438.0	1292.0	2671.0	2438.0	1292.0	2671.0	2380.0	969.0	2531.0	2390.0	1005.0	2536.0	2390.0	1005.0
2535.0	2599.0	3026.0	2481.0	2583.0	3038.0	2481.0	2583.0	3038.0	2447.0	2593.0	3076.0	2437.0	2657.0	3132.0	2437.0	2657.0	3132.0	2485.0	2743.0	3067.0	2590.0	2654.0	2940.0	2590.0	2654.0	2940.0	2613.0	2204.0	2703.0	2568.0	1581.0	2534.0	2568.0	1581.0	2534.0	2436.0	1103.0	2366.0	2413.0	975.0	2318.0	2413.0	975.0	2318.0	2495.0	1232.0	2374.0	2603.0	1716.0
2582.0	2601.0	2707.0	2582.0	2601.0	2707.0	2579.0	2584.0	2702.0	2604.0	2592.0	2836.0	2604.0	2592.0	2836.0	2599.0	2647.0	3050.0	2640.0	2706.0	3166.0	2701.0	2585.0	3052.0	2701.0	2585.0	3052.0	2613.0	2037.0	2715.0	2468.0	1386.0	2570.0	2468.0	1386.0	2570.0	2310.0	919.0	2503.0	2294.0	873.0	2570.0	2294.0	873.0	2570.0	2474.0	1297.0	2651.0	2546.0	1924.0
2599.0	2734.0	2730.0	2625.0	2745.0	2682.0	2625.0	2745.0	2682.0	2643.0	2737.0	2668.0	2579.0	2752.0	2823.0	2579.0	2752.0	2823.0	2533.0	2760.0	2952.0	2468.0	2535.0	2945.0	2468.0	2535.0	2945.0	2484.0	1922.0	2732.0	2417.0	1259.0	2612.0	2417.0	1259.0	2612.0	2353.0	835.0	2500.0	2378.0	956.0	2417.0	2378.0	956.0	2417.0	2504.0	1397.0	2508.0	2654.0	1991.0
2471.0	2539.0	2762.0	2460.0	2576.0	2776.0	2500.0	2577.0	2765.0	2500.0	2577.0	2765.0	2572.0	2574.0	2866.0	2613.0	2632.0	2920.0	2613.0	2632.0	2920.0	2707.0	2646.0	3039.0	2600.0	2255.0	2810.0	2600.0	2255.0	2810.0	2524.0	1621.0	2656.0	2324.0	1066.0	2463.0	2324.0	1066.0	2463.0	2253.0	877.0	2470.0	2305.0	1125.0	2498.0	2305.0	1125.0	2498.0	2397.0	1642.0
2548.0	2469.0	2549.0	2548.0	2469.0	2549.0	2554.0	2432.0	2560.0	2528.0	2430.0	2627.0	2528.0	2430.0	2627.0	2506.0	2538.0	2841.0	2537.0	2636.0	3059.0	2537.0	2636.0	3059.0	2444.0	2320.0	2944.0	2388.0	1692.0	2707.0	2388.0	1692.0	2707.0	2288.0	1056.0	2503.0	2287.0	808.0	2571.0	2287.0	808.0	2571.0	2344.0	977.0	2537.0	2478.0	1511.0	2655.0	2478.0	1511.0
2701.0	2695.0	2711.0	2701.0	2695.0	2711.0	2711.0	2667.0	2708.0	2713.0	2639.0	2760.0	2713.0	2639.0	2760.0	2744.0	2687.0	2973.0	2751.0	2718.0	3075.0	2751.0	2718.0	3075.0	2642.0	2620.0	3039.0	2427.0	2063.0	2696.0	2427.0	2063.0	2696.0	2331.0	1427.0	2535.0	2290.0	930.0	2400.0	2290.0	930.0	2400.0	2424.0	1089.0	2396.0	2514.0	1639.0	2544.0	2514.0	1639.0
2747.0	2400.0	2715.0	2742.0	2395.0	2764.0	2710.0	2395.0	2857.0	2710.0	2395.0	2857.0	2657.0	2460.0	3065.0	2692.0	2532.0	3120.0	2692.0	2532.0	3120.0	2708.0	2597.0	2950.0	2683.0	2256.0	2764.0	2683.0	2256.0	2764.0	2522.0	1688.0	2581.0	2469.0	1100.0	2463.0	2469.0	1100.0	2463.0	2422.0	887.0	2302.0	2524.0	1146.0	2307.0	2524.0	1146.0	2307.0	2587.0	1675.0
2447.0	2340.0	2447.0	2459.0	2321.0	2421.0	2513.0	2382.0	2469.0	2513.0	2382.0	2469.0	2616.0	2513.0	2686.0	2638.0	2650.0	2955.0	2638.0	2650.0	2955.0	2682.0	2493.0	3019.0	2719.0	1906.0	2768.0	2719.0	1906.0	2768.0	2775.0	1266.0	2554.0	2655.0	844.0	2455.0	2655.0	844.0	2455.0	2524.0	877.0	2555.0	2551.0	1369.0	2618.0	2551.0	1369.0	2618.0	2763.0	2042.0
3056.0	2524.0	2555.0	3017.0	2524.0	2553.0	3017.0	2524.0	2553.0	3055.0	2519.0	2591.0	3105.0	2564.0	2801.0	3105.0	2564.0	2801.0	3176.0	2680.0	2961.0	2960.0	2522.0	3064.0	2960.0	2522.0	3064.0	2763.0	1985.0	2926.0	2487.0	1304.0	2734.0	2487.0	1304.0	2734.0	2403.0	914.0	2533.0	2379.0	959.0	2501.0	2519.0	1406.0	2608.0	2519.0	1406.0	2608.0	2746.0	2012.0
2725.0	2549.0	2521.0	2640.0	2517.0	2503.0	2646.0	2506.0	2488.0	2646.0	2506.0	2488.0	2733.0	2608.0	2533.0	2927.0	2702.0	2645.0	2927.0	2702.0	2645.0	3019.0	2746.0	2823.0	3002.0	2214.0	2769.0	3002.0	2214.0	2769.0	2778.0	1566.0	2659.0	2586.0	958.0	2427.0	2586.0	958.0	2427.0	2457.0	837.0	2402.0	2552.0	1194.0	2436.0	2552.0	1194.0	2436.0	2673.0	1786.0
2737.0	2295.0	2485.0	2775.0	2291.0	2520.0	2809.0	2321.0	2585.0	2809.0	2321.0	2585.0	2846.0	2378.0	2683.0	2806.0	2530.0	2931.0	2806.0	2530.0	2931.0	2767.0	2626.0	3061.0	2653.0	2262.0	3016.0	2653.0	2262.0	3016.0	2559.0	1610.0	2813.0	2420.0	1021.0	2577.0	2420.0	1021.0	2577.0	2335.0	882.0	2508.0	2503.0	1317.0	2556.0	2503.0	1317.0	2556.0	2724.0	1955.0
2904.0	2573.0	2627.0	2893.0	2577.0	2575.0	2893.0	2577.0	2575.0	2870.0	2578.0	2604.0	2963.0	2591.0	2649.0	2963.0	2591.0	2649.0	3070.0	2625.0	2878.0	2931.0	2695.0	3158.0	2931.0	2695.0	3158.0	2976.0	2553.0	3074.0	2823.0	1993.0	2851.0	2823.0	1993.0	2851.0	2842.0	1336.0	2466.0	2499.0	872.0	2382.0	2499.0	872.0	2382.0	2339.0	834.0	2380.0	2435.0	1253.0
3035.0	2441.0	2560.0	3116.0	2453.0	2535.0	3116.0	2453.0	2535.0	3186.0	2480.0	2594.0	3166.0	2474.0	2749.0	3166.0	2474.0	2749.0	3087.0	2556.0	3112.0	2883.0	2698.0	3136.0	2883.0	2698.0	3136.0	2736.0	2415.0	3097.0	2549.0	1805.0	2850.0	2549.0	1805.0	2850.0	2450.0	1122.0	2698.0	2320.0	832.0	2523.0	2320.0	832.0	2523.0	2286.0	859.0	2431.0	2494.0	1287.0
2440.0	2448.0	2961.0	2450.0	2458.0	2985.0	2457.0	2453.0	2963.0	2457.0	2453.0	2963.0	2481.0	2450.0	3027.0	2482.0	2427.0	3209.0	2482.0	2427.0	3209.0	2516.0	2587.0	3243.0	2721.0	2393.0	3163.0	2721.0	2393.0	3163.0	2834.0	1929.0	2806.0	2760.0	1209.0	2618.0	2760.0	1209.0	2618.0	2535.0	839.0	2489.0	2433.0	769.0	2420.0	2433.0	769.0	2420.0	2799.0	1208.0
2703.0	2255.0	2489.0	2749.0	2283.0	2491.0	2752.0	2292.0	2499.0	2752.0	2292.0	2499.0	2773.0	2319.0	2520.0	2782.0	2346.0	2608.0	2782.0	2346.0	2608.0	2885.0	2484.0	2873.0	2904.0	2727.0	2953.0	2904.0	2727.0	2953.0	2906.0	2515.0	2890.0	2736.0	1905.0	2695.0	2736.0	1905.0	2695.0	2687.0	1140.0	2591.0	2572.0	834.0	2537.0	2572.0	834.0	2537.0	2588.0	964.0
3196.0	2478.0	2918.0	3196.0	2478.0	2918.0	3215.0	2447.0	2927.0	3211.0	2440.0	3000.0	3211.0	2440.0	3000.0	3207.0	2495.0	3157.0	2964.0	2697.0	3254.0	2964.0	2697.0	3254.0	2695.0	2348.0	3112.0	2425.0	1764.0	2855.0	2425.0	1764.0	2855.0	2327.0	1003.0	2664.0	2278.0	776.0	2600.0	2278.0	776.0	2600.0	2477.0	1166.0	2653.0	2653.0	1830.0	2754.0	2653.0	1830.0
3206.0	2513.0	3022.0	3206.0	2513.0	3022.0	3191.0	2522.0	3045.0	3168.0	2502.0	3066.0	3168.0	2502.0	3066.0	3173.0	2487.0	3214.0	3160.0	2561.0	3355.0	3160.0	2561.0	3355.0	2952.0	2699.0	3439.0	2702.0	2311.0	3167.0	2702.0	2311.0	3167.0	2426.0	1684.0	2818.0	2343.0	974.0	2511.0	2343.0	974.0	2511.0	2289.0	859.0	2515.0	2637.0	1331.0	2622.0	2637.0	1331.0
2829.0	2375.0	2882.0	2881.0	2387.0	2862.0	2881.0	2387.0	2862.0	2978.0	2398.0	2885.0	2978.0	2398.0	2885.0	3072.0	2424.0	2953.0	3005.0	2458.0	3141.0	2793.0	2495.0	3046.0	2793.0	2495.0	3046.0	2496.0	2049.0	2871.0	2343.0	1466.0	2553.0	2343.0	1466.0	2553.0	2319.0	890.0	2497.0	2306.0	835.0	2444.0	2306.0	835.0	2444.0	2471.0	1271.0	2492.0	2692.0	1952.0
3219.0	2529.0	2754.0	3219.0	2529.0	2754.0	3192.0	2529.0	2737.0	3174.0	2517.0	2822.0	3174.0	2517.0	2822.0	3160.0	2490.0	2971.0	3135.0	2549.0	3215.0	3135.0	2549.0	3215.0	2889.0	2353.0	3267.0	2598.0	1847.0	3085.0	2598.0	1847.0	3085.0	2301.0	1210.0	2767.0	2210.0	821.0	2477.0	2210.0	821.0	2477.0	2167.0	877.0	2469.0	2343.0	1429.0	2591.0	2343.0	1429.0
2743.0	2746.0	2872.0	2730.0	2706.0	2975.0	2730.0	2706.0	2975.0	2720.0	2690.0	3074.0	2705.0	2741.0	3129.0	2705.0	2741.0	3129.0	2739.0	2795.0	3113.0	2731.0	2931.0	3237.0	2731.0	2931.0	3237.0	2710.0	2781.0	3149.0	2508.0	2119.0	3045.0	2508.0	2119.0	3045.0	2321.0	1324.0	2692.0	2088.0	790.0	2519.0	2088.0	790.0	2519.0	2084.0	810.0	2354.0	2279.0	1378.0
2757.0	2718.0	2753.0	2746.0	2714.0	2777.0	2746.0	2714.0	2777.0	2745.0	2712.0	2769.0	2752.0	2699.0	2877.0	2752.0	2699.0	2877.0	2748.0	2699.0	3104.0	2733.0	2693.0	3296.0	2733.0	2693.0	3296.0	2675.0	2586.0	3260.0	2545.0	2081.0	2854.0	2545.0	2081.0	2854.0	2422.0	1506.0	2582.0	2328.0	1067.0	2446.0	2328.0	1067.0	2446.0	2424.0	1316.0	2590.0	2686.0	1972.0
2508.0	2693.0	2708.0	2554.0	2688.0	2758.0	2554.0	2688.0	2758.0	2594.0	2706.0	2822.0	2649.0	2740.0	2961.0	2649.0	2740.0	2961.0	2675.0	2836.0	3247.0	2612.0	2754.0	3257.0	2612.0	2754.0	3257.0	2460.0	2174.0	3021.0	2280.0	1442.0	2619.0	2280.0	1442.0	2619.0	2193.0	897.0	2460.0	2234.0	1002.0	2534.0	2234.0	1002.0	2534.0	2426.0	1577.0	2674.0	2606.0	2322.0
3037.0	2529.0	2712.0	3037.0	2529.0	2712.0	3068.0	2535.0	2727.0	3076.0	2538.0	2823.0	3076.0	2538.0	2823.0	3079.0	2612.0	3089.0	2835.0	2679.0	3222.0	2835.0	2679.0	3222.0	2592.0	2151.0	3049.0	2288.0	1483.0	2672.0	2288.0	1483.0	2672.0	2239.0	835.0	2449.0	2190.0	851.0	2486.0	2190.0	851.0	2486.0	2326.0	1359.0	2596.0	2473.0	2045.0	2737.0	2473.0	2045.0
2882.0	2347.0	2614.0	2882.0	2347.0	2614.0	2961.0	2366.0	2668.0	3006.0	2416.0	2749.0	3006.0	2416.0	2749.0	3069.0	2464.0	2941.0	2928.0	2617.0	3100.0	2928.0	2617.0	3100.0	2939.0	2573.0	3010.0	2740.0	2087.0	2726.0	2740.0	2087.0	2726.0	2692.0	1406.0	2419.0	2534.0	895.0	2302.0	2534.0	895.0	2302.0	2578.0	986.0	2410.0	2686.0	1577.0	2634.0	2686.0	1577.0
3134.0	2626.0	2615.0	3095.0	2680.0	2735.0	3095.0	2680.0	2735.0	3065.0	2790.0	2917.0	3063.0	2825.0	3054.0	3063.0	2825.0	3054.0	3095.0	2824.0	3221.0	3168.0	2893.0	3430.0	3168.0	2893.0	3430.0	2983.0	2527.0	3351.0	2712.0	1893.0	3017.0	2712.0	1893.0	3017.0	2382.0	1131.0	2540.0	2260.0	874.0	2322.0	2260.0	874.0	2322.0	2439.0	1274.0	2385.0	2829.0	1979.0
2717.0	2550.0	2664.0	2736.0	2567.0	2673.0	2733.0	2569.0	2671.0	2733.0	2569.0	2671.0	2730.0	2562.0	2719.0	2753.0	2615.0	2918.0	2655.0	2264.0	2930.0	2655.0	2264.0	2930.0	2474.0	1695.0	2799.0	2287.0	1051.0	2572.0	2287.0	1051.0	2572.0	2237.0	859.0	2460.0	2237.0	859.0	2460.0	2413.0	1153.0	2468.0	2771.0	1721.0	2650.0	2965.0	2401.0	2826.0	2965.0	2401.0
2609.0	2462.0	2843.0	2628.0	2434.0	2851.0	2628.0	2434.0	2851.0	2650.0	2439.0	2887.0	2783.0	2435.0	2946.0	2783.0	2435.0	2946.0	2829.0	2502.0	3207.0	2799.0	2694.0	3281.0	2799.0	2694.0	3281.0	2604.0	2447.0	3197.0	2455.0	1930.0	2858.0	2455.0	1930.0	2858.0	2341.0	1208.0	2562.0	2288.0	965.0	2424.0	2288.0	965.0	2424.0	2330.0	1164.0	2448.0	2446.0	1690.0
2665.0	2295.0	2989.0	2706.0	2280.0	2969.0	2775.0	2268.0	3042.0	2775.0	2268.0	3042.0	2902.0	2264.0	3146.0	2989.0	2382.0	3255.0	2989.0	2382.0	3255.0	2836.0	2463.0	3167.0	2598.0	2042.0	2951.0	2598.0	2042.0	2951.0	2323.0	1426.0	2650.0	2244.0	869.0	2503.0	2244.0	869.0	2503.0	2212.0	942.0	2493.0	2447.0	1535.0	2607.0	2447.0	1535.0	2607.0	2624.0	2217.0
3161.0	2833.0	2680.0	3190.0	2844.0	2653.0	3190.0	2844.0	2653.0	3191.0	2878.0	2647.0	3175.0	2872.0	2629.0	3175.0	2872.0	2629.0	3159.0	2862.0	2602.0	3151.0	2827.0	2589.0	3151.0	2827.0	2589.0	3146.0	2826.0	2579.0	3135.0	2815.0	2582.0	3135.0	2815.0	2582.0	3109.0	2805.0	2603.0	3102.0	2793.0	2620.0	3102.0	2793.0	2620.0	3109.0	2787.0	2634.0	3131.0	2797.0
3052.0	2628.0	2387.0	3042.0	2610.0	2363.0	3049.0	2625.0	2392.0	3049.0	2625.0	2392.0	3065.0	2619.0	2397.0	2999.0	2577.0	2362.0	2999.0	2577.0	2362.0	2546.0	2047.0	2130.0	2011.0	1435.0	1776.0	2011.0	1435.0	1776.0	1478.0	892.0	1465.0	1505.0	844.0	1529.0	1505.0	844.0	1529.0	1831.0	1403.0	2020.0	2465.0	2041.0	2527.0	2465.0	2041.0	2527.0	2998.0	2625.0
3005.0	2210.0	2490.0	2999.0	2203.0	2506.0	3016.0	2208.0	2575.0	3016.0	2208.0	2575.0	2744.0	2178.0	2540.0	2302.0	1917.0	2355.0	2302.0	1917.0	2355.0	1771.0	1518.0	1964.0	1480.0	1057.0	1608.0	1480.0	1057.0	1608.0	1378.0	874.0	1422.0	1533.0	922.0	1575.0	1533.0	922.0	1575.0	1955.0	1511.0	1999.0	2657.0	2208.0	2373.0	2657.0	2208.0	2373.0	3184.0	2729.0
3033.0	2399.0	2618.0	3014.0	2414.0	2604.0	3014.0	2414.0	2604.0	3008.0	2414.0	2606.0	2959.0	2404.0	2686.0	2959.0	2404.0	2686.0	2638.0	2233.0	2613.0	2142.0	1794.0	2309.0	2142.0	1794.0	2309.0	1622.0	1290.0	1902.0	1423.0	923.0	1704.0	1423.0	923.0	1704.0	1603.0	1078.0	1945.0	2175.0	1722.0	2248.0	2175.0	1722.0	2248.0	2889.0	2397.0	2548.0	3338.0	2731.0
3400.0	2574.0	2649.0	3301.0	2534.0	2631.0	3301.0	2534.0	2631.0	3218.0	2547.0	2699.0	2800.0	2514.0	2620.0	2800.0	2514.0	2620.0	2298.0	2125.0	2344.0	1688.0	1593.0	1914.0	1688.0	1593.0	1914.0	1416.0	1133.0	1647.0	1457.0	1026.0	1643.0	1457.0	1026.0	1643.0	1884.0	1431.0	1913.0	2566.0	2007.0	2278.0	2566.0	2007.0	2278.0	3107.0	2631.0	2612.0	3382.0	2713.0
3075.0	2508.0	2530.0	2893.0	2453.0	2521.0	2528.0	2334.0	2436.0	2528.0	2334.0	2436.0	2062.0	1962.0	2171.0	1635.0	1501.0	1883.0	1635.0	1501.0	1883.0	1467.0	1073.0	1694.0	1556.0	956.0	1828.0	1556.0	956.0	1828.0	1974.0	1374.0	2038.0	2529.0	1930.0	2397.0	3072.0	2542.0	2570.0	3072.0	2542.0	2570.0	3406.0	2661.0	2850.0	3456.0	2480.0	2866.0	3456.0	2480.0
3261.0	2533.0	2658.0	3261.0	2533.0	2658.0	3030.0	2499.0	2694.0	2571.0	2271.0	2687.0	2571.0	2271.0	2687.0	2063.0	1864.0	2402.0	1645.0	1400.0	2030.0	1645.0	1400.0	2030.0	1494.0	1130.0	1742.0	1712.0	1319.0	1902.0	1712.0	1319.0	1902.0	2264.0	1866.0	2119.0	2854.0	2557.0	2511.0	2854.0	2557.0	2511.0	3331.0	2869.0	2969.0	3462.0	2724.0	3406.0	3462.0	2724.0
3142.0	2662.0	3069.0	3142.0	2662.0	3069.0	2806.0	2577.0	2988.0	2294.0	2149.0	2568.0	2294.0	2149.0	2568.0	1781.0	1618.0	2143.0	1610.0	1134.0	1904.0	1610.0	1134.0	1904.0	1809.0	1418.0	2076.0	2323.0	2008.0	2349.0	2323.0	2008.0	2349.0	2937.0	2580.0	2869.0	3337.0	2626.0	3201.0	3337.0	2626.0	3201.0	3439.0	2342.0	3367.0	3497.0	2047.0	3135.0	3497.0	2047.0
3105.0	2456.0	2758.0	3074.0	2457.0	2784.0	3074.0	2457.0	2784.0	3020.0	2448.0	2825.0	2761.0	2395.0	2828.0	2761.0	2395.0	2828.0	2298.0	2092.0	2548.0	1749.0	1594.0	2111.0	1749.0	1594.0	2111.0	1429.0	1141.0	1692.0	1465.0	1014.0	1677.0	1465.0	1014.0	1677.0	2034.0	1585.0	1956.0	2734.0	2302.0	2344.0	2734.0	2302.0	2344.0	3285.0	2925.0	2879.0	3478.0	2973.0
2982.0	2549.0	2836.0	2714.0	2595.0	2830.0	2714.0	2595.0	2830.0	2257.0	2324.0	2553.0	1697.0	1796.0	2105.0	1697.0	1796.0	2105.0	1427.0	1189.0	1695.0	1492.0	991.0	1630.0	1492.0	991.0	1630.0	1867.0	1300.0	2033.0	2464.0	1901.0	2353.0	2464.0	1901.0	2353.0	2973.0	2421.0	2731.0	3334.0	2763.0	3072.0	3334.0	2763.0	3072.0	3448.0	2616.0	3448.0	3483.0	2452.0
2901.0	2446.0	2777.0	2951.0	2444.0	2777.0	2999.0	2449.0	2783.0	2999.0	2449.0	2783.0	2987.0	2419.0	2832.0	2521.0	2123.0	2604.0	2521.0	2123.0	2604.0	1939.0	1629.0	2162.0	1393.0	1149.0	1687.0	1393.0	1149.0	1687.0	1341.0	946.0	1547.0	1758.0	1297.0	1893.0	1758.0	1297.0	1893.0	2469.0	2003.0	2358.0	3137.0	2707.0	3068.0	3137.0	2707.0	3068.0	3446.0	2941.0
3104.0	2171.0	2883.0	3104.0	2171.0	2883.0	2738.0	2094.0	2784.0	2176.0	1724.0	2404.0	2176.0	1724.0	2404.0	1605.0	1295.0	1920.0	1474.0	951.0	1695.0	1474.0	951.0	1695.0	1809.0	1272.0	1991.0	2459.0	1873.0	2323.0	2459.0	1873.0	2323.0	3025.0	2470.0	2720.0	3397.0	2773.0	3053.0	3397.0	2773.0	3053.0	3412.0	2695.0	3381.0	3350.0	2590.0	3541.0	3350.0	2590.0
3134.0	2334.0	2773.0	3089.0	2330.0	2768.0	3089.0	2330.0	2768.0	3071.0	2337.0	2796.0	3039.0	2330.0	2879.0	3039.0	2330.0	2879.0	2702.0	2167.0	2763.0	2077.0	1680.0	2434.0	2077.0	1680.0	2434.0	1491.0	1188.0	1893.0	1275.0	836.0	1648.0	1275.0	836.0	1648.0	1611.0	1013.0	1808.0	2073.0	1530.0	2198.0	2073.0	1530.0	2198.0	2710.0	2216.0	2655.0	3106.0	2622.0
3061.0	2403.0	2963.0	3064.0	2390.0	3109.0	3064.0	2390.0	3109.0	3066.0	2382.0	3123.0	2778.0	2337.0	2989.0	2778.0	2337.0	2989.0	2246.0	1955.0	2492.0	1630.0	1469.0	1987.0	1630.0	1469.0	1987.0	1307.0	989.0	1571.0	1400.0	973.0	1651.0	1400.0	973.0	1651.0	1812.0	1391.0	1992.0	2543.0	2128.0	2480.0	2543.0	2128.0	2480.0	3113.0	2713.0	3039.0	3496.0	2927.0
3155.0	2395.0	2738.0	3116.0	2385.0	2732.0	3132.0	2414.0	2753.0	3145.0	2349.0	2787.0	3145.0	2349.0	2787.0	2923.0	2372.0	2756.0	2374.0	1935.0	2479.0	2374.0	1935.0	2479.0	1736.0	1480.0	1939.0	1321.0	924.0	1443.0	1321.0	924.0	1443.0	1227.0	804.0	1330.0	1545.0	938.0	1703.0	1545.0	938.0	1703.0	2055.0	1494.0	2196.0	2768.0	2199.0	2623.0	2768.0	2199.0
3513.0	2726.0	3623.0	3523.0	2760.0	3631.0	3525.0	2775.0	3665.0	3525.0	2775.0	3665.0	3518.0	2789.0	3736.0	3219.0	2733.0	3447.0	3219.0	2733.0	3447.0	2603.0	2239.0	2846.0	1911.0	1638.0	2102.0	1911.0	1638.0	2102.0	1505.0	1058.0	1729.0	1594.0	1018.0	1772.0	1594.0	1018.0	1772.0	1935.0	1516.0	2131.0	2572.0	2129.0	2518.0	2572.0	2129.0	2518.0	3101.0	2681.0
3505.0	2454.0	3535.0	3505.0	2454.0	3535.0	3382.0	2590.0	3483.0	3031.0	2512.0	3153.0	3031.0	2512.0	3153.0	2317.0	2065.0	2620.0	1659.0	1432.0	2140.0	1659.0	1432.0	2140.0	1269.0	1036.0	1737.0	1222.0	1026.0	1609.0	1222.0	1026.0	1609.0	1371.0	1091.0	1792.0	1667.0	1367.0	2081.0	1667.0	1367.0	2081.0	2206.0	1857.0	2417.0	2835.0	2459.0	2857.0	2835.0	2459.0
3079.0	2347.0	2844.0	2823.0	2290.0	2767.0	2823.0	2290.0	2767.0	2271.0	1950.0	2416.0	1706.0	1480.0	1923.0	1706.0	1480.0	1923.0	1254.0	1022.0	1433.0	1120.0	849.0	1208.0	1120.0	849.0	1208.0	1288.0	959.0	1411.0	1890.0	1462.0	1931.0	1890.0	1462.0	1931.0	2688.0	2222.0	2665.0	3208.0	2799.0	3173.0	3208.0	2799.0	3173.0	3397.0	2987.0	3497.0	3360.0	2781.0
3314.0	2286.0	2812.0	3274.0	2258.0	2845.0	3257.0	2241.0	2840.0	3257.0	2241.0	2840.0	3260.0	2216.0	2856.0	3034.0	2243.0	2743.0	3034.0	2243.0	2743.0	2503.0	1990.0	2433.0	1804.0	1563.0	1927.0	1804.0	1563.0	1927.0	1332.0	1070.0	1544.0	1148.0	860.0	1364.0	1148.0	860.0	1364.0	1350.0	978.0	1579.0	1749.0	1414.0	1936.0	1749.0	1414.0	1936.0	2536.0	2139.0
3291.0	2455.0	3359.0	3291.0	2455.0	3359.0	3191.0	2362.0	3394.0	3126.0	2260.0	3286.0	3126.0	2260.0	3286.0	2858.0	2208.0	3038.0	2365.0	1912.0	2550.0	2365.0	1912.0	2550.0	1804.0	1514.0	1949.0	1420.0	1041.0	1482.0	1420.0	1041.0	1482.0	1272.0	865.0	1264.0	1593.0	980.0	1584.0	1593.0	980.0	1584.0	2356.0	1599.0	2085.0	3123.0	2353.0	2882.0	3123.0	2353.0
3451.0	2604.0	3304.0	3451.0	2604.0	3304.0	3413.0	2606.0	3262.0	3387.0	2604.0	3257.0	3387.0	2604.0	3257.0	3027.0	2572.0	3149.0	2324.0	2074.0	2754.0	2324.0	2074.0	2754.0	1593.0	1477.0	2137.0	1144.0	901.0	1592.0	1144.0	901.0	1592.0	1000.0	773.0	1452.0	1120.0	808.0	1625.0	1120.0	808.0	1625.0	1607.0	1223.0	1986.0	2478.0	2003.0	2423.0	2478.0	2003.0
3408.0	2228.0	3125.0	3391.0	2178.0	3215.0	3391.0	2178.0	3215.0	3151.0	2287.0	3155.0	2567.0	2124.0	2886.0	2567.0	2124.0	2886.0	1820.0	1711.0	2336.0	1244.0	1121.0	1816.0	1244.0	1121.0	1816.0	1091.0	785.0	1563.0	1437.0	978.0	1812.0	1437.0	978.0	1812.0	2296.0	1728.0	2245.0	3092.0	2463.0	2907.0	3092.0	2463.0	2907.0	3560.0	3007.0	3339.0	3539.0	2922.0
3415.0	2323.0	3257.0	3375.0	2328.0	3390.0	3420.0	2307.0	3520.0	3420.0	2307.0	3520.0	3364.0	2274.0	3528.0	2958.0	2320.0	3269.0	2958.0	2320.0	3269.0	2260.0	1978.0	2741.0	1550.0	1518.0	2077.0	1550.0	1518.0	2077.0	1153.0	969.0	1595.0	1083.0	883.0	1524.0	1083.0	883.0	1524.0	1491.0	1198.0	1898.0	2331.0	1916.0	2479.0	2331.0	1916.0	2479.0	3138.0	2669.0
3404.0	2520.0	3236.0	3503.0	2524.0	3287.0	3345.0	2500.0	3246.0	3019.0	2456.0	2964.0	3019.0	2456.0	2964.0	2410.0	2010.0	2484.0	1775.0	1474.0	1937.0	1775.0	1474.0	1937.0	1262.0	902.0	1532.0	1025.0	721.0	1306.0	1025.0	721.0	1306.0	1186.0	766.0	1437.0	1848.0	1254.0	1824.0	1848.0	1254.0	1824.0	2701.0	1932.0	2374.0	3297.0	2575.0	2960.0	3297.0	2575.0
3252.0	2401.0	3133.0	3154.0	2386.0	3330.0	3169.0	2405.0	3504.0	3169.0	2405.0	3504.0	3167.0	2395.0	3577.0	2901.0	2335.0	3248.0	2901.0	2335.0	3248.0	2321.0	1888.0	2652.0	1657.0	1364.0	1919.0	1657.0	1364.0	1919.0	1138.0	851.0	1478.0	957.0	750.0	1395.0	957.0	750.0	1395.0	1315.0	1082.0	1787.0	2200.0	1859.0	2427.0	2200.0	1859.0	2427.0	3108.0	2572.0
3545.0	2317.0	3434.0	3500.0	2286.0	3587.0	3471.0	2341.0	3603.0	3476.0	2402.0	3555.0	3476.0	2402.0	3555.0	3509.0	2391.0	3209.0	3509.0	2391.0	3209.0	3192.0	2167.0	2696.0	2659.0	1675.0	2087.0	1928.0	1212.0	1716.0	1928.0	1212.0	1716.0	1678.0	946.0	1591.0	1897.0	1161.0	1826.0	1897.0	1161.0	1826.0	2612.0	1795.0	2207.0	3200.0	2453.0	2872.0	3200.0	2453.0
3469.0	2560.0	2938.0	3453.0	2524.0	2954.0	3500.0	2516.0	3022.0	3500.0	2516.0	3022.0	3468.0	2568.0	3095.0	3439.0	2727.0	3169.0	3439.0	2727.0	3169.0	3301.0	2745.0	2978.0	2893.0	2470.0	2622.0	2893.0	2470.0	2622.0	2301.0	1867.0	2081.0	1679.0	1311.0	1702.0	1679.0	1311.0	1702.0	1411.0	970.0	1456.0	1565.0	936.0	1566.0	1565.0	936.0	1566.0	2157.0	1503.0
3449.0	2510.0	2877.0	3455.0	2521.0	2944.0	3442.0	2559.0	3161.0	3442.0	2559.0	3161.0	3456.0	2598.0	3342.0	3509.0	2642.0	3302.0	3509.0	2642.0	3302.0	3329.0	2348.0	2909.0	2697.0	1775.0	2234.0	2697.0	1775.0	2234.0	1891.0	1158.0	1667.0	1346.0	833.0	1305.0	1346.0	833.0	1305.0	1375.0	794.0	1339.0	1744.0	1040.0	1694.0	1744.0	1040.0	1694.0	2439.0	1731.0
3269.0	2298.0	2741.0	3263.0	2443.0	2906.0	3263.0	2443.0	2906.0	3267.0	2481.0	2956.0	3267.0	2481.0	2956.0	3244.0	2527.0	2941.0	3280.0	2395.0	2808.0	3280.0	2395.0	2808.0	3120.0	2199.0	2729.0	2688.0	1763.0	2327.0	1955.0	1306.0	1880.0	1955.0	1306.0	1880.0	1466.0	927.0	1472.0	1485.0	885.0	1597.0	1485.0	885.0	1597.0	2025.0	1432.0	1991.0	2768.0	2102.0
3259.0	2262.0	2754.0	3248.0	2244.0	2711.0	3250.0	2233.0	2713.0	3250.0	2233.0	2713.0	3321.0	2278.0	2713.0	3340.0	2415.0	2729.0	3340.0	2415.0	2729.0	3292.0	2446.0	2627.0	2834.0	2152.0	2353.0	2834.0	2152.0	2353.0	2191.0	1594.0	1974.0	1538.0	1050.0	1623.0	1538.0	1050.0	1623.0	1335.0	858.0	1516.0	1705.0	1192.0	1843.0	1705.0	1192.0	1843.0	2454.0	1841.0
3412.0	2538.0	2817.0	3388.0	2551.0	2848.0	3396.0	2606.0	3017.0	3396.0	2606.0	3017.0	3423.0	2725.0	3232.0	3403.0	2848.0	3514.0	3403.0	2848.0	3514.0	3377.0	2828.0	3375.0	3029.0	2450.0	2870.0	3029.0	2450.0	2870.0	2492.0	1879.0	2160.0	1882.0	1287.0	1673.0	1882.0	1287.0	1673.0	1595.0	959.0	1432.0	1709.0	870.0	1502.0	1709.0	870.0	1502.0	2074.0	1331.0
3344.0	2655.0	2853.0	3339.0	2614.0	2853.0	3328.0	2558.0	2895.0	3328.0	2558.0	2895.0	3279.0	2519.0	2929.0	3231.0	2503.0	2926.0	3231.0	2503.0	2926.0	3150.0	2485.0	2896.0	2856.0	2224.0	2563.0	2856.0	2224.0	2563.0	2214.0	1692.0	2055.0	1570.0	1137.0	1517.0	1570.0	1137.0	1517.0	1127.0	823.0	1358.0	1428.0	1072.0	1673.0	1428.0	1072.0	1673.0	2179.0	1720.0
3237.0	2519.0	2621.0	3237.0	2519.0	2621.0	3288.0	2536.0	2597.0	3418.0	2543.0	2649.0	3418.0	2543.0	2649.0	3364.0	2485.0	2756.0	3036.0	2273.0	2650.0	3036.0	2273.0	2650.0	2351.0	1753.0	2217.0	1657.0	1201.0	1641.0	1657.0	1201.0	1641.0	1244.0	797.0	1249.0	1112.0	703.0	1152.0	1112.0	703.0	1152.0	1471.0	808.0	1449.0	2104.0	1314.0	1988.0	2104.0	1314.0
3183.0	2552.0	2848.0	3263.0	2619.0	2799.0	3263.0	2619.0	2799.0	3407.0	2678.0	2786.0	3293.0	2641.0	2753.0	3293.0	2641.0	2753.0	2916.0	2352.0	2688.0	2218.0	1742.0	2266.0	2218.0	1742.0	2266.0	1655.0	1182.0	1786.0	1342.0	851.0	1404.0	1342.0	851.0	1404.0	1591.0	1027.0	1478.0	2293.0	1727.0	1875.0	2293.0	1727.0	1875.0	3063.0	2474.0	2612.0	3489.0	2942.0
3406.0	3015.0	3415.0	3406.0	3015.0	3415.0	3369.0	3029.0	3448.0	3336.0	3025.0	3440.0	3318.0	3018.0	3441.0	3318.0	3018.0	3441.0	3270.0	2970.0	3214.0	3073.0	2506.0	2717.0	3073.0	2506.0	2717.0	2644.0	1792.0	2103.0	2159.0	1108.0	1650.0	2159.0	1108.0	1650.0	1764.0	855.0	1454.0	1627.0	922.0	1419.0	1627.0	922.0	1419.0	1913.0	1146.0	1640.0	2569.0	1826.0
3396.0	3158.0	2918.0	3333.0	3152.0	3069.0	3307.0	3150.0	3181.0	3307.0	3150.0	3181.0	3325.0	3149.0	3322.0	3325.0	3149.0	3322.0	3323.0	3084.0	3169.0	3027.0	2620.0	2793.0	2404.0	1914.0	2159.0	2404.0	1914.0	2159.0	1706.0	1194.0	1666.0	1322.0	878.0	1392.0	1322.0	878.0	1392.0	1330.0	886.0	1365.0	1698.0	1175.0	1770.0	1698.0	1175.0	1770.0	2421.0	1831.0
3232.0	2870.0	2808.0	3274.0	2870.0	2938.0	3274.0	2870.0	2938.0	3316.0	2850.0	3044.0	3316.0	2850.0	3044.0	3406.0	2829.0	3163.0	3444.0	2843.0	3288.0	3348.0	2802.0	3138.0	3348.0	2802.0	3138.0	3080.0	2419.0	2770.0	2447.0	1732.0	2112.0	2447.0	1732.0	2112.0	1812.0	1102.0	1604.0	1399.0	832.0	1302.0	1399.0	832.0	1302.0	1370.0	834.0	1274.0	1762.0	1007.0
3346.0	3022.0	2967.0	3346.0	3022.0	2967.0	3471.0	3006.0	2959.0	3460.0	2982.0	3143.0	3460.0	2982.0	3143.0	3517.0	2990.0	3213.0	3389.0	2905.0	3159.0	3389.0	2905.0	3159.0	3156.0	2729.0	2855.0	2629.0	2201.0	2391.0	2629.0	2201.0	2391.0	2043.0	1604.0	1927.0	1577.0	1102.0	1604.0	1577.0	1102.0	1604.0	1500.0	955.0	1516.0	1904.0	1158.0	1824.0	1904.0	1158.0
3412.0	2759.0	3405.0	3395.0	2761.0	3558.0	3384.0	2759.0	3599.0	3384.0	2759.0	3599.0	3371.0	2793.0	3621.0	3328.0	2793.0	3609.0	3328.0	2793.0	3609.0	3137.0	2667.0	3169.0	2637.0	2098.0	2514.0	2637.0	2098.0	2514.0	1980.0	1428.0	1725.0	1438.0	909.0	1292.0	1438.0	909.0	1292.0	1199.0	816.0	1230.0	1475.0	1072.0	1581.0	1475.0	1072.0	1581.0	2205.0	1696.0
3431.0	3040.0	2897.0	3409.0	2989.0	2932.0	3386.0	2974.0	3052.0	3435.0	2949.0	3240.0	3435.0	2949.0	3240.0	3407.0	2904.0	3125.0	3205.0	2624.0	2770.0	3205.0	2624.0	2770.0	2588.0	1985.0	2089.0	1878.0	1323.0	1674.0	1878.0	1323.0	1674.0	1302.0	865.0	1380.0	1226.0	825.0	1439.0	1226.0	825.0	1439.0	1621.0	1154.0	1823.0	2405.0	1907.0	2271.0	2405.0	1907.0
3424.0	2939.0	3230.0	3424.0	2939.0	3230.0	3430.0	2934.0	3383.0	3356.0	2937.0	3557.0	3356.0	2937.0	3557.0	3304.0	2942.0	3642.0	3234.0	2858.0	3384.0	3234.0	2858.0	3384.0	3055.0	2548.0	2886.0	2446.0	1908.0	2154.0	2446.0	1908.0	2154.0	1719.0	1274.0	1594.0	1147.0	850.0	1266.0	1147.0	850.0	1266.0	1027.0	805.0	1199.0	1438.0	1100.0	1501.0	1438.0	1100.0
3470.0	3003.0	3634.0	3466.0	3021.0	3616.0	3466.0	3021.0	3616.0	3433.0	3009.0	3638.0	3418.0	2998.0	3587.0	3418.0	2998.0	3587.0	3420.0	2970.0	3573.0	3368.0	2922.0	3560.0	3368.0	2922.0	3560.0	3334.0	2850.0	3224.0	2941.0	2387.0	2634.0	2941.0	2387.0	2634.0	2237.0	1711.0	1915.0	1560.0	1040.0	1458.0	1560.0	1040.0	1458.0	1152.0	770.0	1277.0	1341.0	904.0
3334.0	2914.0	3541.0	3334.0	2914.0	3541.0	3377.0	2883.0	3557.0	3443.0	2886.0	3554.0	3481.0	2896.0	3587.0	3481.0	2896.0	3587.0	3432.0	2866.0	3602.0	3136.0	2733.0	3343.0	3136.0	2733.0	3343.0	2578.0	2189.0	2778.0	1826.0	1539.0	2074.0	1826.0	1539.0	2074.0	1219.0	979.0	1651.0	896.0	817.0	1451.0	896.0	817.0	1451.0	1186.0	1027.0	1706.0	2032.0	1647.0
3342.0	2507.0	3602.0	3342.0	2507.0	3602.0	3362.0	2481.0	3604.0	3342.0	2369.0	3417.0	3342.0	2369.0	3417.0	3058.0	2198.0	3108.0	2481.0	1691.0	2462.0	2481.0	1691.0	2462.0	1749.0	1202.0	1853.0	1349.0	808.0	1426.0	1349.0	808.0	1426.0	1624.0	980.0	1650.0	2401.0	1696.0	2176.0	2401.0	1696.0	2176.0	3173.0	2278.0	2939.0	3540.0	2724.0	3383.0	3540.0	2724.0
3361.0	2566.0	3149.0	3358.0	2586.0	3211.0	3360.0	2606.0	3306.0	3360.0	2606.0	3306.0	3343.0	2645.0	3391.0	3319.0	2643.0	3460.0	3319.0	2643.0	3460.0	3279.0	2618.0	3384.0	3268.0	2562.0	3223.0	3268.0	2562.0	3223.0	3132.0	2458.0	3017.0	2676.0	2049.0	2633.0	2676.0	2049.0	2633.0	1988.0	1465.0	2076.0	1346.0	935.0	1565.0	1346.0	935.0	1565.0	1019.0	707.0
3441.0	2300.0	3362.0	3437.0	2308.0	3394.0	3390.0	2319.0	3469.0	3390.0	2319.0	3469.0	3379.0	2315.0	3530.0	3347.0	2256.0	3467.0	3347.0	2256.0	3467.0	3187.0	1979.0	3077.0	2599.0	1515.0	2445.0	2599.0	1515.0	2445.0	1858.0	1046.0	1851.0	1234.0	774.0	1523.0	1234.0	774.0	1523.0	1177.0	782.0	1539.0	1662.0	1204.0	1866.0	1662.0	1204.0	1866.0	2518.0	1934.0
3362.0	2441.0	3108.0	3362.0	2441.0	3108.0	3335.0	2428.0	3140.0	3338.0	2453.0	3095.0	3324.0	2430.0	2997.0	3324.0	2430.0	2997.0	3156.0	2386.0	2876.0	2596.0	2080.0	2540.0	2596.0	2080.0	2540.0	1820.0	1546.0	2002.0	1203.0	1036.0	1500.0	1203.0	1036.0	1500.0	981.0	807.0	1273.0	1423.0	1127.0	1703.0	1423.0	1127.0	1703.0	2283.0	1926.0	2231.0	3136.0	2525.0
3361.0	2371.0	2997.0	3390.0	2350.0	3078.0	3390.0	2350.0	3078.0	3465.0	2393.0	3261.0	3437.0	2498.0	3413.0	3437.0	2498.0	3413.0	3271.0	2483.0	3312.0	2759.0	2075.0	2787.0	2759.0	2075.0	2787.0	2062.0	1486.0	2081.0	1479.0	999.0	1615.0	1479.0	999.0	1615.0	1372.0	955.0	1584.0	1878.0	1402.0	1997.0	1878.0	1402.0	1997.0	2687.0	2131.0	2573.0	3260.0	2659.0
3410.0	2614.0	3309.0	3464.0	2686.0	3286.0	3445.0	2737.0	3238.0	3445.0	2737.0	3238.0	3412.0	2769.0	3263.0	3378.0	2760.0	3123.0	3378.0	2760.0	3123.0	3321.0	2587.0	2826.0	2877.0	2033.0	2270.0	2877.0	2033.0	2270.0	2339.0	1442.0	1842.0	1848.0	1097.0	1568.0	1848.0	1097.0	1568.0	1911.0	1321.0	1673.0	2196.0	1767.0	2027.0	2196.0	1767.0	2027.0	2767.0	2230.0
3301.0	2700.0	3322.0	3301.0	2700.0	3322.0	3343.0	2686.0	3338.0	3411.0	2665.0	3309.0	3411.0	2665.0	3309.0	3432.0	2661.0	3186.0	3307.0	2633.0	2970.0	3307.0	2633.0	2970.0	3321.0	2573.0	2685.0	2765.0	2079.0	2255.0	2765.0	2079.0	2255.0	2153.0	1497.0	1773.0	1386.0	920.0	1415.0	1386.0	920.0	1415.0	1324.0	811.0	1341.0	1858.0	1166.0	1673.0	1858.0	1166.0
3432.0	2365.0	3171.0	3422.0	2433.0	3126.0	3422.0	2433.0	3126.0	3387.0	2470.0	3075.0	3377.0	2446.0	2957.0	3377.0	2446.0	2957.0	3167.0	2368.0	2751.0	2628.0	1926.0	2338.0	2628.0	1926.0	2338.0	1918.0	1409.0	1866.0	1374.0	909.0	1476.0	1374.0	909.0	1476.0	1204.0	790.0	1377.0	1751.0	1090.0	1595.0	1751.0	1090.0	1595.0	2618.0	1806.0	2049.0	3432.0	2587.0
2125.0	2014.0	2276.0	2132.0	2001.0	2267.0	2148.0	1988.0	2272.0	2148.0	1988.0	2272.0	2172.0	1964.0	2264.0	2115.0	1806.0	2301.0	2115.0	1806.0	2301.0	1947.0	1553.0	2144.0	1882.0	1206.0	1978.0	1882.0	1206.0	1978.0	1845.0	1020.0	1773.0	1853.0	893.0	1724.0	1853.0	893.0	1724.0	1777.0	858.0	1713.0	1734.0	1003.0	1793.0	1734.0	1003.0	1793.0	1853.0	1275.0
2163.0	2027.0	2388.0	2123.0	2005.0	2393.0	2125.0	1968.0	2399.0	2108.0	1868.0	2358.0	2108.0	1868.0	2358.0	1962.0	1535.0	2081.0	1859.0	1171.0	1865.0	1859.0	1171.0	1865.0	1755.0	880.0	1612.0	1713.0	795.0	1580.0	1713.0	795.0	1580.0	1596.0	777.0	1510.0	1548.0	823.0	1592.0	1548.0	823.0	1592.0	1665.0	968.0	1794.0	1860.0	1243.0	2068.0	1860.0	1243.0
1986.0	1689.0	2329.0	1986.0	1689.0	2329.0	1994.0	1717.0	2311.0	1982.0	1698.0	2338.0	1982.0	1698.0	2338.0	1933.0	1638.0	2231.0	1809.0	1341.0	2032.0	1791.0	1073.0	1842.0	1791.0	1073.0	1842.0	1751.0	853.0	1710.0	1700.0	833.0	1661.0	1700.0	833.0	1661.0	1576.0	819.0	1621.0	1629.0	964.0	1674.0	1629.0	964.0	1674.0	1790.0	1199.0	1906.0	1978.0	1449.0
2025.0	1517.0	2305.0	2025.0	1550.0	2297.0	2025.0	1550.0	2297.0	2034.0	1539.0	2302.0	1949.0	1369.0	2142.0	1863.0	1103.0	1890.0	1863.0	1103.0	1890.0	1763.0	859.0	1601.0	1730.0	746.0	1492.0	1730.0	746.0	1492.0	1645.0	726.0	1524.0	1602.0	767.0	1605.0	1602.0	767.0	1605.0	1663.0	973.0	1829.0	1758.0	1255.0	2016.0	1758.0	1255.0	2016.0	1886.0	1481.0
2011.0	1534.0	2278.0	2011.0	1534.0	2278.0	2021.0	1542.0	2245.0	2047.0	1562.0	2219.0	2047.0	1562.0	2219.0	2025.0	1498.0	2116.0	1946.0	1267.0	1955.0	1946.0	1267.0	1955.0	1877.0	1012.0	1753.0	1780.0	836.0	1615.0	1780.0	836.0	1615.0	1676.0	814.0	1590.0	1662.0	938.0	1628.0	1662.0	938.0	1628.0	1667.0	1037.0	1735.0	1738.0	1136.0	1846.0	1738.0	1136.0
1869.0	1545.0	2226.0	1869.0	1545.0	2226.0	1872.0	1566.0	2186.0	1785.0	1404.0	2007.0	1785.0	1404.0	2007.0	1670.0	1141.0	1775.0	1558.0	892.0	1605.0	1558.0	892.0	1605.0	1550.0	756.0	1509.0	1577.0	726.0	1496.0	1577.0	726.0	1496.0	1597.0	710.0	1414.0	1655.0	850.0	1522.0	1655.0	850.0	1522.0	1713.0	1060.0	1756.0	1756.0	1225.0	2043.0	1756.0	1225.0
1841.0	1500.0	2213.0	1841.0	1500.0	2213.0	1814.0	1514.0	2237.0	1836.0	1407.0	2136.0	1836.0	1407.0	2136.0	1753.0	1165.0	1936.0	1684.0	908.0	1713.0	1684.0	908.0	1713.0	1574.0	748.0	1577.0	1559.0	727.0	1528.0	1559.0	727.0	1528.0	1527.0	779.0	1510.0	1573.0	909.0	1671.0	1573.0	909.0	1671.0	1683.0	1090.0	1886.0	1807.0	1224.0	2142.0	1807.0	1224.0
1942.0	1481.0	2151.0	1942.0	1481.0	2151.0	1922.0	1471.0	2235.0	1938.0	1490.0	2284.0	1938.0	1490.0	2284.0	1892.0	1417.0	2249.0	1769.0	1184.0	2012.0	1769.0	1184.0	2012.0	1638.0	923.0	1795.0	1539.0	769.0	1614.0	1539.0	769.0	1614.0	1479.0	754.0	1611.0	1457.0	748.0	1587.0	1457.0	748.0	1587.0	1461.0	733.0	1597.0	1602.0	810.0	1754.0	1602.0	810.0
2016.0	1378.0	2294.0	2042.0	1383.0	2319.0	2042.0	1383.0	2319.0	2031.0	1356.0	2327.0	1916.0	1191.0	2149.0	1916.0	1191.0	2149.0	1720.0	961.0	1899.0	1576.0	775.0	1636.0	1576.0	775.0	1636.0	1508.0	733.0	1508.0	1475.0	764.0	1517.0	1475.0	764.0	1517.0	1471.0	774.0	1568.0	1526.0	865.0	1792.0	1526.0	865.0	1792.0	1679.0	1008.0	1985.0	1794.0	1147.0
1926.0	1451.0	2297.0	1973.0	1512.0	2283.0	1999.0	1504.0	2271.0	1999.0	1504.0	2271.0	1908.0	1360.0	2092.0	1791.0	1106.0	1839.0	1791.0	1106.0	1839.0	1719.0	879.0	1570.0	1741.0	789.0	1481.0	1741.0	789.0	1481.0	1757.0	915.0	1482.0	1770.0	1032.0	1643.0	1770.0	1032.0	1643.0	1754.0	1183.0	1820.0	1757.0	1207.0	2020.0	1757.0	1207.0	2020.0	1749.0	1262.0
1790.0	1518.0	2248.0	1807.0	1518.0	2238.0	1807.0	1518.0	2238.0	1839.0	1482.0	2238.0	1903.0	1298.0	2105.0	1903.0	1298.0	2105.0	1964.0	1107.0	1924.0	2012.0	948.0	1732.0	2012.0	948.0	1732.0	2028.0	915.0	1619.0	1963.0	887.0	1570.0	1963.0	887.0	1570.0	1909.0	852.0	1561.0	1879.0	919.0	1718.0	1879.0	919.0	1718.0	1881.0	1124.0	1919.0	1850.0	1333.0
1806.0	1632.0	2357.0	1826.0	1645.0	2360.0	1826.0	1645.0	2360.0	1810.0	1606.0	2246.0	1692.0	1363.0	2005.0	1692.0	1363.0	2005.0	1631.0	1072.0	1716.0	1654.0	849.0	1514.0	1654.0	849.0	1514.0	1701.0	818.0	1441.0	1676.0	791.0	1482.0	1676.0	791.0	1482.0	1619.0	773.0	1547.0	1599.0	767.0	1615.0	1599.0	767.0	1615.0	1584.0	853.0	1756.0	1653.0	999.0
2030.0	1722.0	2363.0	2048.0	1729.0	2371.0	2048.0	1729.0	2371.0	2096.0	1709.0	2348.0	2132.0	1659.0	2328.0	2132.0	1659.0	2328.0	1955.0	1401.0	2082.0	1812.0	1113.0	1781.0	1812.0	1113.0	1781.0	1666.0	857.0	1517.0	1626.0	792.0	1474.0	1626.0	792.0	1474.0	1528.0	801.0	1505.0	1513.0	788.0	1548.0	1513.0	788.0	1548.0	1550.0	854.0	1628.0	1625.0	1011.0
1805.0	1514.0	2200.0	1789.0	1533.0	2215.0	1779.0	1555.0	2253.0	1779.0	1555.0	2253.0	1766.0	1502.0	2209.0	1875.0	1369.0	2051.0	1875.0	1369.0	2051.0	1946.0	1179.0	1770.0	1969.0	1031.0	1581.0	1969.0	1031.0	1581.0	1864.0	1006.0	1520.0	1816.0	1128.0	1613.0	1816.0	1128.0	1613.0	1837.0	1307.0	1786.0	1892.0	1489.0	1988.0	1892.0	1489.0	1988.0	1889.0	1534.0
2086.0	1634.0	2303.0	2086.0	1634.0	2303.0	2127.0	1652.0	2268.0	2096.0	1656.0	2261.0	2096.0	1656.0	2261.0	1990.0	1580.0	2124.0	1851.0	1333.0	1952.0	1851.0	1333.0	1952.0	1717.0	1067.0	1720.0	1679.0	900.0	1610.0	1679.0	900.0	1610.0	1667.0	900.0	1559.0	1729.0	1029.0	1679.0	1729.0	1029.0	1679.0	1798.0	1292.0	1886.0	1865.0	1531.0	2095.0	1865.0	1531.0
2038.0	1736.0	2353.0	2038.0	1736.0	2353.0	2177.0	1777.0	2343.0	2245.0	1793.0	2362.0	2245.0	1793.0	2362.0	2168.0	1690.0	2230.0	2045.0	1428.0	2009.0	2045.0	1428.0	2009.0	1933.0	1156.0	1696.0	1859.0	1011.0	1564.0	1859.0	1011.0	1564.0	1793.0	1006.0	1511.0	1802.0	1164.0	1512.0	1802.0	1164.0	1512.0	1845.0	1384.0	1723.0	1885.0	1596.0	1935.0	1885.0	1596.0
2179.0	1942.0	2431.0	2136.0	1943.0	2384.0	2136.0	1943.0	2384.0	2144.0	1917.0	2355.0	2113.0	1836.0	2295.0	2113.0	1836.0	2295.0	1988.0	1574.0	2124.0	1793.0	1223.0	1871.0	1793.0	1223.0	1871.0	1704.0	955.0	1672.0	1694.0	877.0	1577.0	1694.0	877.0	1577.0	1810.0	1074.0	1589.0	1901.0	1340.0	1779.0	1901.0	1340.0	1779.0	2030.0	1629.0	2005.0	2075.0	1794.0
2276.0	1844.0	2368.0	2310.0	1850.0	2345.0	2310.0	1850.0	2345.0	2284.0	1820.0	2291.0	2266.0	1739.0	2188.0	2266.0	1739.0	2188.0	2097.0	1410.0	2063.0	1948.0	1091.0	1907.0	1948.0	1091.0	1907.0	1769.0	857.0	1832.0	1695.0	847.0	1764.0	1695.0	847.0	1764.0	1700.0	941.0	1773.0	1718.0	1142.0	1900.0	1718.0	1142.0	1900.0	1795.0	1366.0	2085.0	1829.0	1533.0
1950.0	1787.0	2330.0	1950.0	1787.0	2330.0	1942.0	1795.0	2294.0	1942.0	1795.0	2294.0	1913.0	1747.0	2253.0	1846.0	1503.0	2097.0	1719.0	1178.0	1909.0	1719.0	1178.0	1909.0	1606.0	882.0	1758.0	1503.0	796.0	1688.0	1503.0	796.0	1688.0	1472.0	790.0	1671.0	1503.0	992.0	1727.0	1503.0	992.0	1727.0	1553.0	1305.0	1910.0	1703.0	1600.0	2095.0	1703.0	1600.0
2215.0	1828.0	2375.0	2189.0	1843.0	2383.0	2189.0	1843.0	2383.0	2187.0	1860.0	2379.0	2142.0	1808.0	2278.0	2142.0	1808.0	2278.0	2094.0	1514.0	2080.0	2039.0	1210.0	1881.0	2039.0	1210.0	1881.0	1998.0	955.0	1775.0	1941.0	938.0	1710.0	1941.0	938.0	1710.0	1873.0	975.0	1659.0	1906.0	983.0	1671.0	1906.0	983.0	1671.0	1923.0	1118.0	1820.0	1966.0	1212.0
2293.0	1640.0	2338.0	2293.0	1640.0	2338.0	2320.0	1699.0	2306.0	2267.0	1610.0	2216.0	2267.0	1610.0	2216.0	2139.0	1382.0	2094.0	1976.0	1090.0	1865.0	1976.0	1090.0	1865.0	1885.0	899.0	1638.0	1847.0	881.0	1498.0	1847.0	881.0	1498.0	1847.0	961.0	1492.0	1852.0	1155.0	1586.0	1852.0	1155.0	1586.0	1908.0	1429.0	1851.0	2009.0	1678.0	2123.0	2009.0	1678.0
2178.0	1809.0	2297.0	2178.0	1809.0	2297.0	2183.0	1800.0	2313.0	2216.0	1762.0	2335.0	2216.0	1762.0	2335.0	2179.0	1605.0	2193.0	2105.0	1352.0	1983.0	2105.0	1352.0	1983.0	2012.0	1130.0	1709.0	1968.0	1038.0	1601.0	1968.0	1038.0	1601.0	1936.0	1061.0	1556.0	1929.0	1095.0	1531.0	1929.0	1095.0	1531.0	1976.0	1232.0	1674.0	2089.0	1388.0	1921.0	2089.0	1388.0
2124.0	1816.0	2300.0	2124.0	1816.0	2300.0	2133.0	1818.0	2297.0	2167.0	1818.0	2290.0	2167.0	1818.0	2290.0	2143.0	1748.0	2256.0	2116.0	1471.0	2131.0	2116.0	1471.0	2131.0	1963.0	1174.0	1883.0	1860.0	935.0	1647.0	1860.0	935.0	1647.0	1763.0	869.0	1559.0	1738.0	828.0	1571.0	1738.0	828.0	1571.0	1697.0	891.0	1663.0	1814.0	1073.0	1855.0	1814.0	1073.0
1954.0	1732.0	2385.0	1951.0	1724.0	2351.0	1965.0	1707.0	2345.0	1965.0	1707.0	2345.0	1953.0	1706.0	2326.0	1907.0	1640.0	2235.0	1907.0	1640.0	2235.0	1777.0	1360.0	2012.0	1641.0	1060.0	1765.0	1585.0	806.0	1643.0	1585.0	806.0	1643.0	1585.0	791.0	1588.0	1676.0	933.0	1654.0	1676.0	933.0	1654.0	1713.0	1174.0	1821.0	1788.0	1459.0	2151.0	1788.0	1459.0
2133.0	1674.0	2348.0	2101.0	1668.0	2341.0	2111.0	1673.0	2343.0	2111.0	1673.0	2343.0	2044.0	1629.0	2331.0	1918.0	1392.0	2176.0	1918.0	1392.0	2176.0	1726.0	1085.0	1944.0	1602.0	840.0	1638.0	1602.0	840.0	1638.0	1569.0	819.0	1543.0	1675.0	1009.0	1610.0	1675.0	1009.0	1610.0	1779.0	1301.0	1882.0	1919.0	1568.0	2095.0	1919.0	1568.0	2095.0	1879.0	1659.0
2007.0	1749.0	2298.0	2007.0	1749.0	2298.0	2019.0	1742.0	2292.0	1959.0	1664.0	2231.0	1896.0	1417.0	2039.0	1896.0	1417.0	2039.0	1828.0	1125.0	1887.0	1811.0	908.0	1703.0	1811.0	908.0	1703.0	1782.0	860.0	1691.0	1747.0	909.0	1643.0	1747.0	909.0	1643.0	1731.0	1046.0	1816.0	1793.0	1266.0	1960.0	1793.0	1266.0	1960.0	1819.0	1435.0	2152.0	1810.0	1505.0
1898.0	1735.0	2256.0	1898.0	1735.0	2256.0	1901.0	1731.0	2222.0	1845.0	1630.0	2135.0	1845.0	1630.0	2135.0	1719.0	1332.0	1980.0	1626.0	1009.0	1779.0	1626.0	1009.0	1779.0	1577.0	780.0	1623.0	1556.0	748.0	1583.0	1556.0	748.0	1583.0	1513.0	880.0	1590.0	1563.0	1060.0	1791.0	1563.0	1060.0	1791.0	1671.0	1294.0	1967.0	1780.0	1337.0	2196.0	1780.0	1337.0
2045.0	1769.0	2289.0	2045.0	1769.0	2289.0	2007.0	1767.0	2265.0	2007.0	1633.0	2169.0	2007.0	1633.0	2169.0	1976.0	1328.0	1951.0	1932.0	1005.0	1772.0	1932.0	1005.0	1772.0	1792.0	823.0	1630.0	1713.0	844.0	1600.0	1713.0	844.0	1600.0	1735.0	899.0	1703.0	1797.0	1120.0	1961.0	1889.0	1356.0	2210.0	1889.0	1356.0	2210.0	1888.0	1571.0	2248.0	1881.0	1616.0
2016.0	1776.0	2285.0	2026.0	1787.0	2286.0	2026.0	1787.0	2286.0	2110.0	1789.0	2324.0	2047.0	1684.0	2244.0	2047.0	1684.0	2244.0	1967.0	1364.0	2016.0	1823.0	1022.0	1787.0	1823.0	1022.0	1787.0	1771.0	808.0	1683.0	1740.0	804.0	1694.0	1740.0	804.0	1694.0	1742.0	929.0	1685.0	1740.0	1230.0	1821.0	1740.0	1230.0	1821.0	1788.0	1521.0	1991.0	1818.0	1714.0
1879.0	1607.0	2286.0	1879.0	1607.0	2286.0	1881.0	1633.0	2323.0	1881.0	1663.0	2342.0	1881.0	1663.0	2342.0	1901.0	1564.0	2240.0	1987.0	1351.0	2032.0	1987.0	1351.0	2032.0	2049.0	1135.0	1888.0	2054.0	1026.0	1765.0	2054.0	1026.0	1765.0	1945.0	1102.0	1713.0	1829.0	1316.0	1767.0	1829.0	1316.0	1767.0	1770.0	1566.0	1925.0	1771.0	1712.0	2141.0	1771.0	1712.0
1923.0	1790.0	2282.0	1939.0	1776.0	2240.0	1939.0	1776.0	2240.0	1968.0	1786.0	2241.0	1999.0	1744.0	2241.0	1999.0	1744.0	2241.0	2003.0	1511.0	2097.0	1937.0	1274.0	1862.0	1937.0	1274.0	1862.0	1871.0	1069.0	1656.0	1794.0	1027.0	1591.0	1794.0	1027.0	1591.0	1804.0	1225.0	1714.0	1836.0	1472.0	1882.0	1836.0	1472.0	1882.0	1900.0	1755.0	2027.0	1879.0	1800.0
1904.0	1728.0	2391.0	1886.0	1706.0	2421.0	1878.0	1703.0	2390.0	1878.0	1703.0	2390.0	1873.0	1708.0	2364.0	1907.0	1632.0	2217.0	1907.0	1632.0	2217.0	1938.0	1395.0	2005.0	1890.0	1127.0	1754.0	1890.0	1127.0	1754.0	1837.0	948.0	1628.0	1776.0	989.0	1639.0	1816.0	1201.0	1784.0	1816.0	1201.0	1784.0	1856.0	1505.0	2000.0	1930.0	1705.0	2176.0	1930.0	1705.0
1945.0	1688.0	2300.0	1945.0	1688.0	2300.0	1977.0	1685.0	2289.0	2038.0	1690.0	2254.0	2038.0	1690.0	2254.0	2097.0	1655.0	2227.0	2116.0	1395.0	2086.0	2116.0	1395.0	2086.0	2062.0	1181.0	1915.0	1979.0	1000.0	1863.0	1979.0	1000.0	1863.0	1909.0	1010.0	1843.0	1848.0	990.0	1868.0	1848.0	990.0	1868.0	1847.0	1010.0	1933.0	1898.0	1232.0	2115.0	1898.0	1232.0
2251.0	1745.0	2247.0	2251.0	1745.0	2247.0	2365.0	1780.0	2311.0	2457.0	1846.0	2351.0	2457.0	1846.0	2351.0	2493.0	1876.0	2314.0	2313.0	1625.0	2127.0	2313.0	1625.0	2127.0	2109.0	1336.0	1917.0	1978.0	1118.0	1756.0	1978.0	1118.0	1756.0	1926.0	1130.0	1743.0	1992.0	1392.0	1935.0	1992.0	1392.0	1935.0	1996.0	1621.0	2106.0	2079.0	1831.0	2295.0	2079.0	1831.0
2319.0	1873.0	2356.0	2320.0	1860.0	2339.0	2320.0	1860.0	2339.0	2365.0	1831.0	2263.0	2258.0	1578.0	2072.0	2258.0	1578.0	2072.0	2150.0	1290.0	1893.0	2048.0	1076.0	1778.0	2048.0	1076.0	1778.0	2044.0	1039.0	1723.0	2044.0	1039.0	1723.0	1950.0	1009.0	1723.0	1969.0	1070.0	1892.0	2012.0	1393.0	2145.0	2012.0	1393.0	2145.0	2121.0	1785.0	2384.0	2066.0	1986.0
2285.0	1848.0	2371.0	2284.0	1833.0	2378.0	2284.0	1833.0	2378.0	2248.0	1814.0	2335.0	2177.0	1587.0	2128.0	2177.0	1587.0	2128.0	2052.0	1304.0	1891.0	2052.0	1304.0	1891.0	2015.0	1086.0	1690.0	1977.0	1049.0	1636.0	1969.0	1143.0	1660.0	1969.0	1143.0	1660.0	1944.0	1196.0	1876.0	1950.0	1457.0	2095.0	1950.0	1457.0	2095.0	2022.0	1659.0	2341.0	2015.0	1758.0
1987.0	1809.0	2452.0	1987.0	1809.0	2452.0	1988.0	1788.0	2471.0	2111.0	1668.0	2400.0	2111.0	1668.0	2400.0	2104.0	1442.0	2148.0	2082.0	1214.0	1859.0	2082.0	1214.0	1859.0	1935.0	1042.0	1640.0	1901.0	1024.0	1624.0	1901.0	1024.0	1624.0	1909.0	1226.0	1782.0	1821.0	1472.0	1976.0	1821.0	1472.0	1976.0	1847.0	1687.0	2193.0	1853.0	1734.0	2204.0	1853.0	1734.0
2106.0	1761.0	2469.0	2062.0	1772.0	2481.0	2062.0	1772.0	2481.0	2037.0	1776.0	2497.0	1955.0	1647.0	2361.0	1955.0	1647.0	2361.0	1924.0	1364.0	2089.0	1856.0	1083.0	1747.0	1856.0	1083.0	1747.0	1858.0	919.0	1609.0	1797.0	1031.0	1579.0	1797.0	1031.0	1579.0	1759.0	1201.0	1668.0	1749.0	1416.0	1839.0	1749.0	1416.0	1839.0	1823.0	1557.0	2054.0	1884.0	1622.0
2285.0	1943.0	2404.0	2285.0	1943.0	2404.0	2335.0	1954.0	2398.0	2383.0	1960.0	2397.0	2383.0	1960.0	2397.0	2402.0	1964.0	2387.0	2331.0	1745.0	2167.0	2331.0	1745.0	2167.0	2196.0	1452.0	1928.0	2069.0	1183.0	1691.0	2069.0	1183.0	1691.0	2002.0	1150.0	1675.0	1974.0	1168.0	1605.0	1974.0	1168.0	1605.0	1981.0	1222.0	1663.0	1973.0	1349.0	1833.0	1973.0	1349.0
2446.0	1922.0	2489.0	2445.0	1920.0	2492.0	2441.0	1903.0	2465.0	2441.0	1903.0	2465.0	2422.0	1884.0	2393.0	2224.0	1582.0	2158.0	2224.0	1582.0	2158.0	2025.0	1246.0	1883.0	1853.0	961.0	1701.0	1853.0	961.0	1701.0	1870.0	951.0	1687.0	1852.0	995.0	1724.0	1852.0	995.0	1724.0	1853.0	1131.0	1826.0	1943.0	1318.0	2083.0	2041.0	1574.0	2283.0	2041.0	1574.0
2450.0	1868.0	2417.0	2461.0	1859.0	2395.0	2461.0	1859.0	2395.0	2387.0	1788.0	2286.0	2235.0	1511.0	2060.0	2235.0	1511.0	2060.0	2040.0	1199.0	1847.0	1891.0	1023.0	1722.0	1891.0	1023.0	1722.0	1888.0	1079.0	1786.0	1880.0	1194.0	1898.0	1880.0	1194.0	1898.0	1937.0	1304.0	2021.0	1999.0	1477.0	2116.0	1999.0	1477.0	2116.0	2089.0	1695.0	2224.0	2076.0	1842.0
2434.0	1876.0	2382.0	2424.0	1880.0	2362.0	2424.0	1880.0	2362.0	2429.0	1868.0	2355.0	2343.0	1701.0	2265.0	2343.0	1701.0	2265.0	2188.0	1420.0	2075.0	2068.0	1229.0	1904.0	2068.0	1229.0	1904.0	1940.0	1175.0	1849.0	1919.0	1254.0	1832.0	1919.0	1254.0	1832.0	1910.0	1296.0	1868.0	2057.0	1516.0	2015.0	2057.0	1516.0	2015.0	2215.0	1760.0	2263.0	2216.0	1948.0
2410.0	1913.0	2239.0	2426.0	1914.0	2273.0	2420.0	1893.0	2295.0	2420.0	1893.0	2295.0	2343.0	1696.0	2223.0	2226.0	1438.0	2041.0	2226.0	1438.0	2041.0	2140.0	1235.0	1888.0	2076.0	1249.0	1813.0	2076.0	1249.0	1813.0	2081.0	1286.0	1861.0	2043.0	1239.0	1865.0	2043.0	1239.0	1865.0	2037.0	1185.0	1991.0	2110.0	1394.0	2110.0	2110.0	1394.0	2110.0	2162.0	1653.0
2295.0	1820.0	2302.0	2310.0	1808.0	2283.0	2310.0	1808.0	2283.0	2307.0	1800.0	2296.0	2242.0	1670.0	2223.0	2242.0	1670.0	2223.0	2159.0	1432.0	2034.0	2098.0	1281.0	1836.0	2098.0	1281.0	1836.0	2089.0	1236.0	1725.0	2154.0	1501.0	1828.0	2154.0	1501.0	1828.0	2276.0	1718.0	2027.0	2338.0	1975.0	2275.0	2338.0	1975.0	2275.0	2430.0	2020.0	2432.0	2435.0	2047.0
2426.0	2007.0	2419.0	2426.0	2007.0	2419.0	2423.0	1992.0	2445.0	2376.0	1951.0	2435.0	2376.0	1951.0	2435.0	2253.0	1720.0	2214.0	2108.0	1468.0	1957.0	2108.0	1468.0	1957.0	2065.0	1238.0	1778.0	2009.0	1351.0	1814.0	2009.0	1351.0	1814.0	2019.0	1506.0	1941.0	1980.0	1730.0	2093.0	1980.0	1730.0	2093.0	2082.0	1833.0	2193.0	2148.0	1876.0	2301.0	2148.0	1876.0
2167.0	1868.0	2356.0	2138.0	1867.0	2351.0	2117.0	1873.0	2366.0	2117.0	1873.0	2366.0	2140.0	1835.0	2302.0	2031.0	1567.0	2134.0	2031.0	1567.0	2134.0	1924.0	1262.0	1896.0	1771.0	989.0	1740.0	1771.0	989.0	1740.0	1769.0	967.0	1688.0	1865.0	1125.0	1824.0	1865.0	1125.0	1824.0	1985.0	1394.0	2023.0	2049.0	1669.0	2322.0	2049.0	1669.0	2322.0	2018.0	1755.0
2146.0	1798.0	2518.0	2146.0	1798.0	2518.0	2170.0	1781.0	2496.0	2189.0	1787.0	2474.0	2189.0	1787.0	2474.0	2168.0	1738.0	2392.0	2157.0	1561.0	2230.0	2157.0	1561.0	2230.0	2118.0	1341.0	2006.0	2159.0	1229.0	1816.0	2159.0	1229.0	1816.0	2159.0	1279.0	1714.0	2183.0	1471.0	1875.0	2183.0	1471.0	1875.0	2169.0	1585.0	2053.0	2111.0	1680.0	2269.0	2111.0	1680.0
1910.0	1679.0	2153.0	1914.0	1671.0	2201.0	1914.0	1671.0	2201.0	1925.0	1678.0	2181.0	2051.0	1655.0	2178.0	2051.0	1655.0	2178.0	2124.0	1539.0	2111.0	2125.0	1335.0	2042.0	2125.0	1335.0	2042.0	2019.0	1212.0	1932.0	2150.0	1145.0	1737.0	2150.0	1145.0	1737.0	2435.0	1269.0	1725.0	2613.0	1468.0	1874.0	2587.0	1878.0	2229.0	2587.0	1878.0	2229.0	2450.0	2141.0
2301.0	1773.0	2168.0	2301.0	1773.0	2168.0	2295.0	1772.0	2190.0	2295.0	1772.0	2190.0	2326.0	1762.0	2181.0	2308.0	1666.0	2219.0	2308.0	1666.0	2219.0	2223.0	1457.0	2080.0	2223.0	1259.0	1963.0	2342.0	1168.0	1861.0	2342.0	1168.0	1861.0	2528.0	1166.0	1897.0	2398.0	1418.0	1952.0	2398.0	1418.0	1952.0	2224.0	1594.0	2119.0	2040.0	1832.0	2297.0	2040.0	1832.0
1856.0	1735.0	2283.0	1867.0	1739.0	2312.0	1867.0	1739.0	2312.0	1903.0	1764.0	2336.0	2009.0	1742.0	2264.0	2009.0	1742.0	2264.0	2124.0	1573.0	2098.0	2382.0	1408.0	1945.0	2382.0	1408.0	1945.0	2546.0	1267.0	1884.0	2653.0	1310.0	1916.0	2653.0	1310.0	1916.0	2483.0	1487.0	2016.0	2305.0	1610.0	2133.0	2305.0	1610.0	2133.0	2135.0	1718.0	2252.0	2076.0	1647.0
3156.0	2985.0	3842.0	3154.0	2997.0	3836.0	3160.0	3003.0	3846.0	3160.0	3003.0	3846.0	3154.0	2985.0	3862.0	3239.0	2926.0	3904.0	3239.0	2926.0	3904.0	3274.0	2877.0	3918.0	3276.0	2932.0	3872.0	3276.0	2932.0	3872.0	2828.0	2859.0	3366.0	2685.0	2784.0	2905.0	2685.0	2784.0	2905.0	2808.0	2667.0	2881.0	3251.0	2792.0	3362.0	3251.0	2792.0	3362.0	3413.0	2867.0
3209.0	3378.0	3866.0	3209.0	3378.0	3866.0	3184.0	3402.0	3912.0	3157.0	3332.0	3897.0	3157.0	3332.0	3897.0	3162.0	3276.0	3909.0	3331.0	3251.0	3802.0	3331.0	3251.0	3802.0	3072.0	3057.0	3558.0	2749.0	2847.0	2930.0	2749.0	2847.0	2930.0	2716.0	2588.0	2652.0	3124.0	2649.0	2844.0	3124.0	2649.0	2844.0	3546.0	2815.0	3465.0	3521.0	2807.0	3787.0	3521.0	2807.0
3217.0	3487.0	3628.0	3216.0	3463.0	3623.0	3216.0	3463.0	3623.0	3202.0	3431.0	3610.0	3171.0	3348.0	3611.0	3171.0	3348.0	3611.0	3234.0	3245.0	3615.0	3265.0	3213.0	3706.0	3265.0	3213.0	3706.0	3037.0	3218.0	3535.0	2631.0	3076.0	3177.0	2631.0	3076.0	3177.0	2663.0	2856.0	2871.0	3031.0	2745.0	3082.0	3031.0	2745.0	3082.0	3382.0	2802.0	3434.0	3137.0	2819.0
3101.0	3319.0	3735.0	3109.0	3310.0	3744.0	3109.0	3310.0	3744.0	3147.0	3316.0	3737.0	3299.0	3330.0	3725.0	3299.0	3330.0	3725.0	3356.0	3341.0	3716.0	3188.0	3224.0	3558.0	3188.0	3224.0	3558.0	2774.0	3010.0	3038.0	2419.0	2674.0	2464.0	2419.0	2674.0	2464.0	2652.0	2589.0	2412.0	3044.0	2600.0	2891.0	3044.0	2600.0	2891.0	3452.0	2657.0	3489.0	3238.0	2571.0
3195.0	3382.0	3303.0	3195.0	3382.0	3303.0	3186.0	3403.0	3307.0	3203.0	3410.0	3308.0	3203.0	3410.0	3308.0	3219.0	3407.0	3319.0	3237.0	3398.0	3315.0	3237.0	3398.0	3315.0	3239.0	3406.0	3320.0	3281.0	3342.0	3391.0	3281.0	3342.0	3391.0	3410.0	3250.0	3474.0	3267.0	3033.0	3388.0	3267.0	3033.0	3388.0	3030.0	2817.0	2930.0	3018.0	2681.0	2861.0	3018.0	2681.0
3237.0	3449.0	3602.0	3237.0	3449.0	3602.0	3230.0	3413.0	3658.0	3295.0	3324.0	3695.0	3295.0	3324.0	3695.0	3297.0	3089.0	3534.0	3111.0	2865.0	3150.0	3111.0	2865.0	3150.0	3130.0	2656.0	2901.0	3254.0	2675.0	3085.0	3254.0	2675.0	3085.0	3567.0	2706.0	3430.0	3589.0	2754.0	3628.0	3589.0	2754.0	3628.0	3220.0	2656.0	3621.0	2794.0	2141.0	3431.0	2794.0	2141.0
3171.0	3599.0	3613.0	3184.0	3604.0	3613.0	3185.0	3586.0	3618.0	3185.0	3586.0	3618.0	3223.0	3580.0	3639.0	3267.0	3551.0	3631.0	3267.0	3551.0	3631.0	3316.0	3508.0	3669.0	3067.0	3258.0	3446.0	3067.0	3258.0	3446.0	2680.0	2962.0	3013.0	2767.0	2677.0	2783.0	2767.0	2677.0	2783.0	3166.0	2687.0	2947.0	3615.0	2677.0	3352.0	3615.0	2677.0	3352.0	3378.0	2613.0
3181.0	3531.0	3791.0	3181.0	3531.0	3791.0	3197.0	3518.0	3764.0	3170.0	3479.0	3711.0	3170.0	3479.0	3711.0	3149.0	3426.0	3702.0	3206.0	3395.0	3717.0	3206.0	3395.0	3717.0	3288.0	3331.0	3703.0	3462.0	3343.0	3701.0	3462.0	3343.0	3701.0	3182.0	3164.0	3370.0	3083.0	2910.0	3082.0	3083.0	2910.0	3082.0	3084.0	2678.0	2968.0	3427.0	2646.0	3290.0	3427.0	2646.0
3257.0	3549.0	3509.0	3243.0	3533.0	3492.0	3229.0	3544.0	3509.0	3229.0	3544.0	3509.0	3237.0	3496.0	3520.0	3314.0	3488.0	3580.0	3314.0	3488.0	3580.0	3451.0	3386.0	3623.0	3168.0	3143.0	3398.0	3168.0	3143.0	3398.0	2784.0	2860.0	3022.0	2779.0	2685.0	2806.0	2779.0	2685.0	2806.0	3216.0	2705.0	3011.0	3667.0	2635.0	3360.0	3667.0	2635.0	3360.0	3542.0	2526.0
3293.0	3504.0	3535.0	3330.0	3532.0	3509.0	3330.0	3532.0	3509.0	3323.0	3517.0	3551.0	3283.0	3417.0	3551.0	3283.0	3417.0	3551.0	3348.0	3333.0	3663.0	3011.0	3143.0	3339.0	3011.0	3143.0	3339.0	2664.0	2890.0	2825.0	2496.0	2622.0	2322.0	2496.0	2622.0	2322.0	2943.0	2594.0	2564.0	3409.0	2583.0	3025.0	3409.0	2583.0	3025.0	3308.0	2561.0	3409.0	2964.0	2393.0
3356.0	3619.0	3753.0	3351.0	3629.0	3785.0	3351.0	3629.0	3785.0	3331.0	3591.0	3820.0	3273.0	3512.0	3773.0	3273.0	3512.0	3773.0	3268.0	3413.0	3719.0	3291.0	3211.0	3581.0	3291.0	3211.0	3581.0	3051.0	3001.0	3002.0	2848.0	2677.0	2486.0	2848.0	2677.0	2486.0	2899.0	2605.0	2396.0	3251.0	2567.0	2950.0	3251.0	2567.0	2950.0	3553.0	2695.0	3439.0	3383.0	2644.0
3265.0	3379.0	3800.0	3261.0	3409.0	3782.0	3261.0	3409.0	3782.0	3260.0	3395.0	3737.0	3281.0	3362.0	3757.0	3281.0	3362.0	3757.0	3302.0	3408.0	3705.0	3323.0	3358.0	3598.0	3323.0	3358.0	3598.0	3386.0	3209.0	3226.0	3458.0	2926.0	2861.0	3458.0	2926.0	2861.0	3611.0	2816.0	2958.0	3621.0	2789.0	3250.0	3621.0	2789.0	3250.0	3565.0	2690.0	3606.0	3181.0	2568.0
3196.0	3282.0	3530.0	3196.0	3282.0	3530.0	3183.0	3338.0	3554.0	3166.0	3310.0	3549.0	3166.0	3310.0	3549.0	3246.0	3264.0	3551.0	3326.0	3151.0	3513.0	3326.0	3151.0	3513.0	3009.0	2935.0	3089.0	2819.0	2776.0	2689.0	2819.0	2776.0	2689.0	2886.0	2683.0	2642.0	3331.0	2741.0	3071.0	3331.0	2741.0	3071.0	3563.0	2712.0	3478.0	3328.0	2664.0	3580.0	3328.0	2664.0
3192.0	3335.0	3383.0	3192.0	3335.0	3383.0	3166.0	3303.0	3399.0	3242.0	3293.0	3405.0	3242.0	3293.0	3405.0	3276.0	3254.0	3445.0	3268.0	3203.0	3477.0	3268.0	3203.0	3477.0	2876.0	3001.0	3149.0	2578.0	2755.0	2725.0	2578.0	2755.0	2725.0	2613.0	2603.0	2539.0	3077.0	2621.0	2860.0	3077.0	2621.0	2860.0	3485.0	2618.0	3275.0	3244.0	2424.0	3455.0	3244.0	2424.0
3203.0	3484.0	3886.0	3271.0	3510.0	3888.0	3315.0	3523.0	3894.0	3358.0	3467.0	3899.0	3358.0	3467.0	3899.0	3324.0	3358.0	3782.0	3289.0	3157.0	3430.0	3289.0	3157.0	3430.0	3100.0	2900.0	2906.0	3209.0	2794.0	2701.0	3209.0	2794.0	2701.0	3377.0	2700.0	2923.0	3665.0	2727.0	3424.0	3665.0	2727.0	3424.0	3496.0	2622.0	3612.0	3134.0	2486.0	3717.0	3134.0	2486.0
3403.0	3591.0	3535.0	3400.0	3496.0	3466.0	3400.0	3496.0	3466.0	3419.0	3483.0	3479.0	3381.0	3416.0	3503.0	3381.0	3416.0	3503.0	3365.0	3331.0	3561.0	3399.0	3204.0	3348.0	3399.0	3204.0	3348.0	3142.0	2979.0	2948.0	3171.0	2906.0	2741.0	3171.0	2906.0	2741.0	3223.0	2818.0	3008.0	3603.0	2779.0	3420.0	3603.0	2779.0	3420.0	3362.0	2574.0	3620.0	3060.0	2110.0
3372.0	3419.0	3777.0	3372.0	3419.0	3777.0	3394.0	3421.0	3766.0	3330.0	3342.0	3697.0	3330.0	3342.0	3697.0	3270.0	3338.0	3710.0	3273.0	3357.0	3642.0	3273.0	3357.0	3642.0	3284.0	3349.0	3465.0	3350.0	3296.0	3230.0	3350.0	3296.0	3230.0	3485.0	3119.0	3235.0	3547.0	2950.0	3436.0	3547.0	2950.0	3436.0	3392.0	2728.0	3642.0	3120.0	2287.0	3698.0	3120.0	2287.0
3241.0	3495.0	3765.0	3241.0	3495.0	3765.0	3251.0	3420.0	3717.0	3237.0	3399.0	3746.0	3237.0	3399.0	3746.0	3222.0	3412.0	3727.0	3207.0	3482.0	3749.0	3207.0	3482.0	3749.0	3286.0	3493.0	3693.0	3337.0	3377.0	3455.0	3445.0	3230.0	3186.0	3445.0	3230.0	3186.0	3395.0	3074.0	3161.0	3395.0	3074.0	3161.0	3369.0	3003.0	3388.0	3265.0	2822.0	3636.0	3094.0	2654.0
3233.0	3540.0	3429.0	3233.0	3540.0	3429.0	3260.0	3556.0	3437.0	3252.0	3482.0	3444.0	3252.0	3482.0	3444.0	3205.0	3429.0	3461.0	3162.0	3389.0	3545.0	3231.0	3332.0	3519.0	3231.0	3332.0	3519.0	3102.0	3102.0	3193.0	3231.0	2950.0	3046.0	3231.0	2950.0	3046.0	3207.0	2851.0	3166.0	3416.0	2819.0	3556.0	3416.0	2819.0	3556.0	3283.0	2659.0	3686.0	2962.0	2398.0
3158.0	3542.0	3716.0	3158.0	3542.0	3716.0	3135.0	3579.0	3685.0	3131.0	3526.0	3637.0	3131.0	3526.0	3637.0	3209.0	3435.0	3573.0	3233.0	3318.0	3629.0	3233.0	3318.0	3629.0	2969.0	3241.0	3346.0	2631.0	3010.0	2986.0	2631.0	3010.0	2986.0	2782.0	2810.0	2751.0	3258.0	2626.0	3015.0	3258.0	2626.0	3015.0	3640.0	2578.0	3418.0	3556.0	2454.0	3645.0	3556.0	2454.0
3220.0	3543.0	3686.0	3264.0	3527.0	3690.0	3272.0	3533.0	3600.0	3272.0	3533.0	3600.0	3267.0	3462.0	3513.0	3218.0	3392.0	3470.0	3218.0	3392.0	3470.0	3181.0	3286.0	3388.0	3064.0	3152.0	3160.0	3064.0	3152.0	3160.0	3202.0	2981.0	2867.0	3340.0	2926.0	2970.0	3340.0	2926.0	2970.0	3542.0	2959.0	3303.0	3345.0	2911.0	3565.0	3345.0	2911.0	3565.0	3064.0	2520.0
3328.0	3398.0	3466.0	3319.0	3408.0	3440.0	3353.0	3421.0	3425.0	3353.0	3421.0	3425.0	3324.0	3324.0	3525.0	3287.0	3276.0	3610.0	3287.0	3276.0	3610.0	3147.0	3246.0	3372.0	3208.0	3250.0	3076.0	3208.0	3250.0	3076.0	3286.0	3184.0	3056.0	3391.0	3040.0	3387.0	3391.0	3040.0	3387.0	3176.0	2860.0	3650.0	2989.0	2495.0	3606.0	2989.0	2495.0	3606.0	2685.0	1977.0
3374.0	3451.0	3653.0	3374.0	3415.0	3653.0	3374.0	3415.0	3653.0	3376.0	3355.0	3631.0	3312.0	3334.0	3603.0	3312.0	3334.0	3603.0	3328.0	3373.0	3677.0	3109.0	3430.0	3402.0	3109.0	3430.0	3402.0	3085.0	3275.0	3075.0	3132.0	3114.0	3014.0	3132.0	3114.0	3014.0	3404.0	2906.0	3304.0	3535.0	2758.0	3646.0	3535.0	2758.0	3646.0	3397.0	2583.0	3569.0	3120.0	2108.0
3328.0	3335.0	3670.0	3328.0	3335.0	3670.0	3341.0	3306.0	3621.0	3387.0	3272.0	3567.0	3387.0	3272.0	3567.0	3299.0	3326.0	3587.0	3288.0	3395.0	3645.0	3288.0	3395.0	3645.0	2953.0	3402.0	3333.0	2731.0	3074.0	2903.0	2731.0	3074.0	2903.0	2929.0	2824.0	2742.0	3411.0	2771.0	3023.0	3411.0	2771.0	3023.0	3764.0	2740.0	3428.0	3401.0	2611.0	3546.0	3401.0	2611.0
3333.0	3374.0	3609.0	3333.0	3374.0	3609.0	3350.0	3345.0	3583.0	3310.0	3258.0	3567.0	3310.0	3258.0	3567.0	3277.0	3246.0	3491.0	3385.0	3331.0	3557.0	3385.0	3331.0	3557.0	3305.0	3402.0	3386.0	3547.0	3412.0	3222.0	3547.0	3412.0	3222.0	3493.0	3334.0	3252.0	3613.0	3174.0	3477.0	3613.0	3174.0	3477.0	3387.0	2993.0	3631.0	3187.0	2727.0	3596.0	3187.0	2727.0
3364.0	3371.0	3773.0	3416.0	3419.0	3864.0	3416.0	3419.0	3864.0	3460.0	3384.0	3911.0	3398.0	3346.0	3882.0	3398.0	3346.0	3882.0	3332.0	3311.0	3839.0	3047.0	3373.0	3467.0	3130.0	3232.0	3057.0	3130.0	3232.0	3057.0	3155.0	3175.0	2892.0	3372.0	2920.0	3131.0	3372.0	2920.0	3131.0	3271.0	2883.0	3448.0	3168.0	2646.0	3462.0	3168.0	2646.0	3462.0	2823.0	2274.0
3345.0	3544.0	3485.0	3352.0	3552.0	3484.0	3343.0	3541.0	3524.0	3343.0	3541.0	3524.0	3292.0	3529.0	3516.0	3255.0	3476.0	3541.0	3255.0	3476.0	3541.0	3218.0	3393.0	3501.0	3027.0	3274.0	3287.0	3027.0	3274.0	3287.0	2824.0	3056.0	2985.0	2924.0	2956.0	2943.0	2924.0	2956.0	2943.0	3240.0	2863.0	3221.0	3466.0	2831.0	3468.0	3466.0	2831.0	3468.0	3214.0	2629.0
3505.0	3338.0	3489.0	3505.0	3338.0	3489.0	3504.0	3324.0	3506.0	3443.0	3332.0	3520.0	3443.0	3332.0	3520.0	3408.0	3351.0	3558.0	3421.0	3375.0	3609.0	3387.0	3378.0	3587.0	3387.0	3378.0	3587.0	3364.0	3303.0	3489.0	3364.0	3303.0	3489.0	3308.0	3238.0	3166.0	3300.0	3266.0	3194.0	3257.0	3268.0	3337.0	3257.0	3268.0	3337.0	3151.0	3165.0	3607.0	3151.0	3165.0
3434.0	3420.0	3731.0	3418.0	3357.0	3753.0	3418.0	3357.0	3753.0	3414.0	3325.0	3754.0	3349.0	3271.0	3686.0	3349.0	3271.0	3686.0	3254.0	3178.0	3591.0	3320.0	3220.0	3367.0	3320.0	3220.0	3367.0	3055.0	3104.0	3053.0	3022.0	2927.0	2759.0	3022.0	2927.0	2759.0	3057.0	2821.0	2850.0	3513.0	2798.0	3223.0	3513.0	2798.0	3223.0	3631.0	2871.0	3549.0	3354.0	2685.0
3383.0	3321.0	3499.0	3383.0	3321.0	3499.0	3393.0	3269.0	3493.0	3383.0	3234.0	3506.0	3383.0	3234.0	3506.0	3387.0	3177.0	3468.0	3345.0	3174.0	3500.0	3345.0	3174.0	3500.0	3306.0	3207.0	3548.0	3097.0	3217.0	3257.0	3097.0	3217.0	3257.0	3307.0	3279.0	3117.0	3316.0	3290.0	3093.0	3316.0	3290.0	3093.0	3475.0	3215.0	3428.0	3252.0	3054.0	3592.0	3252.0	3054.0
3442.0	3334.0	3518.0	3442.0	3334.0	3518.0	3428.0	3332.0	3512.0	3388.0	3303.0	3490.0	3388.0	3303.0	3490.0	3331.0	3311.0	3446.0	3281.0	3342.0	3439.0	3281.0	3342.0	3439.0	3040.0	3408.0	3158.0	3230.0	3254.0	2870.0	3230.0	3254.0	2870.0	3311.0	3137.0	2803.0	3535.0	2987.0	3182.0	3535.0	2987.0	3182.0	3355.0	2943.0	3607.0	3266.0	2863.0	3635.0	3266.0	2863.0
3391.0	3403.0	3600.0	3391.0	3403.0	3600.0	3394.0	3360.0	3575.0	3381.0	3371.0	3575.0	3381.0	3371.0	3575.0	3331.0	3296.0	3582.0	3379.0	3244.0	3617.0	3379.0	3244.0	3617.0	3082.0	3085.0	3319.0	2871.0	2915.0	3057.0	2871.0	2915.0	3057.0	2894.0	2898.0	2872.0	3236.0	2929.0	3217.0	3236.0	2929.0	3217.0	3595.0	3012.0	3512.0	3526.0	2908.0	3646.0	3526.0	2908.0
3475.0	3440.0	3648.0	3497.0	3477.0	3637.0	3504.0	3476.0	3627.0	3504.0	3476.0	3627.0	3541.0	3463.0	3627.0	3583.0	3372.0	3646.0	3583.0	3372.0	3646.0	3583.0	3332.0	3662.0	3504.0	3302.0	3694.0	3504.0	3302.0	3694.0	3426.0	3339.0	3551.0	3155.0	3189.0	3204.0	3155.0	3189.0	3204.0	3290.0	3063.0	2827.0	3376.0	3015.0	2801.0	3376.0	3015.0	2801.0	3601.0	3084.0
3340.0	3331.0	3493.0	3311.0	3275.0	3527.0	3343.0	3305.0	3528.0	3343.0	3305.0	3528.0	3319.0	3269.0	3479.0	3315.0	3262.0	3394.0	3315.0	3262.0	3394.0	3355.0	3238.0	3400.0	3172.0	3348.0	3119.0	3172.0	3348.0	3119.0	3372.0	3346.0	2839.0	3321.0	3268.0	2848.0	3321.0	3268.0	2848.0	3513.0	3064.0	3185.0	3304.0	2978.0	3486.0	3304.0	2978.0	3486.0	3119.0	2625.0
3392.0	3453.0	3557.0	3392.0	3453.0	3557.0	3355.0	3372.0	3509.0	3403.0	3350.0	3479.0	3403.0	3350.0	3479.0	3364.0	3342.0	3460.0	3369.0	3254.0	3566.0	3369.0	3254.0	3566.0	3361.0	3153.0	3279.0	3441.0	3086.0	3194.0	3441.0	3086.0	3194.0	3438.0	3182.0	3108.0	3366.0	3190.0	3436.0	3366.0	3190.0	3436.0	3226.0	3194.0	3499.0	2994.0	2804.0	3493.0	2994.0	2804.0
3316.0	3371.0	3467.0	3319.0	3361.0	3443.0	3283.0	3281.0	3498.0	3283.0	3281.0	3498.0	3292.0	3196.0	3530.0	3332.0	3142.0	3564.0	3332.0	3142.0	3564.0	3436.0	3091.0	3257.0	3436.0	3091.0	3257.0	3547.0	3057.0	3098.0	3546.0	3018.0	3130.0	3451.0	3013.0	3376.0	3451.0	3013.0	3376.0	3151.0	2801.0	3546.0	2816.0	2345.0	3447.0	2816.0	2345.0	3447.0	2470.0	1780.0
3368.0	3358.0	3754.0	3334.0	3279.0	3737.0	3334.0	3296.0	3745.0	3334.0	3296.0	3745.0	3280.0	3322.0	3774.0	3136.0	3295.0	3434.0	3136.0	3295.0	3434.0	2861.0	3021.0	3050.0	3122.0	2790.0	2795.0	3122.0	2790.0	2795.0	3367.0	2658.0	3070.0	3616.0	2722.0	3404.0	3616.0	2722.0	3404.0	3142.0	2667.0	3606.0	2903.0	2293.0	3542.0	2903.0	2293.0	3542.0	2627.0	1857.0
3416.0	3407.0	3440.0	3385.0	3377.0	3420.0	3345.0	3340.0	3404.0	3345.0	3340.0	3404.0	3298.0	3335.0	3441.0	3278.0	3260.0	3470.0	3278.0	3260.0	3470.0	3321.0	3207.0	3545.0	3174.0	3191.0	3180.0	3174.0	3191.0	3180.0	3143.0	3098.0	2821.0	3236.0	3068.0	2639.0	3236.0	3068.0	2639.0	3479.0	3052.0	3004.0	3609.0	3141.0	3443.0	3609.0	3141.0	3443.0	3374.0	2965.0
3528.0	3482.0	3400.0	3530.0	3406.0	3408.0	3615.0	3405.0	3391.0	3615.0	3405.0	3391.0	3562.0	3405.0	3471.0	3519.0	3476.0	3518.0	3519.0	3476.0	3518.0	3185.0	3513.0	3374.0	3191.0	3445.0	3083.0	3191.0	3445.0	3083.0	3162.0	3376.0	2999.0	3371.0	3242.0	3266.0	3371.0	3242.0	3266.0	3312.0	3129.0	3581.0	3119.0	2791.0	3549.0	3119.0	2791.0	3549.0	2699.0	2295.0
3563.0	3519.0	3612.0	3530.0	3510.0	3594.0	3476.0	3418.0	3589.0	3476.0	3418.0	3589.0	3445.0	3393.0	3576.0	3405.0	3336.0	3617.0	3405.0	3336.0	3617.0	3367.0	3333.0	3678.0	3065.0	3174.0	3431.0	3065.0	3174.0	3431.0	3065.0	3082.0	3152.0	3047.0	3083.0	3082.0	3047.0	3083.0	3082.0	3252.0	3177.0	3400.0	3177.0	3142.0	3655.0	3177.0	3142.0	3655.0	2760.0	2712.0
3497.0	3472.0	3386.0	3497.0	3472.0	3386.0	3551.0	3447.0	3398.0	3589.0	3314.0	3401.0	3589.0	3314.0	3401.0	3498.0	3227.0	3410.0	3387.0	3126.0	3186.0	3387.0	3126.0	3186.0	3126.0	2961.0	2849.0	3110.0	2967.0	2640.0	3110.0	2967.0	2640.0	3199.0	2961.0	2854.0	3307.0	3037.0	3297.0	3307.0	3037.0	3297.0	3283.0	3005.0	3506.0	3000.0	2837.0	3584.0	3000.0	2837.0
3440.0	3387.0	3398.0	3437.0	3342.0	3385.0	3430.0	3287.0	3366.0	3430.0	3287.0	3366.0	3350.0	3223.0	3351.0	3325.0	3239.0	3337.0	3325.0	3239.0	3337.0	3144.0	3132.0	2998.0	3164.0	3050.0	2785.0	3164.0	3050.0	2785.0	3157.0	3075.0	2861.0	3284.0	3109.0	3247.0	3284.0	3109.0	3247.0	3249.0	3141.0	3495.0	3005.0	2775.0	3229.0	3005.0	2775.0	3229.0	2428.0	2192.0
3466.0	3439.0	3413.0	3500.0	3390.0	3399.0	3500.0	3390.0	3399.0	3465.0	3367.0	3395.0	3381.0	3266.0	3455.0	3381.0	3266.0	3455.0	3236.0	3217.0	3486.0	3134.0	3166.0	3509.0	3134.0	3166.0	3509.0	3151.0	3003.0	3235.0	3278.0	2802.0	2984.0	3278.0	2802.0	2984.0	3389.0	2640.0	2864.0	3405.0	2623.0	3194.0	3405.0	2623.0	3194.0	3263.0	2745.0	3435.0	2875.0	2615.0
3404.0	3449.0	3302.0	3404.0	3449.0	3302.0	3359.0	3458.0	3296.0	3334.0	3400.0	3311.0	3334.0	3400.0	3311.0	3385.0	3425.0	3339.0	3414.0	3381.0	3394.0	3414.0	3381.0	3394.0	3370.0	3360.0	3469.0	3052.0	3290.0	3217.0	3052.0	3290.0	3217.0	2751.0	3071.0	2908.0	2880.0	2997.0	2788.0	2880.0	2997.0	2788.0	3194.0	2859.0	3134.0	3567.0	2913.0	3555.0	3567.0	2913.0
3499.0	3397.0	3517.0	3499.0	3397.0	3517.0	3477.0	3326.0	3522.0	3422.0	3291.0	3498.0	3422.0	3291.0	3498.0	3366.0	3203.0	3470.0	3307.0	3145.0	3474.0	3307.0	3145.0	3474.0	3202.0	3224.0	3268.0	3307.0	3193.0	2941.0	3307.0	3193.0	2941.0	3369.0	3126.0	2780.0	3449.0	3049.0	3039.0	3449.0	3049.0	3039.0	3275.0	3030.0	3369.0	3175.0	2947.0	3457.0	3175.0	2947.0
3431.0	3348.0	3579.0	3431.0	3348.0	3579.0	3367.0	3320.0	3562.0	3346.0	3312.0	3546.0	3346.0	3312.0	3546.0	3302.0	3290.0	3521.0	3266.0	3221.0	3598.0	3266.0	3221.0	3598.0	3200.0	3190.0	3380.0	3021.0	3056.0	3105.0	3021.0	3056.0	3105.0	3133.0	3061.0	3037.0	3278.0	3009.0	3346.0	3278.0	3009.0	3346.0	3553.0	3092.0	3660.0	3431.0	3006.0	3571.0	3431.0	3006.0
3405.0	3497.0	3381.0	3405.0	3497.0	3381.0	3383.0	3435.0	3359.0	3358.0	3382.0	3399.0	3358.0	3382.0	3399.0	3318.0	3364.0	3391.0	3364.0	3323.0	3464.0	3364.0	3323.0	3464.0	3148.0	3330.0	3224.0	3279.0	3224.0	2939.0	3279.0	3224.0	2939.0	3278.0	3121.0	2748.0	3482.0	2955.0	3094.0	3482.0	2955.0	3094.0	3314.0	2855.0	3423.0	3186.0	2848.0	3589.0	3186.0	2848.0
3461.0	3483.0	3649.0	3461.0	3483.0	3649.0	3453.0	3406.0	3613.0	3428.0	3323.0	3594.0	3428.0	3323.0	3594.0	3366.0	3322.0	3525.0	3302.0	3391.0	3523.0	3302.0	3391.0	3523.0	3309.0	3245.0	3200.0	3447.0	2965.0	3023.0	3447.0	2965.0	3023.0	3543.0	2685.0	2987.0	3475.0	2826.0	3308.0	3475.0	2826.0	3308.0	3304.0	2985.0	3491.0	2821.0	2849.0	3398.0	2821.0	2849.0
3504.0	3376.0	3481.0	3467.0	3366.0	3383.0	3375.0	3351.0	3319.0	3375.0	3351.0	3319.0	3338.0	3304.0	3325.0	3333.0	3274.0	3375.0	3333.0	3274.0	3375.0	3262.0	3366.0	3437.0	3273.0	3435.0	3301.0	3273.0	3435.0	3301.0	3331.0	3326.0	3017.0	3434.0	3196.0	2977.0	3426.0	3116.0	3182.0	3426.0	3116.0	3182.0	3357.0	3063.0	3418.0	3357.0	3063.0	3418.0	2971.0	2703.0
3484.0	3414.0	3473.0	3400.0	3400.0	3452.0	3400.0	3400.0	3452.0	3384.0	3366.0	3409.0	3374.0	3318.0	3417.0	3374.0	3318.0	3417.0	3351.0	3271.0	3481.0	3192.0	3228.0	3193.0	3192.0	3228.0	3193.0	2920.0	3052.0	2869.0	3060.0	2945.0	2549.0	3060.0	2945.0	2549.0	3268.0	2871.0	2776.0	3554.0	2843.0	3180.0	3554.0	2843.0	3180.0	3383.0	2753.0	3383.0	2830.0	2376.0
2388.0	1933.0	2379.0	2388.0	1933.0	2379.0	2387.0	1933.0	2384.0	2383.0	1941.0	2393.0	2383.0	1941.0	2393.0	2380.0	1950.0	2447.0	2396.0	1990.0	2500.0	2396.0	1990.0	2500.0	2436.0	1984.0	2551.0	2364.0	1546.0	2344.0	2364.0	1546.0	2344.0	2188.0	1039.0	2108.0	1950.0	580.0	1834.0	1950.0	580.0	1834.0	1967.0	594.0	1815.0	2322.0	967.0	2048.0	2322.0	967.0
2518.0	2238.0	2415.0	2518.0	2225.0	2468.0	2518.0	2225.0	2468.0	2538.0	2188.0	2523.0	2579.0	2188.0	2611.0	2579.0	2188.0	2611.0	2617.0	1734.0	2707.0	2501.0	1232.0	2520.0	2501.0	1232.0	2520.0	2320.0	706.0	2307.0	2231.0	677.0	2216.0	2231.0	677.0	2216.0	2391.0	1029.0	2431.0	2648.0	1538.0	2618.0	2648.0	1538.0	2618.0	2737.0	2163.0	2607.0	2696.0	2365.0
2570.0	2378.0	2381.0	2570.0	2378.0	2381.0	2591.0	2389.0	2365.0	2588.0	2377.0	2443.0	2588.0	2377.0	2443.0	2565.0	2259.0	2438.0	2497.0	1694.0	2321.0	2497.0	1694.0	2321.0	2400.0	1131.0	2154.0	2384.0	768.0	2114.0	2384.0	768.0	2114.0	2479.0	1082.0	2375.0	2574.0	1559.0	2495.0	2574.0	1559.0	2495.0	2619.0	2067.0	2588.0	2590.0	2350.0	2498.0	2590.0	2350.0
2394.0	2204.0	2477.0	2394.0	2204.0	2477.0	2408.0	2269.0	2482.0	2558.0	2305.0	2624.0	2558.0	2305.0	2624.0	2638.0	2240.0	2735.0	2587.0	1694.0	2586.0	2587.0	1694.0	2586.0	2351.0	1169.0	2383.0	2297.0	784.0	2249.0	2297.0	784.0	2249.0	2486.0	1081.0	2439.0	2638.0	1571.0	2544.0	2638.0	1571.0	2544.0	2766.0	2064.0	2603.0	2693.0	2317.0	2494.0	2693.0	2317.0
2394.0	2226.0	2311.0	2394.0	2226.0	2311.0	2368.0	2223.0	2306.0	2379.0	2212.0	2353.0	2379.0	2212.0	2353.0	2437.0	2319.0	2495.0	2517.0	2320.0	2605.0	2517.0	2320.0	2605.0	2513.0	1853.0	2618.0	2336.0	1221.0	2431.0	2336.0	1221.0	2431.0	2103.0	733.0	2266.0	2168.0	785.0	2225.0	2168.0	785.0	2225.0	2416.0	1231.0	2378.0	2641.0	1805.0	2502.0	2641.0	1805.0
2412.0	2078.0	2204.0	2412.0	2078.0	2204.0	2478.0	2154.0	2239.0	2545.0	2232.0	2362.0	2545.0	2232.0	2362.0	2616.0	2223.0	2445.0	2616.0	2223.0	2445.0	2619.0	1685.0	2328.0	2426.0	1123.0	2162.0	2312.0	671.0	2064.0	2312.0	671.0	2064.0	2320.0	825.0	2237.0	2567.0	1437.0	2375.0	2567.0	1437.0	2375.0	2724.0	2097.0	2476.0	2652.0	2601.0	2404.0	2652.0	2601.0
2519.0	2188.0	2194.0	2538.0	2214.0	2222.0	2538.0	2214.0	2222.0	2574.0	2273.0	2403.0	2602.0	2298.0	2511.0	2602.0	2298.0	2511.0	2563.0	2050.0	2500.0	2541.0	1504.0	2326.0	2541.0	1504.0	2326.0	2370.0	969.0	2164.0	2291.0	695.0	2040.0	2291.0	695.0	2040.0	2336.0	932.0	2177.0	2613.0	1620.0	2322.0	2787.0	2446.0	2541.0	2787.0	2446.0	2541.0	2689.0	2789.0
2587.0	2218.0	2287.0	2656.0	2231.0	2282.0	2662.0	2290.0	2287.0	2662.0	2290.0	2287.0	2654.0	2322.0	2388.0	2592.0	2066.0	2463.0	2539.0	1506.0	2388.0	2539.0	1506.0	2388.0	2355.0	962.0	2154.0	2355.0	962.0	2154.0	2255.0	677.0	1970.0	2269.0	856.0	2151.0	2540.0	1513.0	2356.0	2540.0	1513.0	2356.0	2632.0	2043.0	2486.0	2624.0	2413.0	2385.0	2624.0	2413.0
2422.0	2017.0	2242.0	2447.0	2097.0	2295.0	2447.0	2097.0	2295.0	2479.0	2291.0	2449.0	2479.0	2404.0	2630.0	2479.0	2404.0	2630.0	2524.0	2309.0	2623.0	2524.0	2309.0	2623.0	2567.0	1700.0	2400.0	2495.0	1098.0	2067.0	2495.0	1098.0	2067.0	2370.0	722.0	1880.0	2376.0	905.0	2019.0	2574.0	1568.0	2332.0	2574.0	1568.0	2332.0	2707.0	2213.0	2469.0	2645.0	2643.0
2525.0	2251.0	2550.0	2501.0	2252.0	2531.0	2491.0	2283.0	2551.0	2491.0	2283.0	2551.0	2520.0	2425.0	2618.0	2583.0	2469.0	2683.0	2583.0	2469.0	2683.0	2605.0	2464.0	2677.0	2596.0	1928.0	2605.0	2596.0	1928.0	2605.0	2468.0	1353.0	2365.0	2359.0	803.0	2200.0	2359.0	803.0	2200.0	2280.0	710.0	2085.0	2424.0	1048.0	2191.0	2424.0	1048.0	2191.0	2640.0	1717.0
2430.0	2237.0	2470.0	2430.0	2237.0	2470.0	2452.0	2244.0	2500.0	2466.0	2265.0	2577.0	2466.0	2265.0	2577.0	2550.0	2249.0	2688.0	2563.0	2205.0	2731.0	2563.0	2205.0	2731.0	2525.0	1736.0	2657.0	2423.0	1243.0	2440.0	2423.0	1243.0	2440.0	2302.0	784.0	2252.0	2228.0	729.0	2103.0	2228.0	729.0	2103.0	2272.0	758.0	2200.0	2449.0	1033.0	2388.0	2449.0	1033.0
2447.0	2233.0	2376.0	2447.0	2233.0	2376.0	2468.0	2254.0	2402.0	2434.0	2241.0	2381.0	2434.0	2241.0	2381.0	2432.0	2245.0	2497.0	2470.0	2320.0	2538.0	2470.0	2320.0	2538.0	2522.0	2042.0	2546.0	2582.0	1582.0	2418.0	2582.0	1582.0	2418.0	2475.0	1019.0	2248.0	2410.0	819.0	2192.0	2410.0	819.0	2192.0	2428.0	1101.0	2285.0	2558.0	1662.0	2449.0	2558.0	1662.0
2479.0	2048.0	2339.0	2471.0	2049.0	2335.0	2451.0	2058.0	2333.0	2415.0	2128.0	2336.0	2415.0	2128.0	2336.0	2453.0	2259.0	2479.0	2453.0	2259.0	2479.0	2474.0	2399.0	2663.0	2517.0	2159.0	2713.0	2460.0	1609.0	2530.0	2460.0	1609.0	2530.0	2306.0	999.0	2197.0	2109.0	717.0	2053.0	2109.0	717.0	2053.0	2068.0	669.0	1950.0	2275.0	920.0	2190.0	2275.0	920.0
2404.0	2202.0	2306.0	2404.0	2202.0	2306.0	2515.0	2223.0	2345.0	2625.0	2300.0	2387.0	2625.0	2300.0	2387.0	2740.0	2336.0	2573.0	2749.0	2216.0	2682.0	2749.0	2216.0	2682.0	2745.0	1701.0	2583.0	2567.0	1144.0	2350.0	2567.0	1144.0	2350.0	2354.0	743.0	2169.0	2158.0	687.0	2188.0	2158.0	687.0	2188.0	2256.0	802.0	2317.0	2518.0	1376.0	2426.0	2518.0	1376.0
2407.0	2300.0	2314.0	2407.0	2300.0	2314.0	2426.0	2332.0	2323.0	2483.0	2371.0	2348.0	2483.0	2371.0	2348.0	2601.0	2464.0	2444.0	2651.0	2498.0	2578.0	2651.0	2498.0	2578.0	2637.0	2396.0	2710.0	2522.0	1778.0	2554.0	2522.0	1778.0	2554.0	2393.0	1182.0	2313.0	2297.0	718.0	2095.0	2297.0	718.0	2095.0	2256.0	707.0	2169.0	2417.0	1055.0	2377.0	2417.0	1055.0
2546.0	2321.0	2339.0	2499.0	2340.0	2341.0	2499.0	2340.0	2341.0	2446.0	2359.0	2329.0	2405.0	2415.0	2369.0	2405.0	2415.0	2369.0	2468.0	2347.0	2473.0	2543.0	1830.0	2489.0	2543.0	1830.0	2489.0	2447.0	1252.0	2390.0	2292.0	802.0	2215.0	2292.0	802.0	2215.0	2257.0	912.0	2292.0	2549.0	1442.0	2459.0	2549.0	1442.0	2459.0	2757.0	1974.0	2580.0	2767.0	2492.0
2394.0	2166.0	2321.0	2357.0	2203.0	2323.0	2372.0	2249.0	2311.0	2372.0	2249.0	2311.0	2425.0	2353.0	2362.0	2515.0	2373.0	2414.0	2515.0	2373.0	2414.0	2529.0	2138.0	2426.0	2485.0	1574.0	2378.0	2485.0	1574.0	2378.0	2290.0	1048.0	2263.0	2125.0	750.0	2180.0	2125.0	750.0	2180.0	1962.0	724.0	2132.0	2163.0	1032.0	2284.0	2163.0	1032.0	2284.0	2448.0	1614.0
2455.0	2124.0	2311.0	2455.0	2124.0	2311.0	2452.0	2181.0	2332.0	2451.0	2260.0	2375.0	2451.0	2260.0	2375.0	2468.0	2358.0	2513.0	2529.0	1936.0	2494.0	2529.0	1936.0	2494.0	2405.0	1410.0	2365.0	2200.0	821.0	2104.0	2200.0	821.0	2104.0	1957.0	688.0	1968.0	2056.0	716.0	2048.0	2056.0	716.0	2048.0	2250.0	1042.0	2243.0	2423.0	1540.0	2390.0	2423.0	1540.0
2395.0	2025.0	2201.0	2395.0	2025.0	2201.0	2425.0	2047.0	2197.0	2408.0	2102.0	2191.0	2408.0	2102.0	2191.0	2456.0	2224.0	2226.0	2510.0	2321.0	2324.0	2510.0	2321.0	2324.0	2563.0	2002.0	2501.0	2416.0	1470.0	2449.0	2416.0	1470.0	2449.0	2231.0	933.0	2301.0	2220.0	908.0	2206.0	2220.0	908.0	2206.0	2440.0	1279.0	2358.0	2728.0	1842.0	2530.0	2728.0	1842.0
2386.0	2269.0	2386.0	2407.0	2293.0	2354.0	2407.0	2328.0	2350.0	2407.0	2328.0	2350.0	2394.0	2345.0	2375.0	2454.0	2413.0	2417.0	2550.0	2464.0	2445.0	2550.0	2464.0	2445.0	2599.0	2147.0	2393.0	2391.0	1525.0	2285.0	2391.0	1525.0	2285.0	2140.0	930.0	2146.0	2140.0	930.0	2146.0	1912.0	687.0	2054.0	2020.0	794.0	2148.0	2233.0	1220.0	2344.0	2233.0	1220.0
2430.0	2443.0	2252.0	2430.0	2443.0	2252.0	2462.0	2443.0	2264.0	2441.0	2488.0	2336.0	2441.0	2488.0	2336.0	2413.0	2572.0	2422.0	2375.0	2381.0	2534.0	2375.0	2381.0	2534.0	2367.0	1802.0	2513.0	2363.0	1156.0	2403.0	2253.0	746.0	2289.0	2253.0	746.0	2289.0	2108.0	693.0	2238.0	2108.0	693.0	2238.0	2132.0	770.0	2411.0	2289.0	1181.0	2524.0	2509.0	1763.0
2463.0	2228.0	2357.0	2433.0	2223.0	2348.0	2433.0	2223.0	2348.0	2421.0	2227.0	2339.0	2437.0	2240.0	2363.0	2437.0	2240.0	2363.0	2530.0	2316.0	2403.0	2630.0	2387.0	2521.0	2650.0	2033.0	2572.0	2650.0	2033.0	2572.0	2581.0	1502.0	2406.0	2411.0	958.0	2197.0	2411.0	958.0	2197.0	2324.0	777.0	2008.0	2324.0	777.0	2008.0	2261.0	889.0	2152.0	2350.0	1362.0
2423.0	2069.0	2328.0	2391.0	2071.0	2327.0	2407.0	2084.0	2324.0	2407.0	2084.0	2324.0	2375.0	2185.0	2365.0	2464.0	2289.0	2433.0	2464.0	2289.0	2433.0	2476.0	1873.0	2381.0	2402.0	1345.0	2213.0	2402.0	1345.0	2213.0	2177.0	804.0	2010.0	2084.0	791.0	2011.0	2084.0	791.0	2011.0	2233.0	1192.0	2233.0	2510.0	1781.0	2431.0	2510.0	1781.0	2431.0	2723.0	2345.0
2520.0	2813.0	2236.0	2535.0	2866.0	2243.0	2535.0	2866.0	2243.0	2574.0	2919.0	2287.0	2615.0	2882.0	2531.0	2615.0	2882.0	2531.0	2630.0	2691.0	2623.0	2616.0	2114.0	2626.0	2616.0	2114.0	2626.0	2411.0	1445.0	2359.0	2267.0	900.0	2204.0	2267.0	900.0	2204.0	2167.0	876.0	2186.0	2342.0	1359.0	2333.0	2342.0	1359.0	2333.0	2539.0	2002.0	2455.0	2637.0	2557.0
2927.0	2826.0	2213.0	2927.0	2826.0	2213.0	2910.0	2798.0	2233.0	2902.0	2705.0	2357.0	2902.0	2705.0	2357.0	2761.0	2563.0	2456.0	2526.0	1954.0	2454.0	2526.0	1954.0	2454.0	2267.0	1361.0	2269.0	2169.0	825.0	2112.0	2169.0	825.0	2112.0	2245.0	826.0	2153.0	2314.0	1271.0	2405.0	2314.0	1271.0	2405.0	2479.0	1890.0	2526.0	2512.0	2492.0	2523.0	2512.0	2492.0
2485.0	2413.0	2307.0	2542.0	2442.0	2302.0	2531.0	2418.0	2299.0	2531.0	2418.0	2299.0	2520.0	2398.0	2349.0	2498.0	2323.0	2436.0	2498.0	2323.0	2436.0	2464.0	1906.0	2309.0	2310.0	1384.0	2125.0	2310.0	1384.0	2125.0	2285.0	940.0	1862.0	2263.0	985.0	2032.0	2472.0	1454.0	2254.0	2472.0	1454.0	2254.0	2568.0	2077.0	2445.0	2568.0	2077.0	2445.0	2656.0	2534.0
2351.0	2137.0	2346.0	2351.0	2137.0	2346.0	2384.0	2224.0	2383.0	2479.0	2469.0	2373.0	2479.0	2469.0	2373.0	2555.0	2537.0	2567.0	2601.0	2163.0	2589.0	2601.0	2163.0	2589.0	2460.0	1511.0	2582.0	2335.0	977.0	2301.0	2335.0	977.0	2301.0	2204.0	886.0	2237.0	2290.0	1196.0	2335.0	2290.0	1196.0	2335.0	2479.0	1651.0	2461.0	2614.0	2233.0	2522.0	2614.0	2233.0
2405.0	2308.0	2168.0	2386.0	2319.0	2150.0	2386.0	2319.0	2150.0	2410.0	2322.0	2157.0	2415.0	2326.0	2161.0	2415.0	2326.0	2161.0	2410.0	2342.0	2270.0	2367.0	2503.0	2400.0	2367.0	2503.0	2400.0	2408.0	2227.0	2511.0	2332.0	1788.0	2525.0	2332.0	1788.0	2525.0	2326.0	1138.0	2442.0	2219.0	971.0	2418.0	2219.0	971.0	2418.0	2343.0	1304.0	2474.0	2379.0	1857.0
2382.0	2330.0	2322.0	2382.0	2330.0	2322.0	2400.0	2319.0	2317.0	2444.0	2324.0	2345.0	2444.0	2324.0	2345.0	2459.0	2308.0	2395.0	2448.0	2392.0	2419.0	2448.0	2392.0	2419.0	2427.0	1938.0	2420.0	2277.0	1389.0	2335.0	2277.0	1389.0	2335.0	2123.0	776.0	2273.0	2061.0	696.0	2173.0	2061.0	696.0	2173.0	2224.0	1008.0	2245.0	2509.0	1537.0	2374.0	2509.0	1537.0
2249.0	2237.0	2322.0	2248.0	2244.0	2313.0	2248.0	2244.0	2313.0	2258.0	2364.0	2352.0	2371.0	2276.0	2333.0	2371.0	2276.0	2333.0	2361.0	1806.0	2233.0	2269.0	1163.0	1970.0	2269.0	1163.0	1970.0	2084.0	744.0	1799.0	2172.0	777.0	1874.0	2172.0	777.0	1874.0	2360.0	1123.0	2133.0	2596.0	1716.0	2329.0	2596.0	1716.0	2329.0	2632.0	2321.0	2386.0	2622.0	2597.0
2284.0	2162.0	2208.0	2284.0	2162.0	2208.0	2270.0	2183.0	2216.0	2321.0	2256.0	2217.0	2321.0	2256.0	2217.0	2362.0	2469.0	2229.0	2426.0	2553.0	2313.0	2426.0	2553.0	2313.0	2446.0	2495.0	2387.0	2485.0	1891.0	2431.0	2485.0	1891.0	2431.0	2367.0	1348.0	2346.0	2253.0	905.0	2277.0	2253.0	905.0	2277.0	2172.0	920.0	2232.0	2378.0	1255.0	2356.0	2378.0	1255.0
2379.0	2356.0	2212.0	2357.0	2330.0	2218.0	2337.0	2322.0	2236.0	2337.0	2322.0	2236.0	2356.0	2428.0	2326.0	2387.0	2553.0	2488.0	2387.0	2553.0	2488.0	2427.0	2598.0	2600.0	2491.0	2000.0	2590.0	2491.0	2000.0	2590.0	2341.0	1382.0	2388.0	2219.0	816.0	2228.0	2219.0	816.0	2228.0	2080.0	806.0	2121.0	2245.0	1021.0	2225.0	2245.0	1021.0	2225.0	2420.0	1546.0
2392.0	2398.0	2248.0	2393.0	2318.0	2239.0	2393.0	2318.0	2239.0	2407.0	2335.0	2229.0	2470.0	2384.0	2290.0	2470.0	2384.0	2290.0	2507.0	2426.0	2432.0	2622.0	1952.0	2536.0	2622.0	1952.0	2536.0	2484.0	1391.0	2499.0	2314.0	811.0	2291.0	2314.0	811.0	2291.0	2098.0	770.0	2126.0	2210.0	987.0	2189.0	2210.0	987.0	2189.0	2431.0	1520.0	2364.0	2654.0	2137.0
2386.0	2280.0	2270.0	2386.0	2280.0	2270.0	2384.0	2351.0	2295.0	2458.0	2574.0	2380.0	2458.0	2574.0	2380.0	2473.0	2683.0	2499.0	2504.0	2197.0	2533.0	2504.0	2197.0	2533.0	2342.0	1478.0	2468.0	2179.0	857.0	2346.0	2060.0	753.0	2246.0	2060.0	753.0	2246.0	2182.0	969.0	2344.0	2366.0	1562.0	2431.0	2366.0	1562.0	2431.0	2514.0	2124.0	2453.0	2514.0	2124.0
2387.0	2121.0	2190.0	2350.0	2141.0	2204.0	2343.0	2163.0	2207.0	2343.0	2163.0	2207.0	2364.0	2208.0	2220.0	2376.0	2268.0	2247.0	2376.0	2268.0	2247.0	2419.0	2125.0	2307.0	2291.0	1636.0	2217.0	2291.0	1636.0	2217.0	2131.0	1107.0	2124.0	1947.0	775.0	2033.0	1947.0	775.0	2033.0	2082.0	927.0	2168.0	2357.0	1446.0	2354.0	2357.0	1446.0	2354.0	2622.0	2036.0
2330.0	2224.0	2241.0	2314.0	2200.0	2242.0	2314.0	2200.0	2242.0	2282.0	2216.0	2308.0	2283.0	2383.0	2380.0	2283.0	2383.0	2380.0	2373.0	2237.0	2367.0	2298.0	1711.0	2272.0	2298.0	1711.0	2272.0	2142.0	1046.0	2088.0	1928.0	718.0	2032.0	1928.0	718.0	2032.0	2010.0	769.0	2135.0	2259.0	1122.0	2297.0	2259.0	1122.0	2297.0	2530.0	1778.0	2443.0	2645.0	2607.0
2754.0	2933.0	2258.0	2744.0	2974.0	2273.0	2758.0	3043.0	2281.0	2758.0	3043.0	2281.0	2758.0	3079.0	2300.0	2723.0	3012.0	2332.0	2723.0	3012.0	2332.0	2606.0	2400.0	2417.0	2394.0	1624.0	2370.0	2394.0	1624.0	2370.0	2242.0	933.0	2293.0	2149.0	797.0	2195.0	2149.0	797.0	2195.0	2182.0	1087.0	2312.0	2329.0	1717.0	2421.0	2329.0	1717.0	2421.0	2499.0	2367.0
2333.0	2451.0	2256.0	2323.0	2529.0	2255.0	2323.0	2529.0	2255.0	2331.0	2660.0	2262.0	2337.0	2767.0	2328.0	2337.0	2767.0	2328.0	2391.0	2658.0	2408.0	2454.0	2058.0	2480.0	2454.0	2058.0	2480.0	2481.0	1431.0	2434.0	2446.0	903.0	2358.0	2446.0	903.0	2358.0	2357.0	800.0	2201.0	2314.0	887.0	2252.0	2314.0	887.0	2252.0	2325.0	1355.0	2362.0	2471.0	1941.0
2389.0	2623.0	2260.0	2379.0	2616.0	2263.0	2379.0	2616.0	2263.0	2366.0	2668.0	2268.0	2406.0	2653.0	2332.0	2406.0	2653.0	2332.0	2452.0	2335.0	2340.0	2452.0	1702.0	2335.0	2452.0	1702.0	2335.0	2374.0	1100.0	2187.0	2258.0	798.0	2112.0	2258.0	798.0	2112.0	2270.0	983.0	2178.0	2380.0	1619.0	2401.0	2380.0	1619.0	2401.0	2532.0	2318.0	2544.0	2540.0	2773.0
2384.0	2117.0	2236.0	2397.0	2096.0	2281.0	2415.0	2101.0	2329.0	2415.0	2101.0	2329.0	2420.0	2165.0	2413.0	2406.0	2381.0	2387.0	2406.0	2381.0	2387.0	2421.0	2058.0	2462.0	2429.0	1573.0	2379.0	2429.0	1573.0	2379.0	2382.0	901.0	2324.0	2304.0	758.0	2187.0	2304.0	758.0	2187.0	2306.0	1028.0	2282.0	2399.0	1599.0	2492.0	2399.0	1599.0	2492.0	2530.0	2319.0
2387.0	2853.0	2465.0	2579.0	3038.0	2430.0	2579.0	3038.0	2430.0	2783.0	3306.0	2383.0	3023.0	3395.0	2427.0	3023.0	3395.0	2427.0	3044.0	3249.0	2521.0	2889.0	2715.0	2519.0	2889.0	2715.0	2519.0	2630.0	1898.0	2486.0	2377.0	1239.0	2271.0	2377.0	1239.0	2271.0	2399.0	889.0	2162.0	2445.0	977.0	2202.0	2445.0	977.0	2202.0	2517.0	1379.0	2391.0	2490.0	2022.0
2351.0	2779.0	2311.0	2363.0	2772.0	2317.0	2363.0	2772.0	2317.0	2354.0	2771.0	2319.0	2369.0	2784.0	2405.0	2406.0	2619.0	2422.0	2406.0	2619.0	2422.0	2374.0	2040.0	2437.0	2261.0	1363.0	2279.0	2261.0	1363.0	2279.0	2098.0	868.0	2186.0	2152.0	917.0	2199.0	2152.0	917.0	2199.0	2300.0	1355.0	2396.0	2473.0	1947.0	2540.0	2473.0	1947.0	2540.0	2509.0	2499.0
2263.0	2393.0	2300.0	2259.0	2403.0	2287.0	2259.0	2403.0	2287.0	2264.0	2384.0	2272.0	2264.0	2384.0	2272.0	2266.0	2450.0	2338.0	2343.0	2431.0	2329.0	2303.0	1999.0	2333.0	2303.0	1999.0	2333.0	2186.0	1422.0	2213.0	1986.0	924.0	2163.0	1986.0	924.0	2163.0	2000.0	1016.0	2190.0	2000.0	1016.0	2190.0	2194.0	1445.0	2319.0	2437.0	2053.0	2429.0	2521.0	2395.0
2243.0	2195.0	2341.0	2243.0	2195.0	2341.0	2233.0	2225.0	2374.0	2247.0	2274.0	2395.0	2247.0	2274.0	2395.0	2273.0	2401.0	2495.0	2318.0	2566.0	2493.0	2318.0	2566.0	2493.0	2350.0	2561.0	2460.0	2404.0	2163.0	2472.0	2404.0	2163.0	2472.0	2313.0	1518.0	2455.0	2180.0	993.0	2402.0	2180.0	993.0	2402.0	2094.0	795.0	2216.0	2226.0	1103.0	2345.0	2226.0	1103.0
2375.0	2552.0	2363.0	2361.0	2581.0	2328.0	2361.0	2581.0	2328.0	2353.0	2554.0	2313.0	2409.0	2583.0	2363.0	2409.0	2583.0	2363.0	2432.0	2541.0	2392.0	2438.0	2018.0	2441.0	2438.0	2018.0	2441.0	2327.0	1381.0	2380.0	2239.0	799.0	2265.0	2239.0	799.0	2265.0	2143.0	748.0	2130.0	2237.0	942.0	2177.0	2237.0	942.0	2177.0	2324.0	1553.0	2389.0	2548.0	2227.0
2346.0	2585.0	2334.0	2352.0	2663.0	2327.0	2352.0	2663.0	2327.0	2382.0	2750.0	2367.0	2416.0	2835.0	2384.0	2416.0	2835.0	2384.0	2452.0	2776.0	2446.0	2465.0	2443.0	2448.0	2465.0	2443.0	2448.0	2446.0	1923.0	2426.0	2373.0	1448.0	2261.0	2373.0	1448.0	2261.0	2295.0	1202.0	2226.0	2281.0	1243.0	2236.0	2281.0	1243.0	2236.0	2317.0	1513.0	2473.0	2406.0	2075.0
2472.0	2678.0	2374.0	2472.0	2678.0	2374.0	2510.0	2693.0	2377.0	2524.0	2717.0	2445.0	2524.0	2717.0	2445.0	2571.0	2511.0	2414.0	2437.0	1896.0	2402.0	2437.0	1896.0	2402.0	2428.0	1228.0	2228.0	2343.0	793.0	2168.0	2343.0	793.0	2168.0	2443.0	824.0	2091.0	2448.0	1106.0	2229.0	2448.0	1106.0	2229.0	2520.0	1593.0	2378.0	2591.0	2210.0	2485.0	2591.0	2210.0
2326.0	2451.0	2289.0	2323.0	2448.0	2236.0	2323.0	2448.0	2236.0	2335.0	2478.0	2255.0	2313.0	2542.0	2382.0	2313.0	2542.0	2382.0	2310.0	2434.0	2473.0	2216.0	1871.0	2441.0	2216.0	1871.0	2441.0	2131.0	1233.0	2345.0	2027.0	790.0	2263.0	2027.0	790.0	2263.0	2145.0	888.0	2372.0	2240.0	1345.0	2450.0	2240.0	1345.0	2450.0	2399.0	1983.0	2529.0	2425.0	2575.0
2389.0	2639.0	2489.0	2381.0	2635.0	2506.0	2381.0	2635.0	2506.0	2404.0	2632.0	2527.0	2372.0	2602.0	2502.0	2372.0	2602.0	2502.0	2437.0	2280.0	2358.0	2331.0	1731.0	2246.0	2331.0	1731.0	2246.0	2284.0	1170.0	2118.0	2152.0	896.0	2107.0	2152.0	896.0	2107.0	2214.0	1131.0	2244.0	2373.0	1778.0	2435.0	2373.0	1778.0	2435.0	2452.0	2448.0	2560.0	2496.0	2741.0
2286.0	2330.0	2252.0	2302.0	2357.0	2280.0	2302.0	2357.0	2280.0	2309.0	2383.0	2330.0	2305.0	2377.0	2342.0	2305.0	2377.0	2342.0	2297.0	2406.0	2411.0	2318.0	2425.0	2414.0	2318.0	2425.0	2414.0	2383.0	1965.0	2474.0	2379.0	1371.0	2253.0	2379.0	1371.0	2253.0	2214.0	773.0	2120.0	2048.0	711.0	1965.0	2048.0	711.0	1965.0	2106.0	795.0	2161.0	2314.0	1415.0
3272.0	3557.0	3609.0	3278.0	3525.0	3611.0	3278.0	3525.0	3611.0	3270.0	3506.0	3611.0	3292.0	3508.0	3610.0	3332.0	3505.0	3608.0	3332.0	3505.0	3608.0	3366.0	3510.0	3615.0	3367.0	3503.0	3616.0	3367.0	3503.0	3616.0	3349.0	3515.0	3615.0	3350.0	3510.0	3613.0	3350.0	3510.0	3613.0	3356.0	3508.0	3604.0	3350.0	3491.0	3606.0	3350.0	3491.0	3606.0	3329.0	3493.0
3694.0	3388.0	3801.0	3694.0	3388.0	3801.0	3622.0	3570.0	3799.0	3454.0	3576.0	3519.0	3196.0	3409.0	3254.0	3196.0	3409.0	3254.0	2945.0	2893.0	2956.0	2945.0	2893.0	2956.0	2751.0	2378.0	2958.0	2785.0	2229.0	2979.0	3070.0	2560.0	3057.0	3070.0	2560.0	3057.0	3377.0	3209.0	3406.0	3636.0	3572.0	3700.0	3636.0	3572.0	3700.0	3731.0	3620.0	3952.0	3817.0	3475.0
3322.0	3886.0	3998.0	3322.0	3886.0	3998.0	3383.0	3990.0	4002.0	3397.0	4095.0	3988.0	3397.0	4095.0	3988.0	3580.0	4095.0	3975.0	3655.0	3938.0	3665.0	3655.0	3938.0	3665.0	3454.0	3559.0	3323.0	3114.0	3092.0	2991.0	3114.0	3092.0	2991.0	2808.0	2538.0	2976.0	2814.0	2240.0	2954.0	2814.0	2240.0	2954.0	2949.0	2307.0	2924.0	3191.0	3018.0	2963.0	3191.0	3018.0
3675.0	4084.0	3816.0	3673.0	4084.0	3825.0	3656.0	4095.0	3869.0	3656.0	4095.0	3869.0	3661.0	3951.0	3611.0	3478.0	3412.0	3216.0	3478.0	3412.0	3216.0	3248.0	2753.0	2809.0	2996.0	2247.0	2752.0	2996.0	2247.0	2752.0	2914.0	2208.0	2841.0	3111.0	2678.0	2947.0	3111.0	2678.0	2947.0	3381.0	3245.0	3321.0	3636.0	3741.0	3695.0	3636.0	3741.0	3695.0	3746.0	3816.0
3715.0	4036.0	3949.0	3715.0	4036.0	3949.0	3750.0	4037.0	3910.0	3694.0	3924.0	3576.0	3694.0	3924.0	3576.0	3540.0	3574.0	3155.0	3221.0	2950.0	2692.0	3221.0	2950.0	2692.0	2940.0	2321.0	2589.0	2869.0	2075.0	2698.0	2869.0	2075.0	2698.0	3117.0	2209.0	2874.0	3492.0	2734.0	3009.0	3492.0	2734.0	3009.0	3762.0	3206.0	3402.0	3774.0	3480.0	3733.0	3774.0	3480.0
3471.0	3239.0	3823.0	3439.0	3260.0	3835.0	3439.0	3260.0	3835.0	3531.0	3281.0	3834.0	3560.0	3139.0	3425.0	3560.0	3139.0	3425.0	3235.0	2691.0	2963.0	2794.0	2054.0	2584.0	2794.0	2054.0	2584.0	2552.0	1721.0	2662.0	2873.0	1975.0	2872.0	2873.0	1975.0	2872.0	3321.0	2574.0	3044.0	3671.0	3096.0	3429.0	3671.0	3096.0	3429.0	3798.0	3386.0	3722.0	3883.0	3378.0
3731.0	3935.0	4020.0	3747.0	3958.0	4037.0	3763.0	3935.0	3990.0	3763.0	3935.0	3990.0	3678.0	3842.0	3638.0	3509.0	3450.0	3093.0	3509.0	3450.0	3093.0	3165.0	2879.0	2623.0	2923.0	2293.0	2441.0	2923.0	2293.0	2441.0	2884.0	2140.0	2543.0	3128.0	2623.0	2634.0	3128.0	2623.0	2634.0	3502.0	3292.0	2874.0	3670.0	3829.0	3327.0	3670.0	3829.0	3327.0	3703.0	3989.0
3720.0	4002.0	3861.0	3704.0	4012.0	3830.0	3715.0	4002.0	3774.0	3715.0	4002.0	3774.0	3678.0	3936.0	3503.0	3678.0	3936.0	3503.0	3501.0	3617.0	3097.0	3241.0	3139.0	2677.0	3035.0	2515.0	2496.0	3035.0	2515.0	2496.0	2874.0	2200.0	2445.0	2937.0	2321.0	2442.0	2937.0	2321.0	2442.0	3190.0	2948.0	2626.0	3532.0	3590.0	3150.0	3532.0	3590.0	3150.0	3666.0	3838.0
3663.0	3826.0	4087.0	3700.0	3901.0	4086.0	3700.0	3901.0	4086.0	3654.0	3926.0	3987.0	3619.0	3680.0	3638.0	3619.0	3680.0	3638.0	3373.0	3241.0	3075.0	3055.0	2590.0	2618.0	3055.0	2590.0	2618.0	2721.0	2257.0	2386.0	2757.0	2170.0	2338.0	2757.0	2170.0	2338.0	3017.0	2481.0	2389.0	3411.0	2893.0	2588.0	3411.0	2893.0	2588.0	3638.0	3220.0	3186.0	3708.0	3439.0
3621.0	3931.0	3939.0	3605.0	3860.0	3942.0	3701.0	3897.0	3919.0	3701.0	3897.0	3919.0	3674.0	3898.0	3687.0	3561.0	3726.0	3208.0	3561.0	3726.0	3208.0	3258.0	3233.0	2707.0	3004.0	2579.0	2475.0	3004.0	2579.0	2475.0	2872.0	2144.0	2430.0	2914.0	2153.0	2444.0	2914.0	2153.0	2444.0	3130.0	2657.0	2558.0	3374.0	3370.0	3020.0	3374.0	3370.0	3020.0	3584.0	3813.0
3793.0	3679.0	3757.0	3781.0	3632.0	3783.0	3782.0	3692.0	3809.0	3782.0	3692.0	3809.0	3751.0	3720.0	3835.0	3682.0	3611.0	3433.0	3437.0	3218.0	3029.0	3437.0	3218.0	3029.0	3120.0	2701.0	2560.0	2803.0	2330.0	2460.0	2803.0	2330.0	2460.0	2894.0	2300.0	2364.0	3221.0	2589.0	2573.0	3221.0	2589.0	2573.0	3569.0	3072.0	3141.0	3658.0	3458.0	3675.0	3658.0	3458.0
3771.0	3725.0	3885.0	3772.0	3784.0	3811.0	3772.0	3784.0	3811.0	3778.0	3725.0	3792.0	3745.0	3493.0	3354.0	3745.0	3493.0	3354.0	3410.0	2993.0	2914.0	3022.0	2593.0	2427.0	3022.0	2593.0	2427.0	2807.0	2363.0	2347.0	3135.0	2687.0	2591.0	3135.0	2687.0	2591.0	3528.0	3193.0	3089.0	3820.0	3668.0	3651.0	3820.0	3668.0	3651.0	3775.0	3772.0	3971.0	3807.0	3589.0
3568.0	3844.0	3966.0	3568.0	3844.0	3966.0	3622.0	3915.0	3963.0	3614.0	3966.0	3927.0	3614.0	3966.0	3927.0	3631.0	3698.0	3605.0	3388.0	3266.0	3072.0	3388.0	3266.0	3072.0	3038.0	2597.0	2568.0	2675.0	2190.0	2349.0	2675.0	2190.0	2349.0	2693.0	2118.0	2351.0	3109.0	2632.0	2560.0	3109.0	2632.0	2560.0	3553.0	3237.0	3125.0	3713.0	3701.0	3670.0	3713.0	3701.0
3728.0	3757.0	3915.0	3783.0	3776.0	3883.0	3783.0	3776.0	3883.0	3728.0	3713.0	3842.0	3718.0	3488.0	3505.0	3718.0	3488.0	3505.0	3368.0	3099.0	3022.0	3035.0	2729.0	2591.0	3035.0	2729.0	2591.0	2767.0	2522.0	2390.0	3085.0	2627.0	2396.0	3085.0	2627.0	2396.0	3458.0	3039.0	2867.0	3723.0	3477.0	3437.0	3723.0	3477.0	3437.0	3701.0	3719.0	4000.0	3657.0	3729.0
3819.0	3592.0	3914.0	3813.0	3596.0	3942.0	3792.0	3583.0	3883.0	3792.0	3583.0	3883.0	3673.0	3380.0	3566.0	3289.0	2928.0	3034.0	3289.0	2928.0	3034.0	2879.0	2455.0	2585.0	2621.0	2205.0	2392.0	2621.0	2205.0	2392.0	2803.0	2277.0	2307.0	3238.0	2418.0	2462.0	3238.0	2418.0	2462.0	3562.0	2813.0	3001.0	3724.0	3181.0	3622.0	3724.0	3181.0	3622.0	3641.0	3656.0
3545.0	3801.0	3947.0	3545.0	3801.0	3947.0	3666.0	3844.0	3890.0	3787.0	3789.0	3556.0	3787.0	3789.0	3556.0	3466.0	3376.0	2986.0	3045.0	2739.0	2503.0	3045.0	2739.0	2503.0	2623.0	2206.0	2262.0	2709.0	2168.0	2290.0	2709.0	2168.0	2290.0	2985.0	2667.0	2386.0	3413.0	3149.0	2669.0	3413.0	3149.0	2669.0	3604.0	3563.0	3244.0	3754.0	3546.0	3691.0	3754.0	3546.0
3681.0	3622.0	3837.0	3681.0	3622.0	3837.0	3645.0	3653.0	3904.0	3543.0	3680.0	3643.0	3543.0	3680.0	3643.0	3436.0	3448.0	3211.0	3249.0	3003.0	2603.0	3249.0	3003.0	2603.0	2988.0	2459.0	2369.0	2856.0	2261.0	2228.0	2856.0	2261.0	2228.0	3015.0	2409.0	2282.0	3352.0	2906.0	2628.0	3352.0	2906.0	2628.0	3575.0	3403.0	3240.0	3622.0	3683.0	3788.0	3622.0	3683.0
3594.0	3899.0	3889.0	3594.0	3899.0	3889.0	3665.0	3860.0	3720.0	3613.0	3573.0	3229.0	3613.0	3573.0	3229.0	3330.0	3077.0	2754.0	2935.0	2507.0	2412.0	2935.0	2507.0	2412.0	2808.0	2323.0	2392.0	3130.0	2544.0	2586.0	3130.0	2544.0	2586.0	3510.0	2949.0	3092.0	3756.0	3275.0	3643.0	3756.0	3275.0	3643.0	3767.0	3453.0	3975.0	3808.0	3441.0	3966.0	3808.0	3441.0
3642.0	3993.0	3841.0	3665.0	3882.0	3875.0	3665.0	3882.0	3875.0	3662.0	3794.0	3592.0	3596.0	3412.0	3162.0	3596.0	3412.0	3162.0	3273.0	2930.0	2669.0	2898.0	2386.0	2481.0	2898.0	2386.0	2481.0	2717.0	2201.0	2452.0	3053.0	2509.0	2627.0	3053.0	2509.0	2627.0	3493.0	3042.0	3108.0	3866.0	3485.0	3613.0	3866.0	3485.0	3613.0	3952.0	3618.0	3940.0	4007.0	3579.0
3652.0	3693.0	3720.0	3714.0	3769.0	3668.0	3714.0	3769.0	3668.0	3659.0	3713.0	3417.0	3572.0	3439.0	2996.0	3572.0	3439.0	2996.0	3262.0	2993.0	2620.0	3066.0	2546.0	2429.0	3066.0	2546.0	2429.0	3025.0	2382.0	2391.0	3217.0	2554.0	2409.0	3217.0	2554.0	2409.0	3452.0	2980.0	2615.0	3651.0	3371.0	3115.0	3651.0	3371.0	3115.0	3733.0	3541.0	3596.0	3789.0	3539.0
3707.0	4018.0	3636.0	3664.0	4089.0	3676.0	3600.0	4010.0	3582.0	3600.0	4010.0	3582.0	3654.0	3747.0	3342.0	3502.0	3132.0	2903.0	3502.0	3132.0	2903.0	3278.0	2574.0	2611.0	2884.0	2182.0	2441.0	2884.0	2182.0	2441.0	2898.0	2333.0	2409.0	3181.0	2903.0	2624.0	3181.0	2903.0	2624.0	3536.0	3525.0	3142.0	3702.0	3964.0	3657.0	3702.0	3964.0	3657.0	3737.0	3883.0
3694.0	3823.0	3836.0	3621.0	3846.0	3843.0	3639.0	3934.0	3842.0	3639.0	3934.0	3842.0	3636.0	3930.0	3585.0	3561.0	3656.0	3142.0	3561.0	3656.0	3142.0	3299.0	3172.0	2681.0	3047.0	2618.0	2443.0	3047.0	2618.0	2443.0	2842.0	2310.0	2381.0	2973.0	2231.0	2371.0	2973.0	2231.0	2371.0	3248.0	2745.0	2620.0	3555.0	3299.0	3086.0	3555.0	3299.0	3086.0	3685.0	3736.0
3714.0	3686.0	3892.0	3714.0	3686.0	3892.0	3677.0	3679.0	3891.0	3627.0	3671.0	3910.0	3627.0	3671.0	3910.0	3557.0	3526.0	3610.0	3390.0	3183.0	3122.0	3390.0	3183.0	3122.0	3174.0	2707.0	2614.0	3042.0	2364.0	2366.0	3042.0	2364.0	2366.0	3005.0	2327.0	2345.0	3254.0	2600.0	2576.0	3254.0	2600.0	2576.0	3536.0	3074.0	3093.0	3745.0	3424.0	3649.0	3745.0	3424.0
3563.0	4095.0	3760.0	3536.0	4095.0	3739.0	3546.0	4007.0	3457.0	3546.0	4007.0	3457.0	3540.0	3590.0	3223.0	3293.0	3051.0	2816.0	3293.0	3051.0	2816.0	2989.0	2415.0	2579.0	2766.0	2162.0	2318.0	2766.0	2162.0	2318.0	3003.0	2189.0	2289.0	3333.0	2614.0	2570.0	3333.0	2614.0	2570.0	3699.0	3124.0	3090.0	3735.0	3469.0	3586.0	3735.0	3469.0	3586.0	3737.0	3682.0
3623.0	3657.0	3583.0	3623.0	3657.0	3583.0	3659.0	3753.0	3645.0	3688.0	3806.0	3742.0	3688.0	3806.0	3742.0	3579.0	3654.0	3493.0	3316.0	3127.0	2953.0	3316.0	3127.0	2953.0	3000.0	2561.0	2443.0	2771.0	2191.0	2236.0	2771.0	2191.0	2236.0	2997.0	2277.0	2274.0	3303.0	2694.0	2511.0	3303.0	2694.0	2511.0	3705.0	3310.0	3061.0	3755.0	3656.0	3652.0	3755.0	3656.0
3718.0	3735.0	3824.0	3668.0	3741.0	3827.0	3668.0	3741.0	3827.0	3573.0	3653.0	3873.0	3562.0	3468.0	3521.0	3562.0	3468.0	3521.0	3347.0	2996.0	3048.0	3151.0	2472.0	2523.0	3151.0	2472.0	2523.0	2936.0	2152.0	2331.0	3034.0	2201.0	2335.0	3034.0	2201.0	2335.0	3300.0	2653.0	2525.0	3458.0	3139.0	2760.0	3458.0	3139.0	2760.0	3594.0	3452.0	3264.0	3660.0	3561.0
3497.0	3771.0	3772.0	3499.0	3859.0	3804.0	3499.0	3859.0	3804.0	3547.0	3853.0	3824.0	3637.0	3625.0	3527.0	3637.0	3625.0	3527.0	3482.0	3151.0	2996.0	3210.0	2632.0	2457.0	3210.0	2632.0	2457.0	2990.0	2280.0	2272.0	3053.0	2205.0	2308.0	3053.0	2205.0	2308.0	3322.0	2644.0	2548.0	3473.0	3166.0	3064.0	3473.0	3166.0	3064.0	3664.0	3615.0	3575.0	3759.0	3665.0
3503.0	3734.0	3540.0	3503.0	3734.0	3540.0	3548.0	3861.0	3523.0	3550.0	3746.0	3336.0	3550.0	3746.0	3336.0	3494.0	3454.0	3096.0	3236.0	2905.0	2714.0	3236.0	2905.0	2714.0	2973.0	2519.0	2519.0	2876.0	2275.0	2347.0	2876.0	2275.0	2347.0	3096.0	2419.0	2342.0	3383.0	2805.0	2600.0	3383.0	2805.0	2600.0	3669.0	3256.0	3127.0	3746.0	3461.0	3610.0	3746.0	3461.0
3571.0	3535.0	3744.0	3519.0	3529.0	3749.0	3519.0	3529.0	3749.0	3488.0	3501.0	3751.0	3469.0	3492.0	3485.0	3469.0	3492.0	3485.0	3437.0	3293.0	3122.0	3242.0	2902.0	2618.0	3242.0	2902.0	2618.0	3007.0	2470.0	2417.0	2983.0	2297.0	2294.0	2983.0	2297.0	2294.0	3135.0	2460.0	2410.0	3482.0	2928.0	2636.0	3482.0	2928.0	2636.0	3570.0	3363.0	3167.0	3707.0	3648.0
3563.0	3514.0	3687.0	3534.0	3505.0	3698.0	3534.0	3505.0	3698.0	3510.0	3459.0	3612.0	3471.0	3355.0	3344.0	3471.0	3355.0	3344.0	3486.0	3145.0	2979.0	3276.0	2779.0	2585.0	3276.0	2779.0	2585.0	3062.0	2346.0	2388.0	2784.0	2044.0	2290.0	2784.0	2044.0	2290.0	2974.0	2119.0	2326.0	3202.0	2642.0	2564.0	3436.0	3252.0	2905.0	3436.0	3252.0	2905.0	3448.0	3600.0
3583.0	3354.0	3670.0	3568.0	3396.0	3746.0	3560.0	3340.0	3471.0	3560.0	3340.0	3471.0	3533.0	3187.0	3049.0	3355.0	2793.0	2516.0	3355.0	2793.0	2516.0	3089.0	2456.0	2329.0	2914.0	2259.0	2247.0	2914.0	2259.0	2247.0	3036.0	2456.0	2361.0	3302.0	2978.0	2863.0	3302.0	2978.0	2863.0	3538.0	3377.0	3472.0	3763.0	3570.0	3974.0	3763.0	3570.0	3974.0	3792.0	3475.0
3443.0	3533.0	3712.0	3443.0	3533.0	3712.0	3444.0	3433.0	3391.0	3479.0	3151.0	3039.0	3479.0	3151.0	3039.0	3403.0	2786.0	2621.0	3252.0	2419.0	2442.0	3252.0	2419.0	2442.0	3095.0	2247.0	2292.0	3182.0	2442.0	2373.0	3182.0	2442.0	2373.0	3443.0	2911.0	2759.0	3618.0	3344.0	3278.0	3618.0	3344.0	3278.0	3757.0	3509.0	3724.0	3759.0	3513.0	3824.0	3759.0	3513.0
3532.0	3676.0	3707.0	3532.0	3676.0	3707.0	3501.0	3696.0	3706.0	3547.0	3761.0	3708.0	3572.0	3720.0	3453.0	3572.0	3720.0	3453.0	3610.0	3442.0	3159.0	3455.0	2865.0	2700.0	3455.0	2865.0	2700.0	3245.0	2373.0	2506.0	2953.0	2089.0	2333.0	2953.0	2089.0	2333.0	3025.0	2267.0	2344.0	3180.0	2582.0	2380.0	3180.0	2582.0	2380.0	3435.0	3021.0	2625.0	3495.0	3319.0
3520.0	3276.0	3506.0	3643.0	3342.0	3346.0	3643.0	3342.0	3346.0	3619.0	3280.0	3142.0	3530.0	3060.0	2776.0	3530.0	3060.0	2776.0	3264.0	2696.0	2521.0	3086.0	2387.0	2332.0	3086.0	2387.0	2332.0	3072.0	2304.0	2245.0	3209.0	2474.0	2287.0	3209.0	2474.0	2287.0	3422.0	2909.0	2564.0	3540.0	3306.0	3139.0	3540.0	3306.0	3139.0	3661.0	3636.0	3632.0	3808.0	3689.0
3541.0	3564.0	3612.0	3541.0	3564.0	3612.0	3532.0	3517.0	3623.0	3520.0	3453.0	3369.0	3520.0	3453.0	3369.0	3467.0	3303.0	3085.0	3214.0	2932.0	2665.0	3214.0	2932.0	2665.0	2989.0	2416.0	2514.0	2754.0	2009.0	2326.0	2754.0	2009.0	2326.0	2944.0	2064.0	2280.0	3216.0	2371.0	2453.0	3216.0	2371.0	2453.0	3535.0	2884.0	3036.0	3628.0	3227.0	3542.0	3628.0	3227.0
3339.0	3509.0	3703.0	3449.0	3577.0	3714.0	3449.0	3577.0	3714.0	3553.0	3646.0	3509.0	3597.0	3460.0	3254.0	3597.0	3460.0	3254.0	3311.0	3013.0	2758.0	3052.0	2510.0	2481.0	3052.0	2510.0	2481.0	2875.0	2263.0	2265.0	3084.0	2362.0	2223.0	3084.0	2362.0	2223.0	3319.0	2731.0	2472.0	3568.0	3224.0	3013.0	3568.0	3224.0	3013.0	3616.0	3498.0	3607.0	3632.0	3494.0
3418.0	3680.0	3675.0	3418.0	3680.0	3675.0	3511.0	3807.0	3652.0	3567.0	3826.0	3466.0	3567.0	3826.0	3466.0	3628.0	3614.0	3184.0	3335.0	3103.0	2787.0	3335.0	3103.0	2787.0	3092.0	2580.0	2476.0	2919.0	2300.0	2313.0	2919.0	2300.0	2313.0	3071.0	2343.0	2269.0	3244.0	2733.0	2537.0	3244.0	2733.0	2537.0	3406.0	3211.0	2815.0	3520.0	3519.0	3327.0	3520.0	3519.0
3495.0	3834.0	3767.0	3497.0	3842.0	3742.0	3510.0	3810.0	3677.0	3510.0	3810.0	3677.0	3517.0	3695.0	3410.0	3471.0	3301.0	3083.0	3471.0	3301.0	3083.0	3230.0	2837.0	2651.0	2987.0	2382.0	2438.0	2987.0	2382.0	2438.0	2916.0	2279.0	2313.0	3145.0	2400.0	2328.0	3145.0	2400.0	2328.0	3431.0	2898.0	2556.0	3541.0	3269.0	2884.0	3541.0	3269.0	2884.0	3563.0	3457.0
3503.0	4095.0	3757.0	3503.0	4095.0	3757.0	3532.0	4095.0	3741.0	3690.0	3880.0	3690.0	3690.0	3880.0	3690.0	3725.0	3514.0	3411.0	3508.0	2967.0	2923.0	3508.0	2967.0	2923.0	3124.0	2499.0	2442.0	2977.0	2198.0	2248.0	2977.0	2198.0	2248.0	3111.0	2130.0	2262.0	3379.0	2357.0	2478.0	3379.0	2357.0	2478.0	3552.0	2798.0	2965.0	3701.0	3231.0	3461.0	3701.0	3231.0
3441.0	3866.0	3711.0	3452.0	3864.0	3724.0	3452.0	3864.0	3724.0	3443.0	3938.0	3682.0	3512.0	3803.0	3595.0	3512.0	3803.0	3595.0	3573.0	3539.0	3322.0	3463.0	3046.0	2879.0	3463.0	3046.0	2879.0	3215.0	2537.0	2457.0	2949.0	2205.0	2279.0	2949.0	2205.0	2279.0	2999.0	2148.0	2316.0	3217.0	2499.0	2554.0	3217.0	2499.0	2554.0	3489.0	2957.0	3013.0	3655.0	3271.0
3466.0	4095.0	3724.0	3471.0	4095.0	3725.0	3471.0	4095.0	3725.0	3522.0	3981.0	3662.0	3514.0	3648.0	3333.0	3514.0	3648.0	3333.0	3386.0	3115.0	2893.0	3117.0	2601.0	2470.0	3117.0	2601.0	2470.0	2921.0	2313.0	2308.0	2981.0	2385.0	2291.0	2981.0	2385.0	2291.0	3250.0	2718.0	2400.0	3498.0	3192.0	2655.0	3498.0	3192.0	2655.0	3605.0	3535.0	3200.0	3740.0	3639.0
3472.0	3862.0	3797.0	3472.0	3862.0	3797.0	3482.0	3916.0	3814.0	3506.0	3784.0	3545.0	3506.0	3784.0	3545.0	3502.0	3460.0	3169.0	3262.0	2852.0	2689.0	3262.0	2852.0	2689.0	2989.0	2394.0	2404.0	2840.0	2189.0	2265.0	2840.0	2189.0	2265.0	2991.0	2397.0	2212.0	3332.0	2833.0	2499.0	3332.0	2833.0	2499.0	3650.0	3211.0	2828.0	3911.0	3385.0	3357.0	3911.0	3385.0
3449.0	3836.0	3554.0	3449.0	3836.0	3554.0	3486.0	3921.0	3523.0	3527.0	3854.0	3317.0	3527.0	3854.0	3317.0	3534.0	3536.0	2998.0	3260.0	2941.0	2624.0	3260.0	2941.0	2624.0	3092.0	2422.0	2430.0	2964.0	2288.0	2292.0	2964.0	2288.0	2292.0	3230.0	2440.0	2271.0	3407.0	2925.0	2450.0	3613.0	3291.0	3057.0	3613.0	3291.0	3057.0	3689.0	3608.0	3558.0	3864.0	3696.0
3565.0	3686.0	3658.0	3525.0	3637.0	3655.0	3495.0	3717.0	3712.0	3495.0	3717.0	3712.0	3509.0	3725.0	3723.0	3512.0	3494.0	3488.0	3426.0	3053.0	2985.0	3426.0	3053.0	2985.0	3218.0	2524.0	2500.0	3087.0	2289.0	2276.0	3087.0	2289.0	2276.0	3228.0	2474.0	2293.0	3441.0	2920.0	2561.0	3441.0	2920.0	2561.0	3623.0	3413.0	3025.0	3673.0	3523.0	3481.0	3673.0	3523.0
3500.0	3716.0	3794.0	3512.0	3717.0	3768.0	3533.0	3827.0	3712.0	3533.0	3827.0	3712.0	3519.0	3836.0	3665.0	3572.0	3623.0	3369.0	3572.0	3623.0	3369.0	3455.0	3180.0	2912.0	3293.0	2742.0	2468.0	3293.0	2742.0	2468.0	3137.0	2465.0	2250.0	3131.0	2454.0	2203.0	3131.0	2454.0	2203.0	3232.0	2825.0	2461.0	3333.0	3380.0	2981.0	3333.0	3380.0	2981.0	3476.0	3736.0
3574.0	3760.0	3724.0	3589.0	3790.0	3733.0	3589.0	3790.0	3733.0	3563.0	3797.0	3717.0	3609.0	3605.0	3437.0	3609.0	3605.0	3437.0	3370.0	3183.0	2983.0	3081.0	2687.0	2523.0	3081.0	2687.0	2523.0	2753.0	2383.0	2265.0	2808.0	2344.0	2251.0	2808.0	2344.0	2251.0	3113.0	2785.0	2497.0	3445.0	3343.0	3054.0	3445.0	3343.0	3054.0	3677.0	3746.0	3546.0	3756.0	3822.0
3633.0	3826.0	3736.0	3633.0	3826.0	3736.0	3609.0	3872.0	3745.0	3592.0	3794.0	3564.0	3592.0	3794.0	3564.0	3571.0	3533.0	3246.0	3262.0	3051.0	2793.0	3262.0	3051.0	2793.0	2976.0	2625.0	2480.0	2674.0	2348.0	2321.0	2674.0	2348.0	2321.0	2907.0	2404.0	2316.0	3194.0	2663.0	2396.0	3194.0	2663.0	2396.0	3511.0	3093.0	2745.0	3728.0	3392.0	3273.0	3728.0	3392.0
3471.0	3656.0	3609.0	3483.0	3636.0	3649.0	3483.0	3636.0	3649.0	3552.0	3611.0	3667.0	3613.0	3491.0	3461.0	3613.0	3491.0	3461.0	3493.0	3162.0	2995.0	3201.0	2714.0	2503.0	3201.0	2714.0	2503.0	2867.0	2309.0	2277.0	2789.0	2217.0	2258.0	2789.0	2217.0	2258.0	2909.0	2464.0	2318.0	3218.0	2932.0	2563.0	3218.0	2932.0	2563.0	3495.0	3379.0	3144.0	3787.0	3602.0
3475.0	3622.0	3779.0	3475.0	3622.0	3779.0	3544.0	3664.0	3770.0	3584.0	3581.0	3460.0	3584.0	3581.0	3460.0	3561.0	3388.0	3073.0	3396.0	2929.0	2627.0	3396.0	2929.0	2627.0	3033.0	2493.0	2425.0	2782.0	2242.0	2292.0	2782.0	2242.0	2292.0	2867.0	2355.0	2281.0	3155.0	2765.0	2498.0	3155.0	2765.0	2498.0	3486.0	3255.0	2915.0	3586.0	3488.0	3458.0	3586.0	3488.0
3465.0	3857.0	3836.0	3445.0	3944.0	3814.0	3466.0	3945.0	3760.0	3466.0	3945.0	3760.0	3472.0	3738.0	3458.0	3446.0	3393.0	3111.0	3446.0	3393.0	3111.0	3278.0	2992.0	2652.0	3005.0	2613.0	2426.0	3005.0	2613.0	2426.0	2959.0	2376.0	2278.0	3108.0	2316.0	2253.0	3108.0	2316.0	2253.0	3375.0	2496.0	2322.0	3550.0	2907.0	2729.0	3550.0	2907.0	2729.0	3609.0	3289.0
3324.0	3899.0	3723.0	3309.0	3965.0	3739.0	3316.0	4032.0	3789.0	3316.0	4032.0	3789.0	3395.0	3920.0	3675.0	3494.0	3587.0	3350.0	3494.0	3587.0	3350.0	3370.0	3127.0	2857.0	3112.0	2629.0	2488.0	3112.0	2629.0	2488.0	2853.0	2283.0	2287.0	2936.0	2185.0	2243.0	2936.0	2185.0	2243.0	3189.0	2526.0	2512.0	3413.0	3087.0	3049.0	3413.0	3087.0	3049.0	3489.0	3486.0
3440.0	2743.0	2301.0	3447.0	2773.0	2326.0	3435.0	2793.0	2356.0	3435.0	2793.0	2356.0	3423.0	2775.0	2363.0	3461.0	2695.0	2385.0	3461.0	2695.0	2385.0	3314.0	2565.0	2334.0	3094.0	2295.0	2384.0	3094.0	2295.0	2384.0	2814.0	2051.0	2443.0	2735.0	1776.0	2525.0	2735.0	1776.0	2525.0	2704.0	1755.0	2528.0	2685.0	1784.0	2456.0	2685.0	1784.0	2456.0	2785.0	2146.0
3515.0	2888.0	2402.0	3515.0	2888.0	2402.0	3515.0	2909.0	2403.0	3611.0	2805.0	2368.0	3611.0	2805.0	2368.0	3608.0	2621.0	2328.0	3472.0	2481.0	2338.0	3472.0	2481.0	2338.0	3209.0	2396.0	2337.0	3006.0	2256.0	2421.0	3006.0	2256.0	2421.0	2916.0	2076.0	2455.0	2836.0	1970.0	2488.0	2836.0	1970.0	2488.0	2805.0	1973.0	2439.0	2801.0	2091.0	2382.0	2801.0	2091.0
3846.0	2642.0	2344.0	3846.0	2642.0	2344.0	3857.0	2642.0	2345.0	3865.0	2608.0	2337.0	3865.0	2608.0	2337.0	3860.0	2539.0	2321.0	3787.0	2557.0	2293.0	3787.0	2557.0	2293.0	3655.0	2569.0	2309.0	3408.0	2504.0	2315.0	3408.0	2504.0	2315.0	3139.0	2215.0	2372.0	2913.0	1986.0	2464.0	2913.0	1986.0	2464.0	2862.0	1849.0	2602.0	2846.0	1828.0	2661.0	2846.0	1828.0
3686.0	2579.0	2371.0	3682.0	2629.0	2373.0	3679.0	2626.0	2367.0	3679.0	2626.0	2367.0	3695.0	2542.0	2328.0	3596.0	2527.0	2326.0	3596.0	2527.0	2326.0	3535.0	2461.0	2325.0	3324.0	2341.0	2315.0	3324.0	2341.0	2315.0	3190.0	2100.0	2358.0	3011.0	1856.0	2457.0	3011.0	1856.0	2457.0	2962.0	1710.0	2596.0	2964.0	1628.0	2623.0	2964.0	1628.0	2623.0	2994.0	1788.0
3378.0	2895.0	2305.0	3378.0	2895.0	2305.0	3385.0	2853.0	2298.0	3395.0	2740.0	2290.0	3395.0	2740.0	2290.0	3456.0	2673.0	2289.0	3448.0	2689.0	2242.0	3448.0	2689.0	2242.0	3341.0	2556.0	2246.0	3123.0	2329.0	2306.0	3123.0	2329.0	2306.0	2974.0	1999.0	2346.0	2924.0	1809.0	2341.0	2924.0	1809.0	2341.0	2901.0	1712.0	2285.0	2918.0	1899.0	2276.0	2918.0	1899.0
3484.0	2824.0	2349.0	3484.0	2824.0	2349.0	3472.0	2742.0	2358.0	3466.0	2672.0	2347.0	3466.0	2672.0	2347.0	3504.0	2666.0	2270.0	3414.0	2632.0	2245.0	3414.0	2632.0	2245.0	3318.0	2484.0	2308.0	3125.0	2181.0	2364.0	3125.0	2181.0	2364.0	3043.0	1968.0	2461.0	2984.0	1866.0	2490.0	2984.0	1866.0	2490.0	3030.0	1891.0	2547.0	3117.0	2142.0	2482.0	3117.0	2142.0
3443.0	2827.0	2363.0	3443.0	2827.0	2363.0	3431.0	2803.0	2329.0	3436.0	2717.0	2288.0	3436.0	2717.0	2288.0	3442.0	2741.0	2252.0	3388.0	2630.0	2261.0	3388.0	2630.0	2261.0	3206.0	2447.0	2339.0	2999.0	2047.0	2487.0	2999.0	2047.0	2487.0	2883.0	1813.0	2639.0	2793.0	1677.0	2683.0	2793.0	1677.0	2683.0	2779.0	1801.0	2625.0	2794.0	2047.0	2566.0	3010.0	2503.0
3603.0	2742.0	2291.0	3599.0	2764.0	2269.0	3599.0	2764.0	2269.0	3603.0	2708.0	2259.0	3598.0	2660.0	2242.0	3598.0	2660.0	2242.0	3525.0	2534.0	2235.0	3337.0	2373.0	2267.0	3337.0	2373.0	2267.0	3088.0	2125.0	2363.0	2933.0	1897.0	2522.0	2933.0	1897.0	2522.0	2881.0	1740.0	2625.0	2870.0	1696.0	2688.0	2870.0	1696.0	2688.0	2863.0	1840.0	2684.0	2971.0	2135.0
3465.0	2847.0	2281.0	3465.0	2847.0	2281.0	3456.0	2880.0	2289.0	3447.0	2801.0	2251.0	3447.0	2801.0	2251.0	3418.0	2763.0	2211.0	3335.0	2578.0	2230.0	3335.0	2578.0	2230.0	3210.0	2368.0	2287.0	3015.0	2059.0	2451.0	3015.0	2059.0	2451.0	2868.0	1869.0	2535.0	2806.0	1785.0	2623.0	2806.0	1785.0	2623.0	2827.0	1813.0	2601.0	2855.0	1991.0	2590.0	2855.0	1991.0
3210.0	2634.0	2328.0	3203.0	2651.0	2319.0	3203.0	2651.0	2319.0	3197.0	2563.0	2305.0	3277.0	2472.0	2265.0	3277.0	2472.0	2265.0	3318.0	2500.0	2255.0	3278.0	2480.0	2345.0	3278.0	2480.0	2345.0	3145.0	2380.0	2536.0	2961.0	2052.0	2690.0	2961.0	2052.0	2690.0	2913.0	1826.0	2729.0	2933.0	1721.0	2696.0	2933.0	1721.0	2696.0	3064.0	1816.0	2669.0	3159.0	1986.0
3371.0	2840.0	2295.0	3371.0	2840.0	2327.0	3371.0	2840.0	2327.0	3371.0	2764.0	2331.0	3406.0	2645.0	2265.0	3406.0	2645.0	2265.0	3373.0	2522.0	2272.0	3232.0	2389.0	2313.0	3232.0	2389.0	2313.0	3041.0	2202.0	2494.0	2869.0	1928.0	2600.0	2869.0	1928.0	2600.0	2781.0	1737.0	2700.0	2696.0	1638.0	2672.0	2696.0	1638.0	2672.0	2767.0	1769.0	2663.0	2977.0	1901.0
3134.0	2631.0	2290.0	3134.0	2631.0	2290.0	3116.0	2609.0	2283.0	3088.0	2570.0	2273.0	3088.0	2570.0	2273.0	3155.0	2575.0	2213.0	3238.0	2565.0	2215.0	3238.0	2565.0	2215.0	3307.0	2456.0	2261.0	3223.0	2199.0	2387.0	3223.0	2199.0	2387.0	3094.0	1884.0	2444.0	2920.0	1666.0	2432.0	2920.0	1666.0	2432.0	2826.0	1561.0	2376.0	2846.0	1675.0	2378.0	2846.0	1675.0
3141.0	2766.0	2296.0	3141.0	2766.0	2296.0	3132.0	2775.0	2298.0	3155.0	2782.0	2265.0	3155.0	2782.0	2265.0	3230.0	2748.0	2228.0	3259.0	2610.0	2243.0	3259.0	2610.0	2243.0	3181.0	2259.0	2354.0	3085.0	1868.0	2483.0	3085.0	1868.0	2483.0	2967.0	1631.0	2579.0	2999.0	1569.0	2603.0	2999.0	1569.0	2603.0	2997.0	1788.0	2594.0	3093.0	2077.0	2619.0	3093.0	2077.0
3240.0	3119.0	2347.0	3259.0	3085.0	2320.0	3261.0	3035.0	2297.0	3261.0	3035.0	2297.0	3281.0	2968.0	2269.0	3271.0	2804.0	2306.0	3271.0	2804.0	2306.0	3170.0	2535.0	2435.0	2965.0	2149.0	2608.0	2965.0	2149.0	2608.0	2840.0	1891.0	2723.0	2767.0	1749.0	2766.0	2767.0	1749.0	2766.0	2752.0	1700.0	2755.0	2799.0	1908.0	2727.0	2799.0	1908.0	2727.0	2941.0	2280.0
3319.0	2995.0	2345.0	3315.0	2956.0	2400.0	3315.0	2956.0	2400.0	3307.0	2924.0	2337.0	3248.0	2762.0	2335.0	3248.0	2762.0	2335.0	3206.0	2574.0	2411.0	3049.0	2190.0	2516.0	3049.0	2190.0	2516.0	2943.0	1932.0	2569.0	2837.0	1751.0	2529.0	2837.0	1751.0	2529.0	2888.0	1705.0	2544.0	3016.0	1838.0	2589.0	3016.0	1838.0	2589.0	3104.0	2226.0	2671.0	3230.0	2767.0
3348.0	3103.0	2345.0	3350.0	3094.0	2338.0	3350.0	3094.0	2338.0	3366.0	2940.0	2322.0	3340.0	2829.0	2273.0	3340.0	2829.0	2273.0	3253.0	2547.0	2365.0	3115.0	2249.0	2436.0	3115.0	2249.0	2436.0	3021.0	1857.0	2617.0	2908.0	1675.0	2593.0	2908.0	1675.0	2593.0	2839.0	1630.0	2584.0	2804.0	1701.0	2515.0	2804.0	1701.0	2515.0	2906.0	2008.0	2567.0	3037.0	2471.0
3161.0	2843.0	2333.0	3161.0	2843.0	2333.0	3169.0	2811.0	2343.0	3174.0	2733.0	2316.0	3174.0	2733.0	2316.0	3223.0	2640.0	2356.0	3141.0	2451.0	2472.0	3141.0	2451.0	2472.0	3025.0	2240.0	2611.0	2860.0	1934.0	2656.0	2860.0	1934.0	2656.0	2833.0	1719.0	2580.0	2807.0	1596.0	2493.0	2807.0	1596.0	2493.0	2738.0	1610.0	2469.0	2638.0	1822.0	2534.0	2638.0	1822.0
3266.0	2750.0	2276.0	3266.0	2750.0	2276.0	3272.0	2692.0	2276.0	3273.0	2623.0	2249.0	3273.0	2623.0	2249.0	3278.0	2573.0	2217.0	3265.0	2592.0	2214.0	3265.0	2592.0	2214.0	3157.0	2515.0	2327.0	3009.0	2295.0	2427.0	3009.0	2295.0	2427.0	2831.0	1874.0	2528.0	2764.0	1558.0	2501.0	2764.0	1558.0	2501.0	2743.0	1361.0	2495.0	2769.0	1425.0	2450.0	2769.0	1425.0
3100.0	2895.0	2182.0	3100.0	2895.0	2182.0	3105.0	2828.0	2195.0	3113.0	2682.0	2182.0	3113.0	2682.0	2182.0	3115.0	2634.0	2143.0	3138.0	2623.0	2144.0	3138.0	2623.0	2144.0	3160.0	2601.0	2266.0	3154.0	2329.0	2488.0	3154.0	2329.0	2488.0	3010.0	2032.0	2658.0	2935.0	1799.0	2696.0	2935.0	1799.0	2696.0	2931.0	1723.0	2630.0	2969.0	1689.0	2536.0	2969.0	1689.0
3156.0	2928.0	2279.0	3156.0	2928.0	2279.0	3154.0	2851.0	2276.0	3153.0	2731.0	2223.0	3153.0	2731.0	2223.0	3204.0	2724.0	2194.0	3270.0	2695.0	2211.0	3270.0	2695.0	2211.0	3269.0	2534.0	2329.0	3078.0	2173.0	2388.0	3078.0	2173.0	2388.0	2897.0	1828.0	2502.0	2779.0	1674.0	2573.0	2779.0	1674.0	2573.0	2772.0	1679.0	2641.0	2805.0	1807.0	2654.0	2805.0	1807.0
3134.0	3024.0	2239.0	3116.0	3027.0	2272.0	3109.0	3011.0	2260.0	3109.0	3011.0	2260.0	3115.0	2877.0	2221.0	3194.0	2689.0	2209.0	3194.0	2689.0	2209.0	3200.0	2500.0	2292.0	3185.0	2264.0	2397.0	3185.0	2264.0	2397.0	3053.0	2046.0	2401.0	2948.0	1837.0	2396.0	2948.0	1837.0	2396.0	2854.0	1703.0	2376.0	2826.0	1697.0	2383.0	2826.0	1697.0	2383.0	2876.0	1952.0
3226.0	3086.0	2270.0	3226.0	3073.0	2304.0	3213.0	3068.0	2310.0	3213.0	3068.0	2310.0	3199.0	2941.0	2283.0	3190.0	2726.0	2205.0	3190.0	2726.0	2205.0	3069.0	2373.0	2246.0	3013.0	2008.0	2356.0	3013.0	2008.0	2356.0	2896.0	1759.0	2503.0	2896.0	1642.0	2524.0	2896.0	1642.0	2524.0	2820.0	1618.0	2431.0	2798.0	1648.0	2372.0	2798.0	1648.0	2372.0	2887.0	1874.0
3154.0	3064.0	2395.0	3153.0	3031.0	2385.0	3153.0	3031.0	2385.0	3154.0	2981.0	2360.0	3203.0	2887.0	2319.0	3203.0	2887.0	2319.0	3207.0	2747.0	2337.0	3186.0	2473.0	2466.0	3186.0	2473.0	2466.0	3032.0	2126.0	2558.0	2926.0	1832.0	2633.0	2926.0	1832.0	2633.0	2901.0	1713.0	2581.0	2875.0	1710.0	2600.0	2875.0	1710.0	2600.0	2841.0	1810.0	2565.0	2838.0	2068.0
3175.0	2934.0	2386.0	3177.0	2998.0	2369.0	3179.0	3007.0	2345.0	3179.0	3007.0	2345.0	3183.0	2914.0	2321.0	3209.0	2719.0	2329.0	3209.0	2719.0	2329.0	3199.0	2417.0	2396.0	3050.0	2175.0	2472.0	3050.0	2175.0	2472.0	2865.0	1881.0	2512.0	2716.0	1755.0	2493.0	2716.0	1755.0	2493.0	2702.0	1704.0	2517.0	2700.0	2043.0	2570.0	2700.0	2043.0	2570.0	2855.0	2499.0
3161.0	2970.0	2244.0	3161.0	2944.0	2222.0	3144.0	2887.0	2229.0	3144.0	2887.0	2229.0	3149.0	2810.0	2202.0	3160.0	2736.0	2198.0	3160.0	2736.0	2198.0	3183.0	2594.0	2257.0	3107.0	2348.0	2415.0	3107.0	2348.0	2415.0	2999.0	2004.0	2609.0	2850.0	1738.0	2723.0	2850.0	1738.0	2723.0	2813.0	1587.0	2786.0	2831.0	1584.0	2704.0	2831.0	1584.0	2704.0	2912.0	1909.0
3217.0	3201.0	2368.0	3217.0	3201.0	2368.0	3232.0	3251.0	2327.0	3236.0	3177.0	2281.0	3236.0	3177.0	2281.0	3237.0	3039.0	2245.0	3238.0	2749.0	2349.0	3238.0	2749.0	2349.0	3230.0	2437.0	2514.0	3160.0	2140.0	2717.0	3160.0	2140.0	2717.0	3080.0	1852.0	2822.0	2962.0	1667.0	2756.0	2962.0	1667.0	2756.0	2975.0	1683.0	2674.0	2998.0	1881.0	2659.0	2998.0	1881.0
3260.0	3346.0	2253.0	3250.0	3284.0	2263.0	3250.0	3284.0	2263.0	3242.0	3172.0	2234.0	3244.0	2982.0	2204.0	3244.0	2982.0	2204.0	3209.0	2638.0	2366.0	3047.0	2314.0	2534.0	3047.0	2314.0	2534.0	2789.0	2009.0	2707.0	2559.0	1851.0	2714.0	2559.0	1851.0	2714.0	2547.0	1748.0	2702.0	2620.0	1812.0	2680.0	2620.0	1812.0	2680.0	2699.0	2084.0	2708.0	2755.0	2395.0
3068.0	3242.0	2376.0	3064.0	3159.0	2337.0	3064.0	3159.0	2337.0	3059.0	2967.0	2334.0	3103.0	2746.0	2420.0	3103.0	2746.0	2420.0	3028.0	2436.0	2566.0	2878.0	2173.0	2699.0	2878.0	2173.0	2699.0	2686.0	1858.0	2759.0	2649.0	1741.0	2739.0	2649.0	1741.0	2739.0	2703.0	1708.0	2707.0	2778.0	1887.0	2699.0	2778.0	1887.0	2699.0	2868.0	2260.0	2745.0	3021.0	2677.0
3038.0	3229.0	2268.0	3019.0	3188.0	2258.0	3021.0	3088.0	2215.0	3021.0	3088.0	2215.0	3022.0	2997.0	2239.0	3057.0	2747.0	2317.0	3057.0	2747.0	2317.0	3002.0	2427.0	2433.0	2874.0	2069.0	2592.0	2874.0	2069.0	2592.0	2680.0	1808.0	2658.0	2646.0	1744.0	2686.0	2646.0	1744.0	2686.0	2708.0	1749.0	2593.0	2814.0	1923.0	2579.0	2814.0	1923.0	2579.0	2873.0	2168.0
3061.0	3007.0	2407.0	3061.0	3007.0	2407.0	3063.0	3010.0	2403.0	3061.0	2955.0	2374.0	3061.0	2955.0	2374.0	3075.0	2718.0	2489.0	3003.0	2325.0	2630.0	3003.0	2325.0	2630.0	2958.0	1939.0	2666.0	2876.0	1692.0	2562.0	2876.0	1692.0	2562.0	2823.0	1611.0	2420.0	2759.0	1594.0	2391.0	2759.0	1594.0	2391.0	2755.0	1664.0	2344.0	2857.0	1873.0	2509.0	2857.0	1873.0
3096.0	3054.0	2341.0	3092.0	3018.0	2337.0	3092.0	3018.0	2337.0	3075.0	2924.0	2314.0	3089.0	2826.0	2257.0	3089.0	2826.0	2257.0	3144.0	2654.0	2387.0	3051.0	2382.0	2576.0	3051.0	2382.0	2576.0	2903.0	2013.0	2776.0	2742.0	1745.0	2798.0	2742.0	1745.0	2798.0	2749.0	1672.0	2752.0	2785.0	1896.0	2763.0	2785.0	1896.0	2763.0	2803.0	2059.0	2760.0	2856.0	2312.0
3094.0	3108.0	2374.0	3093.0	3095.0	2355.0	3090.0	3018.0	2341.0	3090.0	3018.0	2341.0	3093.0	2973.0	2316.0	3095.0	2734.0	2407.0	3095.0	2734.0	2407.0	3022.0	2448.0	2480.0	2912.0	2042.0	2627.0	2912.0	2042.0	2627.0	2795.0	1796.0	2639.0	2759.0	1685.0	2690.0	2759.0	1685.0	2690.0	2769.0	1721.0	2630.0	2775.0	1825.0	2626.0	2775.0	1825.0	2626.0	2779.0	2067.0
3039.0	3126.0	2331.0	3034.0	3099.0	2342.0	3031.0	3136.0	2327.0	3031.0	3136.0	2327.0	3031.0	3106.0	2319.0	3025.0	2873.0	2304.0	3025.0	2873.0	2304.0	3016.0	2489.0	2401.0	2887.0	2132.0	2448.0	2887.0	2132.0	2448.0	2724.0	1823.0	2599.0	2679.0	1694.0	2649.0	2679.0	1694.0	2649.0	2783.0	1653.0	2639.0	2938.0	1832.0	2546.0	2938.0	1832.0	2546.0	2965.0	2150.0
3070.0	3185.0	2372.0	3064.0	3115.0	2364.0	3064.0	3115.0	2364.0	3076.0	2993.0	2356.0	3108.0	2841.0	2464.0	3108.0	2841.0	2464.0	3122.0	2586.0	2542.0	3030.0	2345.0	2710.0	3030.0	2345.0	2710.0	2921.0	2098.0	2698.0	2837.0	1937.0	2659.0	2837.0	1937.0	2659.0	2853.0	1831.0	2545.0	2812.0	1767.0	2491.0	2812.0	1767.0	2491.0	2791.0	2038.0	2606.0	2797.0	2452.0
3011.0	3037.0	2422.0	3015.0	3069.0	2417.0	3016.0	2934.0	2407.0	3016.0	2934.0	2407.0	2991.0	2771.0	2474.0	2935.0	2440.0	2602.0	2935.0	2440.0	2602.0	2831.0	2174.0	2769.0	2722.0	1917.0	2735.0	2722.0	1917.0	2735.0	2645.0	1847.0	2623.0	2688.0	1840.0	2458.0	2688.0	1840.0	2458.0	2725.0	1853.0	2383.0	2772.0	1976.0	2455.0	2772.0	1976.0	2455.0	2761.0	2324.0
2983.0	3194.0	2414.0	2977.0	3128.0	2402.0	2957.0	3043.0	2384.0	2957.0	3043.0	2384.0	3057.0	2925.0	2346.0	3077.0	2708.0	2458.0	3077.0	2708.0	2458.0	3073.0	2405.0	2584.0	2930.0	2077.0	2737.0	2930.0	2077.0	2737.0	2853.0	1910.0	2764.0	2801.0	1835.0	2759.0	2801.0	1835.0	2759.0	2748.0	1880.0	2738.0	2773.0	2075.0	2719.0	2773.0	2075.0	2719.0	2836.0	2417.0
3055.0	2888.0	2425.0	3055.0	2888.0	2425.0	3056.0	2810.0	2413.0	3095.0	2686.0	2365.0	3095.0	2686.0	2365.0	3062.0	2587.0	2353.0	3044.0	2427.0	2482.0	3044.0	2427.0	2482.0	2918.0	2224.0	2521.0	2830.0	1910.0	2553.0	2830.0	1910.0	2553.0	2772.0	1721.0	2439.0	2778.0	1628.0	2451.0	2778.0	1628.0	2451.0	2823.0	1719.0	2446.0	2825.0	1986.0	2526.0	2825.0	1986.0
2817.0	3324.0	2393.0	2806.0	3320.0	2396.0	2806.0	3320.0	2396.0	2789.0	3266.0	2401.0	2795.0	3069.0	2379.0	2795.0	3069.0	2379.0	2797.0	2669.0	2474.0	2797.0	2308.0	2571.0	2797.0	2308.0	2571.0	2767.0	1977.0	2651.0	2727.0	1818.0	2600.0	2727.0	1818.0	2600.0	2715.0	1691.0	2520.0	2713.0	1694.0	2462.0	2713.0	1694.0	2462.0	2727.0	1727.0	2404.0	2742.0	1938.0
3008.0	3216.0	2420.0	2995.0	3181.0	2432.0	2995.0	3181.0	2432.0	2992.0	3038.0	2405.0	2957.0	2859.0	2380.0	2957.0	2859.0	2380.0	2909.0	2543.0	2443.0	2817.0	2213.0	2558.0	2817.0	2213.0	2558.0	2715.0	1880.0	2671.0	2644.0	1680.0	2686.0	2644.0	1680.0	2686.0	2640.0	1579.0	2666.0	2697.0	1602.0	2647.0	2697.0	1602.0	2647.0	2728.0	1918.0	2636.0	2768.0	2303.0
3043.0	3223.0	2308.0	3035.0	3198.0	2348.0	3035.0	3198.0	2348.0	3040.0	3041.0	2321.0	3004.0	2861.0	2392.0	3004.0	2861.0	2392.0	2898.0	2583.0	2519.0	2738.0	2308.0	2737.0	2738.0	2308.0	2737.0	2599.0	1970.0	2775.0	2632.0	1715.0	2683.0	2632.0	1715.0	2683.0	2716.0	1558.0	2516.0	2794.0	1544.0	2393.0	2794.0	1544.0	2393.0	2769.0	1725.0	2388.0	2741.0	2011.0
3039.0	3333.0	2406.0	3035.0	3321.0	2363.0	3035.0	3321.0	2363.0	3038.0	3208.0	2321.0	3035.0	3076.0	2267.0	3035.0	3076.0	2267.0	2976.0	2780.0	2350.0	2876.0	2407.0	2483.0	2876.0	2407.0	2483.0	2750.0	2046.0	2608.0	2668.0	1741.0	2627.0	2668.0	1741.0	2627.0	2651.0	1605.0	2548.0	2671.0	1501.0	2490.0	2671.0	1501.0	2490.0	2701.0	1640.0	2506.0	2741.0	1932.0
3023.0	3040.0	2356.0	3024.0	2924.0	2337.0	3024.0	2924.0	2337.0	3020.0	2808.0	2281.0	3058.0	2735.0	2328.0	3058.0	2735.0	2328.0	3030.0	2478.0	2397.0	2968.0	2072.0	2558.0	2968.0	2072.0	2558.0	2786.0	1641.0	2576.0	2721.0	1471.0	2570.0	2721.0	1471.0	2570.0	2711.0	1499.0	2473.0	2855.0	1657.0	2493.0	2855.0	1657.0	2493.0	2902.0	1954.0	2628.0	2995.0	2348.0
3056.0	2925.0	2376.0	3042.0	2821.0	2372.0	3050.0	2802.0	2367.0	3050.0	2802.0	2367.0	3083.0	2743.0	2410.0	3032.0	2598.0	2506.0	3032.0	2598.0	2506.0	2939.0	2343.0	2584.0	2872.0	2163.0	2599.0	2872.0	2163.0	2599.0	2803.0	2095.0	2532.0	2725.0	2086.0	2462.0	2725.0	2086.0	2462.0	2568.0	2165.0	2477.0	2532.0	2419.0	2617.0	2532.0	2419.0	2617.0	2639.0	2630.0
3008.0	3068.0	2347.0	3014.0	3002.0	2326.0	3014.0	3002.0	2326.0	3046.0	2922.0	2325.0	3045.0	2831.0	2428.0	3045.0	2831.0	2428.0	2993.0	2562.0	2587.0	2949.0	2232.0	2722.0	2949.0	2232.0	2722.0	2959.0	1898.0	2746.0	2962.0	1826.0	2683.0	2962.0	1826.0	2683.0	2948.0	1791.0	2631.0	2935.0	1935.0	2659.0	2935.0	1935.0	2659.0	2991.0	2266.0	2741.0	3046.0	2778.0
3004.0	3067.0	2428.0	3004.0	3067.0	2428.0	2978.0	3007.0	2422.0	2963.0	2978.0	2380.0	2963.0	2978.0	2380.0	2998.0	2780.0	2444.0	2947.0	2519.0	2544.0	2947.0	2519.0	2544.0	2852.0	2214.0	2616.0	2725.0	2013.0	2577.0	2725.0	2013.0	2577.0	2771.0	2011.0	2567.0	2893.0	2001.0	2610.0	2893.0	2001.0	2610.0	2997.0	2064.0	2660.0	2974.0	2089.0	2609.0	2974.0	2089.0
3040.0	3032.0	2438.0	3040.0	3032.0	2438.0	3033.0	2972.0	2453.0	3022.0	2852.0	2416.0	3022.0	2852.0	2416.0	3082.0	2761.0	2380.0	3050.0	2555.0	2495.0	3050.0	2555.0	2495.0	3013.0	2366.0	2594.0	2874.0	2068.0	2775.0	2874.0	2068.0	2775.0	2844.0	1910.0	2729.0	2810.0	1807.0	2677.0	2810.0	1807.0	2677.0	2814.0	1816.0	2545.0	2785.0	2023.0	2534.0	2785.0	2023.0
2951.0	3203.0	2412.0	2951.0	3203.0	2412.0	2941.0	3167.0	2401.0	2943.0	3035.0	2369.0	2943.0	3035.0	2369.0	2963.0	2865.0	2344.0	2926.0	2556.0	2464.0	2926.0	2556.0	2464.0	2864.0	2237.0	2517.0	2785.0	1940.0	2647.0	2785.0	1940.0	2647.0	2764.0	1792.0	2586.0	2748.0	1716.0	2606.0	2748.0	1716.0	2606.0	2740.0	1722.0	2539.0	2725.0	2043.0	2571.0	2725.0	2043.0
2928.0	3050.0	2392.0	2916.0	2989.0	2418.0	2916.0	2989.0	2418.0	2922.0	2903.0	2364.0	2937.0	2809.0	2428.0	2937.0	2809.0	2428.0	2896.0	2545.0	2579.0	2813.0	2308.0	2683.0	2813.0	2308.0	2683.0	2693.0	1953.0	2681.0	2630.0	1836.0	2606.0	2630.0	1836.0	2606.0	2588.0	1717.0	2603.0	2602.0	1725.0	2545.0	2602.0	1725.0	2545.0	2618.0	1936.0	2536.0	2688.0	2241.0
2947.0	3033.0	2382.0	2940.0	2978.0	2348.0	2937.0	2889.0	2318.0	2937.0	2889.0	2318.0	2952.0	2756.0	2305.0	2959.0	2599.0	2456.0	2959.0	2599.0	2456.0	2916.0	2406.0	2575.0	2812.0	2171.0	2727.0	2812.0	2171.0	2727.0	2710.0	1930.0	2704.0	2652.0	1791.0	2655.0	2652.0	1791.0	2655.0	2671.0	1710.0	2526.0	2695.0	1777.0	2421.0	2695.0	1777.0	2421.0	2720.0	1991.0
2940.0	3093.0	2359.0	2940.0	3093.0	2359.0	2942.0	3012.0	2317.0	2947.0	2832.0	2349.0	2947.0	2832.0	2349.0	2908.0	2530.0	2537.0	2849.0	2282.0	2641.0	2849.0	2282.0	2641.0	2764.0	2001.0	2730.0	2710.0	1912.0	2573.0	2710.0	1912.0	2573.0	2671.0	1794.0	2468.0	2659.0	1807.0	2369.0	2659.0	1807.0	2369.0	2691.0	2022.0	2471.0	2738.0	2363.0	2679.0	2738.0	2363.0
2946.0	3393.0	3546.0	3002.0	3425.0	3561.0	3002.0	3425.0	3561.0	3178.0	3576.0	3531.0	3366.0	3737.0	3516.0	3366.0	3737.0	3516.0	3617.0	3799.0	3526.0	3833.0	3818.0	3470.0	3833.0	3818.0	3470.0	3938.0	3856.0	3283.0	3860.0	3929.0	3038.0	3860.0	3929.0	3038.0	3841.0	3988.0	3142.0	3777.0	3975.0	3419.0	3777.0	3975.0	3419.0	3724.0	3975.0	3757.0	3416.0	3900.0
3172.0	3767.0	3684.0	3141.0	3739.0	3769.0	3098.0	3702.0	3839.0	3098.0	3702.0	3839.0	3123.0	3675.0	3927.0	3236.0	3687.0	3945.0	3236.0	3687.0	3945.0	3349.0	3671.0	3969.0	3648.0	3698.0	3881.0	3648.0	3698.0	3881.0	3796.0	3735.0	3529.0	3929.0	3786.0	3151.0	3929.0	3786.0	3151.0	3886.0	3747.0	2890.0	3936.0	3729.0	3030.0	3936.0	3729.0	3030.0	3984.0	3837.0
3242.0	3678.0	3688.0	3232.0	3661.0	3696.0	3180.0	3629.0	3679.0	3180.0	3629.0	3679.0	3163.0	3612.0	3677.0	3138.0	3639.0	3659.0	3138.0	3639.0	3659.0	3299.0	3655.0	3669.0	3429.0	3623.0	3501.0	3429.0	3623.0	3501.0	3706.0	3591.0	3198.0	3846.0	3623.0	2934.0	3846.0	3623.0	2934.0	3947.0	3601.0	2781.0	3979.0	3628.0	3061.0	3979.0	3628.0	3061.0	3880.0	3627.0
3113.0	4074.0	3822.0	3113.0	4074.0	3822.0	3089.0	4059.0	3832.0	3174.0	4059.0	3823.0	3174.0	4059.0	3823.0	3299.0	4079.0	3819.0	3506.0	3927.0	3813.0	3506.0	3927.0	3813.0	3649.0	3823.0	3751.0	3844.0	3762.0	3467.0	3844.0	3762.0	3467.0	3884.0	3816.0	3129.0	3980.0	3847.0	2891.0	3980.0	3847.0	2891.0	3897.0	3818.0	3162.0	3867.0	3932.0	3493.0	3867.0	3932.0
3080.0	4082.0	3750.0	3045.0	4061.0	3762.0	3041.0	4015.0	3788.0	3041.0	4015.0	3788.0	3135.0	3984.0	3863.0	3274.0	4005.0	3922.0	3274.0	4005.0	3922.0	3479.0	3951.0	3914.0	3719.0	3841.0	3544.0	3719.0	3841.0	3544.0	3885.0	3704.0	3162.0	3973.0	3657.0	2806.0	3973.0	3657.0	2806.0	3957.0	3620.0	2830.0	3962.0	3546.0	3126.0	3962.0	3546.0	3126.0	3868.0	3669.0
3175.0	3975.0	3818.0	3189.0	3930.0	3883.0	3189.0	3930.0	3883.0	3177.0	3851.0	3957.0	3322.0	3892.0	3926.0	3322.0	3892.0	3926.0	3406.0	3785.0	3875.0	3572.0	3783.0	3821.0	3572.0	3783.0	3821.0	3632.0	3752.0	3482.0	3805.0	3775.0	3153.0	3805.0	3775.0	3153.0	3788.0	3705.0	2820.0	3893.0	3667.0	2791.0	3893.0	3667.0	2791.0	3940.0	3736.0	3109.0	3954.0	3907.0
3149.0	3867.0	3805.0	3149.0	3867.0	3805.0	3157.0	3749.0	3609.0	3218.0	3693.0	3577.0	3218.0	3693.0	3577.0	3336.0	3613.0	3602.0	3432.0	3579.0	3755.0	3432.0	3579.0	3755.0	3566.0	3566.0	3486.0	3740.0	3554.0	3141.0	3740.0	3554.0	3141.0	3811.0	3572.0	2782.0	3914.0	3590.0	2694.0	3914.0	3590.0	2694.0	3930.0	3615.0	2746.0	3973.0	3802.0	3133.0	3973.0	3802.0
3237.0	3903.0	3730.0	3237.0	3903.0	3730.0	3306.0	3835.0	3750.0	3387.0	3873.0	3806.0	3387.0	3873.0	3806.0	3479.0	3922.0	3872.0	3591.0	3872.0	3729.0	3591.0	3872.0	3729.0	3775.0	3821.0	3350.0	3942.0	3667.0	3033.0	3942.0	3667.0	3033.0	3983.0	3687.0	2875.0	3994.0	3772.0	3199.0	3994.0	3772.0	3199.0	3825.0	3951.0	3497.0	3684.0	4095.0	3789.0	3684.0	4095.0
2989.0	4066.0	3851.0	2989.0	4066.0	3851.0	3093.0	3979.0	3860.0	3203.0	3899.0	3843.0	3203.0	3899.0	3843.0	3309.0	3814.0	3816.0	3371.0	3842.0	3749.0	3371.0	3842.0	3749.0	3452.0	3708.0	3430.0	3648.0	3612.0	3013.0	3648.0	3612.0	3013.0	3682.0	3354.0	2695.0	3833.0	3392.0	2717.0	3833.0	3392.0	2717.0	3685.0	3581.0	3205.0	3623.0	3909.0	3383.0	3623.0	3909.0
3125.0	3813.0	3715.0	3125.0	3813.0	3715.0	3091.0	3640.0	3728.0	3124.0	3685.0	3751.0	3124.0	3685.0	3751.0	3214.0	3577.0	3793.0	3358.0	3752.0	3537.0	3358.0	3752.0	3537.0	3633.0	3633.0	3205.0	3843.0	3640.0	2878.0	3843.0	3640.0	2878.0	4027.0	3409.0	2822.0	4020.0	3609.0	2888.0	4020.0	3609.0	2888.0	3875.0	3844.0	3246.0	3658.0	4095.0	3558.0	3658.0	4095.0
3157.0	3980.0	3568.0	3132.0	3970.0	3592.0	3132.0	3970.0	3592.0	3170.0	3946.0	3579.0	3265.0	3926.0	3649.0	3265.0	3926.0	3649.0	3388.0	3781.0	3720.0	3504.0	3697.0	3779.0	3504.0	3697.0	3779.0	3685.0	3616.0	3450.0	3817.0	3728.0	3096.0	3817.0	3728.0	3096.0	3899.0	3680.0	2772.0	3786.0	3635.0	3018.0	3786.0	3635.0	3018.0	3653.0	3732.0	3362.0	3495.0	3886.0
2961.0	3965.0	2999.0	2993.0	3979.0	2993.0	3062.0	3934.0	3214.0	3062.0	3934.0	3214.0	3152.0	3967.0	3450.0	3270.0	3991.0	3713.0	3270.0	3991.0	3713.0	3392.0	4038.0	3701.0	3649.0	3918.0	3422.0	3649.0	3918.0	3422.0	3769.0	3793.0	3127.0	3820.0	3525.0	2867.0	3820.0	3525.0	2867.0	3817.0	3438.0	2879.0	3776.0	3578.0	3259.0	3776.0	3578.0	3259.0	3671.0	3879.0
2930.0	4022.0	2927.0	2907.0	3964.0	2928.0	2902.0	3941.0	3220.0	2902.0	3941.0	3220.0	2998.0	3955.0	3492.0	3150.0	4011.0	3815.0	3150.0	4011.0	3815.0	3326.0	3932.0	3805.0	3445.0	3865.0	3544.0	3445.0	3865.0	3544.0	3602.0	3766.0	3143.0	3796.0	3776.0	2791.0	3796.0	3776.0	2791.0	3869.0	3747.0	2740.0	3769.0	3801.0	3143.0	3769.0	3801.0	3143.0	3567.0	3919.0
3015.0	4054.0	3737.0	3043.0	4039.0	3666.0	3043.0	4039.0	3666.0	3132.0	3940.0	3607.0	3132.0	3940.0	3607.0	3268.0	3836.0	3650.0	3433.0	3862.0	3682.0	3433.0	3862.0	3682.0	3656.0	3818.0	3400.0	3777.0	3768.0	3133.0	3777.0	3768.0	3133.0	3870.0	3575.0	2858.0	3832.0	3614.0	3161.0	3832.0	3614.0	3161.0	3739.0	3755.0	3491.0	3596.0	3937.0	3770.0	3596.0	3937.0
3012.0	3880.0	3725.0	3009.0	3873.0	3711.0	3039.0	3733.0	3703.0	3039.0	3733.0	3703.0	3156.0	3619.0	3710.0	3260.0	3523.0	3804.0	3260.0	3523.0	3804.0	3386.0	3623.0	3816.0	3480.0	3737.0	3522.0	3480.0	3737.0	3522.0	3667.0	3833.0	3156.0	3750.0	3799.0	2855.0	3750.0	3799.0	2855.0	3759.0	3809.0	2859.0	3633.0	3883.0	3177.0	3633.0	3883.0	3177.0	3539.0	4027.0
3072.0	3508.0	3640.0	3061.0	3494.0	3677.0	3129.0	3487.0	3668.0	3129.0	3487.0	3668.0	3195.0	3495.0	3626.0	3295.0	3445.0	3551.0	3295.0	3445.0	3551.0	3379.0	3436.0	3504.0	3502.0	3429.0	3237.0	3502.0	3429.0	3237.0	3720.0	3483.0	3026.0	3838.0	3434.0	2826.0	3838.0	3434.0	2826.0	3824.0	3483.0	2994.0	3687.0	3685.0	3393.0	3687.0	3685.0	3393.0	3524.0	3942.0
3079.0	3536.0	3725.0	3048.0	3473.0	3800.0	3117.0	3473.0	3793.0	3117.0	3473.0	3793.0	3185.0	3574.0	3765.0	3330.0	3548.0	3683.0	3330.0	3548.0	3683.0	3376.0	3559.0	3429.0	3461.0	3501.0	3135.0	3461.0	3501.0	3135.0	3603.0	3499.0	2864.0	3677.0	3476.0	2827.0	3677.0	3476.0	2827.0	3681.0	3528.0	3155.0	3561.0	3753.0	3520.0	3561.0	3753.0	3520.0	3486.0	3957.0
3086.0	3520.0	3717.0	3123.0	3465.0	3750.0	3123.0	3465.0	3750.0	3196.0	3464.0	3779.0	3300.0	3481.0	3883.0	3300.0	3481.0	3883.0	3492.0	3531.0	3937.0	3668.0	3633.0	3592.0	3668.0	3633.0	3592.0	3839.0	3708.0	3230.0	3826.0	3795.0	2854.0	3826.0	3795.0	2854.0	3867.0	3819.0	2895.0	3785.0	3921.0	3171.0	3785.0	3921.0	3171.0	3725.0	4015.0	3442.0	3544.0	4051.0
3020.0	3420.0	3775.0	3026.0	3368.0	3780.0	3026.0	3368.0	3780.0	3084.0	3341.0	3752.0	3206.0	3347.0	3758.0	3206.0	3347.0	3758.0	3431.0	3438.0	3731.0	3637.0	3552.0	3471.0	3637.0	3552.0	3471.0	3835.0	3562.0	3163.0	3921.0	3594.0	2907.0	3921.0	3594.0	2907.0	3855.0	3649.0	3201.0	3735.0	3835.0	3514.0	3735.0	3835.0	3514.0	3569.0	3993.0	3782.0	3466.0	4084.0
3099.0	3475.0	3795.0	3099.0	3475.0	3795.0	3059.0	3412.0	3799.0	3030.0	3414.0	3799.0	3030.0	3414.0	3799.0	3163.0	3401.0	3832.0	3347.0	3434.0	3856.0	3347.0	3434.0	3856.0	3602.0	3443.0	3628.0	3746.0	3564.0	3310.0	3746.0	3564.0	3310.0	3821.0	3679.0	2932.0	3869.0	3698.0	2892.0	3869.0	3698.0	2892.0	3760.0	3703.0	3199.0	3722.0	3802.0	3632.0	3722.0	3802.0
3016.0	3463.0	3725.0	3016.0	3463.0	3725.0	3036.0	3395.0	3757.0	3036.0	3403.0	3714.0	3036.0	3403.0	3714.0	3089.0	3388.0	3719.0	3243.0	3426.0	3707.0	3243.0	3426.0	3707.0	3447.0	3418.0	3496.0	3692.0	3597.0	3177.0	3692.0	3597.0	3177.0	3819.0	3693.0	2891.0	3930.0	3760.0	2870.0	3930.0	3760.0	2870.0	3861.0	3819.0	3210.0	3752.0	3954.0	3529.0	3752.0	3954.0
3047.0	3393.0	3681.0	3047.0	3393.0	3681.0	3144.0	3391.0	3626.0	3248.0	3447.0	3606.0	3248.0	3447.0	3606.0	3482.0	3467.0	3662.0	3670.0	3494.0	3450.0	3670.0	3494.0	3450.0	3768.0	3549.0	3233.0	3826.0	3637.0	2965.0	3826.0	3637.0	2965.0	3690.0	3850.0	3138.0	3588.0	3975.0	3179.0	3588.0	3975.0	3179.0	3402.0	4032.0	3205.0	3306.0	3719.0	3036.0	3306.0	3719.0
3024.0	3276.0	3624.0	3024.0	3276.0	3624.0	3120.0	3245.0	3629.0	3223.0	3227.0	3630.0	3223.0	3227.0	3630.0	3400.0	3283.0	3665.0	3486.0	3391.0	3439.0	3486.0	3391.0	3439.0	3676.0	3535.0	3213.0	3711.0	3539.0	2958.0	3711.0	3539.0	2958.0	3865.0	3551.0	3236.0	3762.0	3700.0	3589.0	3762.0	3700.0	3589.0	3706.0	3918.0	3675.0	3450.0	4095.0	3420.0	3450.0	4095.0
3391.0	3409.0	3679.0	3371.0	3366.0	3698.0	3378.0	3332.0	3716.0	3378.0	3332.0	3716.0	3372.0	3422.0	3690.0	3422.0	3511.0	3679.0	3422.0	3511.0	3679.0	3658.0	3634.0	3427.0	3871.0	3650.0	3219.0	3977.0	3668.0	2949.0	3977.0	3668.0	2949.0	3912.0	3646.0	3217.0	3803.0	3780.0	3501.0	3803.0	3780.0	3501.0	3658.0	3858.0	3812.0	3658.0	3858.0	3812.0	3468.0	3948.0
3253.0	3330.0	3740.0	3238.0	3309.0	3687.0	3329.0	3295.0	3664.0	3329.0	3295.0	3664.0	3386.0	3307.0	3643.0	3490.0	3335.0	3595.0	3490.0	3335.0	3595.0	3556.0	3359.0	3318.0	3671.0	3396.0	3093.0	3671.0	3396.0	3093.0	3735.0	3382.0	2869.0	3736.0	3480.0	3141.0	3736.0	3480.0	3141.0	3699.0	3702.0	3468.0	3604.0	3953.0	3757.0	3604.0	3953.0	3757.0	3480.0	4095.0
3242.0	3450.0	3814.0	3258.0	3386.0	3759.0	3258.0	3386.0	3759.0	3261.0	3354.0	3750.0	3383.0	3331.0	3647.0	3383.0	3331.0	3647.0	3493.0	3390.0	3433.0	3683.0	3545.0	3149.0	3683.0	3545.0	3149.0	3801.0	3470.0	2997.0	3904.0	3340.0	2972.0	3904.0	3340.0	2972.0	3848.0	3383.0	3257.0	3747.0	3714.0	3511.0	3747.0	3714.0	3511.0	3525.0	4026.0	3561.0	3388.0	4068.0
[truncated: 879 more rows]
[truncated: 40 more columns]

## Sheet: test result
Subject1							Subject2							Subject3							Subject4							Subject5
[truncated: 21 more rows]
